# Supplementary material for: Distinct genetic architecture in the tails of complex traits
Source: Nature. 2026 May 27;655(8123):676–84. doi: 10.1038/s41586-026-10516-5 (PMC13372694; doi:10.1038/s41586-026-10516-5)
Supplement: Supplementary file 3 — Source data for Supplementary Fig. 1. [file 41586_2026_10516_MOESM3_ESM.xlsx]

## Sheet: SuppFig 1b
Trait-ID/Category	Tail	Effect/Mean	Confidence Interval
30060	Lower	0.093	0.042|0.144
30060	Upper	0
30280	Lower	0.208	0.153|0.263
30280	Upper	0.097	0.043|0.151
30810	Lower	0.027	-0.03|0.084
30810	Upper	0.05	-0.006|0.106
20016	Lower	0.14	0.059|0.221
20016	Upper	0
20156	Lower	0
20156	Upper	0.065	-0.036|0.166
20159	Lower	0.149	0.05|0.248
20159	Upper	0
3536	Lower	0.056	-0.057|0.169
3536	Upper	0.047	-0.072|0.166
3761	Lower	0.03	-0.083|0.143
3761	Upper	0.093	-0.003|0.189
3143	Lower	0.043	-0.018|0.104
3143	Upper	0.038	-0.022|0.098
No Selection	Lower	0.0703333	-0.001|0.142
No Selection	Upper	0.0241111	-0.03|0.078
30190	Lower	0.427	0.373|0.481
30190	Upper	0.242	0.185|0.299
30530	Lower	0
30530	Upper	0.108	0.058|0.158
30600	Lower	0.134	0.076|0.192
30600	Upper	0.099	0.043|0.155
30680	Lower	0.085	0.03|0.14
30680	Upper	0.239	0.182|0.296
30690	Lower	0.094	0.035|0.153
30690	Upper	0.092	0.041|0.143
23099	Lower	0.18	0.131|0.229
23099	Upper	0
3148	Lower	0.389	0.321|0.457
3148	Upper	0.288	0.22|0.356
50	Lower	0.173	0.125|0.221
50	Upper	0.065	0.022|0.108
Non-Directional Stabilising	Lower	0.17975	0.048|0.311
Non-Directional Stabilising	Upper	0.1345	0.039|0.23
30020	Lower	0.369	0.313|0.425
30020	Upper	0
30030	Lower	0.258	0.202|0.314
30030	Upper	0.018	-0.037|0.073
30120	Lower	0.178	0.122|0.234
30120	Upper	0.054	-0.004|0.112
30870	Lower	0.147	0.092|0.202
30870	Upper	0
1050	Lower	0.039	-0.01|0.088
1050	Upper	0.049	-0.001|0.099
20022	Lower	0.171	0.107|0.235
20022	Upper	0
2217	Lower	0.014	-0.027|0.055
2217	Upper	0
46	Lower	0.187	0.139|0.235
46	Upper	0
3581	Lower	0.359	0.271|0.447
3581	Upper	0.104	0.017|0.191
30010	Lower	0.276	0.219|0.333
30010	Upper	0
30180	Lower	0.283	0.227|0.339
30180	Upper	0.125	0.07|0.18
30210	Lower	0.24	0.184|0.296
30210	Upper	0.207	0.152|0.262
30250	Lower	0.056	0.001|0.111
30250	Upper	0.107	0.052|0.162
30260	Lower	0.28	0.224|0.336
30260	Upper	0.169	0.111|0.227
30670	Lower	0.128	0.075|0.181
30670	Upper	0.06	0.007|0.113
30700	Lower	0.082	0.027|0.137
30700	Upper	0.241	0.185|0.297
20015	Lower	0.437	0.387|0.487
20015	Upper	0.27	0.22|0.32
20150	Lower	0.27	0.214|0.326
20150	Upper	0.027	-0.027|0.081
20151	Lower	0.321	0.263|0.379
20151	Upper	0.066	0.01|0.122
21001	Lower	0.189	0.14|0.238
21001	Upper	0
21002	Lower	0.154	0.108|0.2
21002	Upper	0
23105	Lower	0.095	0.047|0.143
23105	Upper	0.029	-0.016|0.074
23115	Lower	0.147	0.099|0.195
23115	Upper	0
23119	Lower	0.0915	0.044|0.139
23119	Upper	0
23129	Lower	0.18	0.133|0.227
23129	Upper	0
3144	Lower	0.291	0.223|0.359
3144	Upper	0.336	0.268|0.404
48	Lower	0.136	0.089|0.183
48	Upper	0
49	Lower	0.2101	0.163|0.258
49	Upper	0.0025	-0.045|0.05
Positive Directional	Lower	0.199593	0.159|0.24
Positive Directional	Upper	0.0488821	0.006|0.092
30040	Lower	0.444	0.341|0.547
30040	Upper	0.105	0.053|0.157
30070	Lower	0
30070	Upper	0.496	0.44|0.552
30090	Lower	0.357	0.299|0.415
30090	Upper	0.259	0.203|0.315
30740	Lower	0.071	0.03|0.112
30740	Upper	0.219	0.162|0.276
30750	Lower	0.145	0.102|0.188
30750	Upper	0.452	0.374|0.53
1070	Lower	0.085	0.035|0.135
1070	Upper	0.062	0.015|0.109
20157	Lower	0
20157	Upper	0.194	0.095|0.293
4288	Lower	0.038	-0.044|0.12
4288	Upper	0.158	0.072|0.244
4199	Lower	0.014	-0.067|0.095
4199	Upper	0.16	0.079|0.241
845	Lower	0
845	Upper	0.153	0.092|0.214
30000	Lower	0.065	0.011|0.119
30000	Upper	0.123	0.068|0.178
30140	Lower	0.163	0.107|0.219
30140	Upper	0.185	0.129|0.241
30150	Lower	0.131	0.077|0.185
30150	Upper	0.169	0.114|0.224
30200	Lower	0.135	0.078|0.192
30200	Upper	0.207	0.151|0.263
30240	Lower	0.078	0.025|0.131
30240	Upper	0.119	0.069|0.169
30270	Lower	0.136	0.085|0.187
30270	Upper	0.16	0.105|0.215
30630	Lower	0.105	0.048|0.162
30630	Upper	0.127	0.072|0.182
30770	Lower	0.162	0.108|0.216
30770	Upper	0.025	-0.027|0.077
30830	Lower	0.05	-0.004|0.104
30830	Upper	0.358	0.301|0.415
30850	Lower	0
30850	Upper	0
30860	Lower	0.035	-0.022|0.092
30860	Upper	0.112	0.057|0.167
20023	Lower	0.01	-0.038|0.058
20023	Upper	0.12	0.072|0.168
20127	Lower	0.137	0.083|0.191
20127	Upper	0.026	-0.027|0.079
20256	Lower	0.058	0.003|0.113
20256	Upper	0.294	0.241|0.347
20257	Lower	0.1404	0.086|0.195
20257	Upper	0.2955	0.243|0.348
23106	Lower	0.114	0.065|0.163
23106	Upper	0.075	0.026|0.124
23107	Lower	0.166	0.117|0.215
23107	Upper	0.064	0.016|0.112
23110	Lower	0.0841	0.038|0.13
23110	Upper	0.1111	0.064|0.158
4194	Lower	0
4194	Upper	0.144	0.059|0.229
Negative Directional	Lower	0.0847414	0.037|0.133
Negative Directional	Upper	0.168021	0.121|0.215

## Sheet: SuppFig 1c
Trait-ID/Category	Tail	Effect/Mean	Confidence Interval
30030	Lower	0.258	0.202|0.314
30030	Upper	0.018	-0.037|0.073
30060	Lower	0.093	0.042|0.144
30060	Upper	0
30190	Lower	0.427	0.373|0.481
30190	Upper	0.242	0.185|0.299
30280	Lower	0.208	0.153|0.263
30280	Upper	0.097	0.043|0.151
30600	Lower	0.134	0.076|0.192
30600	Upper	0.099	0.043|0.155
30680	Lower	0.085	0.03|0.14
30680	Upper	0.239	0.182|0.296
30690	Lower	0.094	0.035|0.153
30690	Upper	0.092	0.041|0.143
20016	Lower	0.14	0.059|0.221
20016	Upper	0
20157	Lower	0
20157	Upper	0.194	0.095|0.293
20159	Lower	0.149	0.05|0.248
20159	Upper	0
3536	Lower	0.056	-0.057|0.169
3536	Upper	0.047	-0.072|0.166
3761	Lower	0.03	-0.083|0.143
3761	Upper	0.093	-0.003|0.189
3143	Lower	0.043	-0.018|0.104
3143	Upper	0.038	-0.022|0.098
No Selection	Lower	0.125538	0.051|0.201
No Selection	Upper	0.0758462	0.012|0.14
30770	Lower	0.162	0.108|0.216
30770	Upper	0.025	-0.027|0.077
30850	Lower	0
30850	Upper	0
3148	Lower	0.389	0.321|0.457
3148	Upper	0.288	0.22|0.356
50	Lower	0.173	0.125|0.221
50	Upper	0.065	0.022|0.108
Non-Directional Stabilising	Lower	0.167	-0.122|0.456
Non-Directional Stabilising	Upper	0.0695	-0.188|0.327
30020	Lower	0.369	0.313|0.425
30020	Upper	0
30120	Lower	0.178	0.122|0.234
30120	Upper	0.054	-0.004|0.112
30810	Lower	0.027	-0.03|0.084
30810	Upper	0.05	-0.006|0.106
30870	Lower	0.147	0.092|0.202
30870	Upper	0
1050	Lower	0.039	-0.01|0.088
1050	Upper	0.049	-0.001|0.099
20156	Lower	0
20156	Upper	0.065	-0.036|0.166
2217	Lower	0.014	-0.027|0.055
2217	Upper	0
46	Lower	0.187	0.139|0.235
46	Upper	0
3581	Lower	0.359	0.271|0.447
3581	Upper	0.104	0.017|0.191
30010	Lower	0.276	0.219|0.333
30010	Upper	0
30180	Lower	0.283	0.227|0.339
30180	Upper	0.125	0.07|0.18
30210	Lower	0.24	0.184|0.296
30210	Upper	0.207	0.152|0.262
30250	Lower	0.056	0.001|0.111
30250	Upper	0.107	0.052|0.162
30260	Lower	0.28	0.224|0.336
30260	Upper	0.169	0.111|0.227
30530	Lower	0
30530	Upper	0.108	0.058|0.158
30670	Lower	0.128	0.075|0.181
30670	Upper	0.06	0.007|0.113
30700	Lower	0.082	0.027|0.137
30700	Upper	0.241	0.185|0.297
20022	Lower	0.171	0.107|0.235
20022	Upper	0
20015	Lower	0.437	0.387|0.487
20015	Upper	0.27	0.22|0.32
20150	Lower	0.27	0.214|0.326
20150	Upper	0.027	-0.027|0.081
20151	Lower	0.321	0.263|0.379
20151	Upper	0.066	0.01|0.122
21001	Lower	0.189	0.14|0.238
21001	Upper	0
21002	Lower	0.154	0.108|0.2
21002	Upper	0
23099	Lower	0.18	0.131|0.229
23099	Upper	0
23105	Lower	0.095	0.047|0.143
23105	Upper	0.029	-0.016|0.074
23115	Lower	0.147	0.099|0.195
23115	Upper	0
23119	Lower	0.0915	0.044|0.139
23119	Upper	0
23129	Lower	0.18	0.133|0.227
23129	Upper	0
3144	Lower	0.291	0.223|0.359
3144	Upper	0.336	0.268|0.404
48	Lower	0.136	0.089|0.183
48	Upper	0
49	Lower	0.2101	0.163|0.258
49	Upper	0.0025	-0.045|0.05
Positive Directional	Lower	0.173568	0.128|0.219
Positive Directional	Upper	0.0489258	0.01|0.088
30000	Lower	0.065	0.011|0.119
30000	Upper	0.123	0.068|0.178
30070	Lower	0
30070	Upper	0.496	0.44|0.552
30270	Lower	0.136	0.085|0.187
30270	Upper	0.16	0.105|0.215
30740	Lower	0.071	0.03|0.112
30740	Upper	0.219	0.162|0.276
30750	Lower	0.145	0.102|0.188
30750	Upper	0.452	0.374|0.53
1070	Lower	0.085	0.035|0.135
1070	Upper	0.062	0.015|0.109
4288	Lower	0.038	-0.044|0.12
4288	Upper	0.158	0.072|0.244
4199	Lower	0.014	-0.067|0.095
4199	Upper	0.16	0.079|0.241
845	Lower	0
845	Upper	0.153	0.092|0.214
30040	Lower	0.444	0.341|0.547
30040	Upper	0.105	0.053|0.157
30090	Lower	0.357	0.299|0.415
30090	Upper	0.259	0.203|0.315
30140	Lower	0.163	0.107|0.219
30140	Upper	0.185	0.129|0.241
30150	Lower	0.131	0.077|0.185
30150	Upper	0.169	0.114|0.224
30200	Lower	0.135	0.078|0.192
30200	Upper	0.207	0.151|0.263
30240	Lower	0.078	0.025|0.131
30240	Upper	0.119	0.069|0.169
30630	Lower	0.105	0.048|0.162
30630	Upper	0.127	0.072|0.182
30830	Lower	0.05	-0.004|0.104
30830	Upper	0.358	0.301|0.415
30860	Lower	0.035	-0.022|0.092
30860	Upper	0.112	0.057|0.167
20023	Lower	0.01	-0.038|0.058
20023	Upper	0.12	0.072|0.168
20127	Lower	0.137	0.083|0.191
20127	Upper	0.026	-0.027|0.079
20256	Lower	0.058	0.003|0.113
20256	Upper	0.294	0.241|0.347
20257	Lower	0.1404	0.086|0.195
20257	Upper	0.2955	0.243|0.348
23106	Lower	0.114	0.065|0.163
23106	Upper	0.075	0.026|0.124
23107	Lower	0.166	0.117|0.215
23107	Upper	0.064	0.016|0.112
23110	Lower	0.0841	0.038|0.13
23110	Upper	0.1111	0.064|0.158
4194	Lower	0
4194	Upper	0.144	0.059|0.229
Negative Directional	Lower	0.0937115	0.043|0.144
Negative Directional	Upper	0.182831	0.136|0.23
