# Supplementary material for: Distinct genetic architecture in the tails of complex traits
Source: Nature. 2026 May 27;655(8123):676–84. doi: 10.1038/s41586-026-10516-5 (PMC13372694; doi:10.1038/s41586-026-10516-5)
Supplement: Supplementary file 5 — Source Data Fig. 2 [file 41586_2026_10516_MOESM5_ESM.xlsx]

## Sheet: Figure 2a
Trait-ID	PRS-Type	Data	Values
30810	common	Trait-Centiles	0	1	2	3	4	5	6	7	8	9	10	11	12	13	14	15	16	17	18	19	20	21	22	23	24	25	26	27	28	29	30	31	32	33	34	35	36	37	38	39	40	41	42	43	44	45	46
30810	common	Observed-PRS	-0.000319363	-0.000306502	-0.000296158	-0.000286757	-0.000280504	-0.00028138	-0.000278944	-0.000270468	-0.000276546	-0.000266622	-0.000259948	-0.000272171	-0.000258811	-0.000257175	-0.000250928	-0.000262819	-0.000256158	-0.000255233	-0.00026318	-0.000253979	-0.000241415	-0.000252554	-0.00024298	-0.000247688	-0.000250224	-0.000254108	-0.000252006	-0.000239222	-0.000242543	-0.000240894	-0.000236744	-0.000239234	-0.000229451	-0.000240192	-0.000235133	-0.000229244	-0.000241854	-0.000236054	-0.000237699	-0.000233145	-0.000223022	-0.000234794	-0.000230226	-0.000229182	-0.00022393	-0.000221761	-0.000225567
30810	common	Expected-PRS	-0.000322817	-0.000304116	-0.000295894	-0.000290009	-0.000285372	-0.000281468	-0.000278127	-0.000275212	-0.000272588	-0.000270194	-0.000267982	-0.000265853	-0.000263884	-0.000262048	-0.000260312	-0.000258636	-0.000257057	-0.000255528	-0.000254059	-0.00025263	-0.000251301	-0.000249975	-0.000248667	-0.000247386	-0.000246164	-0.000244925	-0.000243705	-0.000242517	-0.00024135	-0.000240243	-0.000239152	-0.000238049	-0.000236962	-0.000235906	-0.000234833	-0.000233748	-0.000232709	-0.000231681	-0.00023064	-0.000229616	-0.00022864	-0.00022765	-0.000226658	-0.000225647	-0.000224689	-0.000223709	-0.000222704
30070	common	Trait-Centiles	0	1	2	3	4	5	6	7	8	9	10	11	12	13	14	15	16	17	18	19	20	21	22	23	24	25	26	27	28	29	30	31	32	33	34	35	36	37	38	39	40	41	42	43	44	45	46
30070	common	Observed-PRS	-0.000128151	-9.37756e-05	-6.73068e-05	-6.99017e-05	-5.95658e-05	-4.6567e-05	-4.75143e-05	-3.54013e-05	-3.76164e-05	-3.84327e-05	-2.01475e-05	-2.87321e-05	-2.96319e-05	-2.81628e-05	-6.26187e-06	-1.19017e-05	-4.45983e-06	3.70431e-06	-7.52732e-07	5.15549e-06	3.26769e-06	3.94889e-06	1.81824e-05	1.68396e-05	9.14509e-06	2.05137e-05	3.12197e-05	3.8629e-05	2.94113e-05	2.52881e-05	3.8201e-05	3.19615e-05	3.32781e-05	2.87683e-05	3.49231e-05	5.02955e-05	4.40358e-05	4.7627e-05	5.97479e-05	4.60371e-05	5.35638e-05	5.89076e-05	7.54091e-05	6.71916e-05	6.31402e-05	5.81718e-05	5.91692e-05
30070	common	Expected-PRS	-0.000130132	-9.35761e-05	-7.76268e-05	-6.63381e-05	-5.74736e-05	-4.9998e-05	-4.37395e-05	-3.81402e-05	-3.30122e-05	-2.8413e-05	-2.41295e-05	-2.01645e-05	-1.64091e-05	-1.2774e-05	-9.35291e-06	-6.0489e-06	-2.9295e-06	7.95241e-08	2.86326e-06	5.70505e-06	8.30593e-06	1.08135e-05	1.32996e-05	1.58001e-05	1.8221e-05	2.05332e-05	2.28384e-05	2.50838e-05	2.73056e-05	2.94743e-05	3.16345e-05	3.3799e-05	3.58725e-05	3.79484e-05	4.00332e-05	4.21095e-05	4.41113e-05	4.61566e-05	4.80973e-05	5.00345e-05	5.19751e-05	5.3956e-05	5.59125e-05	5.77498e-05	5.9643e-05	6.15465e-05	6.34326e-05
30020	common	Trait-Centiles	0	1	2	3	4	5	6	7	8	9	10	11	12	13	14	15	16	17	18	19	20	21	22	23	24	25	26	27	28	29	30	31	32	33	34	35	36	37	38	39	40	41	42	43	44	45	46
30020	common	Observed-PRS	-3.34694e-06	-7.74818e-06	-7.79145e-06	-7.39135e-06	-7.21492e-06	-5.46492e-06	-6.75738e-06	-7.34894e-06	-6.26342e-06	-6.4641e-06	-7.46733e-06	-6.43643e-06	-5.42348e-06	-3.94131e-06	-5.22732e-06	-5.06931e-06	-5.35552e-06	-5.11684e-06	-2.48655e-06	-3.58211e-06	-2.45977e-06	-2.89689e-06	-9.19411e-07	-1.75901e-06	-3.59194e-06	-2.23519e-06	-1.60399e-06	-1.65854e-07	-1.45585e-06	-2.30846e-06	-2.28315e-06	-6.83051e-07	-1.22811e-06	-1.44926e-07	-1.08567e-06	-9.24263e-07	3.07235e-07	9.23418e-07	1.63944e-06	1.39848e-06	1.35012e-06	1.89421e-06	1.33599e-06	1.86402e-06	3.1276e-06	2.28814e-06	3.12264e-06
30020	common	Expected-PRS	-1.76803e-05	-1.37381e-05	-1.20176e-05	-1.08447e-05	-9.93407e-06	-9.17431e-06	-8.50224e-06	-7.90855e-06	-7.37047e-06	-6.87572e-06	-6.4291e-06	-6.00435e-06	-5.61449e-06	-5.24196e-06	-4.88857e-06	-4.55488e-06	-4.23191e-06	-3.92265e-06	-3.61949e-06	-3.32075e-06	-3.03737e-06	-2.76099e-06	-2.48565e-06	-2.22654e-06	-1.97399e-06	-1.73239e-06	-1.48415e-06	-1.24109e-06	-1.00866e-06	-7.71556e-07	-5.43116e-07	-3.14617e-07	-8.98357e-08	1.35042e-07	3.54587e-07	5.72108e-07	7.85082e-07	9.97902e-07	1.20574e-06	1.41224e-06	1.61489e-06	1.81903e-06	2.0222e-06	2.22423e-06	2.42468e-06	2.62739e-06	2.82516e-06
20015	common	Trait-Centiles	0	1	2	3	4	5	6	7	8	9	10	11	12	13	14	15	16	17	18	19	20	21	22	23	24	25	26	27	28	29	30	31	32	33	34	35	36	37	38	39	40	41	42	43	44	45	46
20015	common	Observed-PRS	-3.03674e-05	-3.5495e-05	-3.59287e-05	-3.55358e-05	-3.35567e-05	-3.20432e-05	-3.24697e-05	-3.02023e-05	-3.04979e-05	-2.88496e-05	-3.01153e-05	-2.87345e-05	-2.75347e-05	-2.63889e-05	-2.73818e-05	-2.64005e-05	-2.4251e-05	-2.59953e-05	-2.637e-05	-2.54366e-05	-2.41962e-05	-2.40911e-05	-2.40244e-05	-2.31525e-05	-2.30364e-05	-2.30986e-05	-2.35779e-05	-2.22573e-05	-2.05987e-05	-2.10044e-05	-2.16874e-05	-2.09998e-05	-1.99146e-05	-1.97761e-05	-2.13262e-05	-2.04741e-05	-2.04542e-05	-1.86112e-05	-1.89182e-05	-1.96684e-05	-1.86018e-05	-1.76531e-05	-1.83376e-05	-1.70484e-05	-1.76446e-05	-1.51688e-05	-1.56771e-05
20015	common	Expected-PRS	-4.48429e-05	-3.94388e-05	-3.71232e-05	-3.54566e-05	-3.41506e-05	-3.30768e-05	-3.2148e-05	-3.13371e-05	-3.05863e-05	-2.99176e-05	-2.92921e-05	-2.87148e-05	-2.81612e-05	-2.76527e-05	-2.717e-05	-2.66946e-05	-2.62316e-05	-2.57919e-05	-2.53723e-05	-2.49608e-05	-2.45634e-05	-2.41748e-05	-2.37974e-05	-2.34375e-05	-2.30822e-05	-2.27289e-05	-2.23904e-05	-2.2061e-05	-2.17336e-05	-2.14038e-05	-2.10874e-05	-2.07757e-05	-2.04637e-05	-2.0159e-05	-1.98587e-05	-1.95522e-05	-1.92538e-05	-1.89615e-05	-1.86751e-05	-1.83782e-05	-1.8097e-05	-1.78139e-05	-1.75312e-05	-1.72493e-05	-1.69695e-05	-1.6694e-05	-1.64129e-05
[truncated: 53 more columns]

## Sheet: Figure 2b
Trait-ID	Group	Tail	POPout-effectSize	95%CI-LowerBound	95CI-UpperBound
30600	Biomarkers	Lower	0.134	0.076	0.192
30600	Biomarkers	Upper	0.099	0.043	0.155
30630	Biomarkers	Lower	0.105	0.048	0.162
30630	Biomarkers	Upper	0.127	0.072	0.182
30680	Biomarkers	Lower	0.085	0.03	0.14
30680	Biomarkers	Upper	0.239	0.182	0.296
30690	Biomarkers	Lower	0.094	0.035	0.153
30690	Biomarkers	Upper	0.092	0.041	0.143
30700	Biomarkers	Lower	0.082	0.027	0.137
30700	Biomarkers	Upper	0.241	0.185	0.297
30210	Biomarkers	Lower	0.24	0.184	0.296
30210	Biomarkers	Upper	0.207	0.152	0.262
30150	Biomarkers	Lower	0.131	0.077	0.185
30150	Biomarkers	Upper	0.169	0.114	0.224
30740	Biomarkers	Lower	0.071	0.03	0.112
30740	Biomarkers	Upper	0.219	0.162	0.276
30750	Biomarkers	Lower	0.145	0.102	0.188
30750	Biomarkers	Upper	0.452	0.374	0.53
30030	Biomarkers	Lower	0.258	0.202	0.314
30030	Biomarkers	Upper	0.018	-0.037	0.073
30020	Biomarkers	Lower	0.369	0.313	0.425
30020	Biomarkers	Upper	-0.032	-0.085	0.021
30770	Biomarkers	Lower	0.162	0.108	0.216
30770	Biomarkers	Upper	0.025	-0.027	0.077
30280	Biomarkers	Lower	0.208	0.153	0.263
30280	Biomarkers	Upper	0.097	0.043	0.151
30180	Biomarkers	Lower	0.283	0.227	0.339
30180	Biomarkers	Upper	0.125	0.07	0.18
30120	Biomarkers	Lower	0.178	0.122	0.234
30120	Biomarkers	Upper	0.054	-0.004	0.112
30060	Biomarkers	Lower	0.093	0.042	0.144
30060	Biomarkers	Upper	-0.026	-0.084	0.032
30040	Biomarkers	Lower	0.444	0.341	0.547
30040	Biomarkers	Upper	0.105	0.053	0.157
30260	Biomarkers	Lower	0.28	0.224	0.336
30260	Biomarkers	Upper	0.169	0.111	0.227
30190	Biomarkers	Lower	0.427	0.373	0.481
30190	Biomarkers	Upper	0.242	0.185	0.299
30200	Biomarkers	Lower	0.135	0.078	0.192
30200	Biomarkers	Upper	0.207	0.151	0.263
30140	Biomarkers	Lower	0.163	0.107	0.219
30140	Biomarkers	Upper	0.185	0.129	0.241
30810	Biomarkers	Lower	0.027	-0.03	0.084
30810	Biomarkers	Upper	0.05	-0.006	0.106
30090	Biomarkers	Lower	0.357	0.299	0.415
30090	Biomarkers	Upper	0.259	0.203	0.315
30070	Biomarkers	Lower	-0.076	-0.13	-0.022
30070	Biomarkers	Upper	0.496	0.44	0.552
30010	Biomarkers	Lower	0.276	0.219	0.333
30010	Biomarkers	Upper	-0.028	-0.08	0.024
30240	Biomarkers	Lower	0.078	0.025	0.131
30240	Biomarkers	Upper	0.119	0.069	0.169
30250	Biomarkers	Lower	0.056	0.001	0.111
30250	Biomarkers	Upper	0.107	0.052	0.162
30830	Biomarkers	Lower	0.05	-0.004	0.104
30830	Biomarkers	Upper	0.358	0.301	0.415
30530	Biomarkers	Lower	-0.044	-0.094	0.006
30530	Biomarkers	Upper	0.108	0.058	0.158
30270	Biomarkers	Lower	0.136	0.085	0.187
30270	Biomarkers	Upper	0.16	0.105	0.215
30850	Biomarkers	Lower	-0.056	-0.112	0
30850	Biomarkers	Upper	-0.1	-0.158	-0.042
30860	Biomarkers	Lower	0.035	-0.022	0.092
30860	Biomarkers	Upper	0.112	0.057	0.167
30870	Biomarkers	Lower	0.147	0.092	0.202
30870	Biomarkers	Upper	-0.058	-0.11	-0.006
30670	Biomarkers	Lower	0.128	0.075	0.181
30670	Biomarkers	Upper	0.06	0.007	0.113
30000	Biomarkers	Lower	0.065	0.011	0.119
30000	Biomarkers	Upper	0.123	0.068	0.178
3143	Physical Measures	Lower	0.043	-0.018	0.104
3143	Physical Measures	Upper	0.038	-0.022	0.098
23119	Physical Measures	Lower	0.0915	0.044	0.139
23119	Physical Measures	Upper	-0.0098	-0.057	0.038
23110	Physical Measures	Lower	0.0841	0.038	0.13
23110	Physical Measures	Upper	0.1111	0.064	0.158
21001	Physical Measures	Lower	0.189	0.14	0.238
21001	Physical Measures	Upper	-0.057	-0.104	-0.01
23105	Physical Measures	Lower	0.095	0.047	0.143
23105	Physical Measures	Upper	0.029	-0.016	0.074
23099	Physical Measures	Lower	0.18	0.131	0.229
23099	Physical Measures	Upper	-0.057	-0.103	-0.011
23106	Physical Measures	Lower	0.114	0.065	0.163
23106	Physical Measures	Upper	0.075	0.026	0.124
20150	Physical Measures	Lower	0.27	0.214	0.326
20150	Physical Measures	Upper	0.027	-0.027	0.081
20256	Physical Measures	Lower	0.058	0.003	0.113
20256	Physical Measures	Upper	0.294	0.241	0.347
23129	Physical Measures	Lower	0.18	0.133	0.227
23129	Physical Measures	Upper	-0.019	-0.064	0.026
20151	Physical Measures	Lower	0.321	0.263	0.379
20151	Physical Measures	Upper	0.066	0.01	0.122
20257	Physical Measures	Lower	0.1404	0.086	0.195
20257	Physical Measures	Upper	0.2955	0.243	0.348
46	Physical Measures	Lower	0.187	0.139	0.235
46	Physical Measures	Upper	-0.089	-0.137	-0.041
3148	Physical Measures	Lower	0.389	0.321	0.457
3148	Physical Measures	Upper	0.288	0.22	0.356
3144	Physical Measures	Lower	0.291	0.223	0.359
3144	Physical Measures	Upper	0.336	0.268	0.404
50	Physical Measures	Lower	0.173	0.125	0.221
50	Physical Measures	Upper	0.065	0.022	0.108
49	Physical Measures	Lower	0.2101	0.163	0.258
49	Physical Measures	Upper	0.0025	-0.045	0.05
23115	Physical Measures	Lower	0.147	0.099	0.195
23115	Physical Measures	Upper	-0.017	-0.064	0.03
23107	Physical Measures	Lower	0.166	0.117	0.215
23107	Physical Measures	Upper	0.064	0.016	0.112
4199	Physical Measures	Lower	0.014	-0.067	0.095
4199	Physical Measures	Upper	0.16	0.079	0.241
4194	Physical Measures	Lower	-0.015	-0.099	0.069
4194	Physical Measures	Upper	0.144	0.059	0.229
20015	Physical Measures	Lower	0.437	0.387	0.487
20015	Physical Measures	Upper	0.27	0.22	0.32
48	Physical Measures	Lower	0.136	0.089	0.183
48	Physical Measures	Upper	-0.058	-0.104	-0.012
21002	Physical Measures	Lower	0.154	0.108	0.2
21002	Physical Measures	Upper	-0.008	-0.055	0.039
3761	Questionnaire/Cognitive	Lower	0.03	-0.083	0.143
3761	Questionnaire/Cognitive	Upper	0.093	-0.003	0.189
20157	Questionnaire/Cognitive	Lower	-0.085	-0.183	0.013
20157	Questionnaire/Cognitive	Upper	0.194	0.095	0.293
20022	Questionnaire/Cognitive	Lower	0.171	0.107	0.235
20022	Questionnaire/Cognitive	Upper	-0.032	-0.096	0.032
845	Questionnaire/Cognitive	Lower	-0.234	-0.316	-0.152
845	Questionnaire/Cognitive	Upper	0.153	0.092	0.214
20016	Questionnaire/Cognitive	Lower	0.14	0.059	0.221
20016	Questionnaire/Cognitive	Upper	-0.026	-0.105	0.053
2217	Questionnaire/Cognitive	Lower	0.014	-0.027	0.055
2217	Questionnaire/Cognitive	Upper	-0.088	-0.166	-0.01
3536	Questionnaire/Cognitive	Lower	0.056	-0.057	0.169
3536	Questionnaire/Cognitive	Upper	0.047	-0.072	0.166
20023	Questionnaire/Cognitive	Lower	0.01	-0.038	0.058
20023	Questionnaire/Cognitive	Upper	0.12	0.072	0.168
3581	Questionnaire/Cognitive	Lower	0.359	0.271	0.447
3581	Questionnaire/Cognitive	Upper	0.104	0.017	0.191
20127	Questionnaire/Cognitive	Lower	0.137	0.083	0.191
20127	Questionnaire/Cognitive	Upper	0.026	-0.027	0.079
20156	Questionnaire/Cognitive	Lower	-0.113	-0.213	-0.013
20156	Questionnaire/Cognitive	Upper	0.065	-0.036	0.166
1050	Questionnaire/Cognitive	Lower	0.039	-0.01	0.088
1050	Questionnaire/Cognitive	Upper	0.049	-0.001	0.099
20159	Questionnaire/Cognitive	Lower	0.149	0.05	0.248
20159	Questionnaire/Cognitive	Upper	-0.121	-0.213	-0.029
1070	Questionnaire/Cognitive	Lower	0.085	0.035	0.135
1070	Questionnaire/Cognitive	Upper	0.062	0.015	0.109
4288	Questionnaire/Cognitive	Lower	0.038	-0.044	0.12
4288	Questionnaire/Cognitive	Upper	0.158	0.072	0.244

## Sheet: Figure 2c
Trait-ID	PseudoDisease	DataType	Values
30070	Lower_1%	Xbins	5	10	20	30	40	50	60	70	80	90	95
30070	Lower_1%	ExpectedOdds	4.382	2.662	1.923	1.551	1.246	1	0.871	0.698	0.519	0.396	0.192
30070	Lower_1%	ObservedOdds	5.052	3.178	2.358	1.722	1.422	1	0.909	0.712	0.58	0.466	0.245
30070	Lower_1%	95%CI	4.3371-5.7669	2.4554-3.9006	1.798-2.918	1.2893-2.1547	1.0496-1.7944	0.7137-1.2863	0.6414-1.1766	0.486-0.938	0.3822-0.7778	0.2935-0.6385	0.0711-0.4189
30070	Upper_1%	Xbins	5	10	20	30	40	50	60	70	80	90	95
30070	Upper_1%	ExpectedOdds	0.19	0.354	0.511	0.663	0.802	1	1.182	1.434	1.834	2.449	4.441
30070	Upper_1%	ObservedOdds	0.894	0.818	1.035	1.041	1.035	1	1.235	1.289	1.259	1.513	1.674
30070	Upper_1%	95%CI	0.6169-1.1711	0.6129-1.0231	0.7923-1.2777	0.7973-1.2847	0.7923-1.2777	0.7634-1.2366	0.9582-1.5118	1.0031-1.5749	0.9781-1.5399	1.1892-1.8368	1.2553-2.0927
30070	Lower_25%	Xbins	5	10	20	30	40	50	60	70	80	90	95
30070	Lower_25%	ExpectedOdds	2.498	1.796	1.468	1.275	1.127	1	0.892	0.785	0.675	0.542	0.368
30070	Lower_25%	ObservedOdds	2.79	1.926	1.549	1.334	1.091	1	0.852	0.741	0.634	0.484	0.309
30070	Lower_25%	95%CI	2.6361-2.9439	1.8361-2.0159	1.4756-1.6224	1.2699-1.3981	1.0376-1.1444	0.9504-1.0496	0.8087-0.8953	0.7025-0.7795	0.6002-0.6678	0.4567-0.5113	0.2833-0.3347
30070	Upper_25%	Xbins	5	10	20	30	40	50	60	70	80	90	95
30070	Upper_25%	ExpectedOdds	0.369	0.543	0.671	0.78	0.889	1	1.121	1.262	1.467	1.785	2.494
30070	Upper_25%	ObservedOdds	0.404	0.549	0.673	0.782	0.907	1	1.123	1.306	1.484	1.822	2.471
30070	Upper_25%	95%CI	0.3731-0.4349	0.5188-0.5792	0.6373-0.7087	0.7417-0.8223	0.8613-0.9527	0.9503-1.0497	1.068-1.178	1.2432-1.3688	1.4135-1.5545	1.7366-1.9074	2.3339-2.6081
30020	Lower_1%	Xbins	5	10	20	30	40	50	60	70	80	90	95
30020	Lower_1%	ExpectedOdds	3.641	2.28	1.743	1.438	1.193	1	0.868	0.735	0.564	0.428	0.252
30020	Lower_1%	ObservedOdds	1.533	1.22	1.09	1.151	0.996	1	0.832	0.81	0.807	0.725	0.632
30020	Lower_1%	95%CI	1.2582-1.8078	1.0102-1.4298	0.8974-1.2826	0.9503-1.3517	0.8158-1.1762	0.8193-1.1807	0.6738-0.9902	0.6548-0.9652	0.6522-0.9618	0.5815-0.8685	0.4616-0.8024
30020	Upper_1%	Xbins	5	10	20	30	40	50	60	70	80	90	95
30020	Upper_1%	ExpectedOdds	0.241	0.408	0.552	0.697	0.845	1	1.19	1.362	1.659	2.185	3.403
30020	Upper_1%	ObservedOdds	0.282	0.491	0.599	0.687	0.905	1	1.102	1.369	1.616	1.961	3.513
30020	Upper_1%	95%CI	0.1182-0.4458	0.3316-0.6504	0.4182-0.7798	0.489-0.885	0.6657-1.1443	0.7429-1.2571	0.8259-1.3781	1.0438-1.6942	1.2459-1.9861	1.5284-2.3936	2.7231-4.3029
30020	Lower_25%	Xbins	5	10	20	30	40	50	60	70	80	90	95
30020	Lower_25%	ExpectedOdds	2.249	1.672	1.411	1.238	1.113	1	0.907	0.817	0.716	0.591	0.428
30020	Lower_25%	ObservedOdds	2.194	1.625	1.394	1.217	1.106	1	0.894	0.789	0.688	0.577	0.418
30020	Lower_25%	95%CI	2.0706-2.3174	1.5473-1.7027	1.3265-1.4615	1.1572-1.2768	1.0509-1.1611	0.9496-1.0504	0.8482-0.9398	0.7477-0.8303	0.6511-0.7249	0.5449-0.6091	0.3856-0.4504
30020	Upper_25%	Xbins	5	10	20	30	40	50	60	70	80	90	95
30020	Upper_25%	ExpectedOdds	0.421	0.583	0.705	0.809	0.898	1	1.103	1.226	1.389	1.652	2.201
30020	Upper_25%	ObservedOdds	0.376	0.583	0.69	0.786	0.881	1	1.133	1.217	1.496	1.784	2.441
30020	Upper_25%	95%CI	0.3461-0.4059	0.5509-0.6151	0.6532-0.7268	0.7451-0.8269	0.836-0.926	0.9499-1.0501	1.0772-1.1888	1.1575-1.2765	1.4243-1.5677	1.6996-1.8684	2.3048-2.5772

## Sheet: Figure 2d
Trait-ID	Tail	UKB-Euro-POPoutEffect	RepeatMeasure-RepEffect	Multi-Ancestry-RepEffect	AoU-RepEffect
46	lower	0.187	0.128256	-0.1047
46	upper	-0.089	0.0536626	0.2324
48	lower	0.136	0.236568	0.1545	0.2159
48	upper	-0.058	-0.0842188	-0.163	-0.0627
49	lower	0.2101	0.115647	0.06583
49	upper	0.0025	-0.0920053	0.01704
50	lower	0.173	0.004263	0.1545	0.1375
50	upper	0.065	0.00729545	0.0019	0.0453
845	lower	-0.234	-0.37795
845	upper	0.153	0.139554
1050	lower	0.039	0.121541
1050	upper	0.049	-0.0214187
1070	lower	0.085	0.033727	0.2631
1070	upper	0.062	0.0559104	0.0174
2217	lower	0.014		0.1422
2217	upper	-0.088		0.0467
3144	lower	0.291		0.1323
3144	upper	0.336		0.4702
3148	lower	0.389		0.2506
3148	upper	0.288		0.4682
3581	lower	0.359		0.1748
3581	upper	0.104		0.0256
4194	lower	-0.015		-0.103	0.0078
4194	upper	0.144		0.0269	0.0944
4199	lower	0.014		0.0198
4199	upper	0.16		-0.0068
4288	lower	0.038		-0.0722
4288	upper	0.158		0.0069
20015	lower	0.437	0.2096	0.3135
20015	upper	0.27	0.1086	0.2792
20016	lower	0.14		-0.059
20016	upper	-0.026		-0.2488
20022	lower	0.171	0.25017
20022	upper	-0.032	-0.113646
20023	lower	0.01	-0.06677
20023	upper	0.12	0.236462
20127	lower	0.137		0.2952
20127	upper	0.026		0.15
21001	lower	0.189	0.275253	0.2864	0.1488
21001	upper	-0.057	0.0264221	-0.1688	0.0396
21002	lower	0.154	0.249527	0.2575	0.1425
21002	upper	-0.008	-0.0130117	-0.1833	0.0232
23099	lower	0.18	0.191897	0.1647
23099	upper	-0.057	-0.0530863	-0.0007
23105	lower	0.095	0.065127	0.2786
23105	upper	0.029	0.0244012	-0.297
23106	lower	0.114	0.078133	-0.0407
23106	upper	0.075	-0.0903815	-0.0216
23107	lower	0.166	0.226517	0.1292
23107	upper	0.064	-0.080066	0.0157
23110	lower	0.0841	-0.04338	-0.06365
23110	upper	0.1111	0.0378945	-0.03592
23115	lower	0.147	0.201872	0.1449
23115	upper	-0.017	-0.049685	0.0178
23119	lower	0.0915	0.117342	-0.05297
23119	upper	-0.0098	-0.0361781	-0.17932
23129	lower	0.18	0.076769	0.133
23129	upper	-0.019	0.115135	-0.1475
30000	lower	0.065	0.0064	0.014	-0.0109
30000	upper	0.123	0.107918	0.066	0.1445
30010	lower	0.276	0.279609	0.2484	0.2438
30010	upper	-0.028	0.040068	0.1098	0.0464
30020	lower	0.369	0.413855	0.2866
30020	upper	-0.032	0.0131692	-0.0994
30030	lower	0.258	0.306098	0.2437	0.2173
30030	upper	0.018	-0.0543603	-0.0773	-0.0998
30060	lower	0.093	0.069557	0.0025	0.1549
30060	upper	-0.026	0.0806895	0.0485	-0.0662
30070	lower	-0.076		0.0353	0.0138
30070	upper	0.496		0.3772	0.3464
30090	lower	0.357	0.417482	0.3413	0.2821
30090	upper	0.259	0.0441276	0.1303	0.1337
30120	lower	0.178	0.153878	0.2767	0.0099
30120	upper	0.054	0.26829	-0.1482	-0.0837
30140	lower	0.163	0.036375	-0.0958	0.1725
30140	upper	0.185	0.083798	0.0804	0.1786
30150	lower	0.131	0.136407	0.2535	0.1515
30150	upper	0.169	0.077149	0.1158	0.2248
30180	lower	0.283	0.322729	0.3198	0.0099
30180	upper	0.125	0.0603011	-0.0045	-0.0837
30190	lower	0.427	0.4039	0.2845	0.0919
30190	upper	0.242	0.343701	0.354	0.1179
30200	lower	0.135	0.154029	0.1287	0.1318
30200	upper	0.207	0.321472	0.2473	0.2728
30210	lower	0.24	0.150696	0.2954	0.2285
30210	upper	0.207	0.136442	0.1421	0.1126
30240	lower	0.078	0.240724	0.0717
30240	upper	0.119	0.0824809	0.0654
30250	lower	0.056	0.232973	0.0971
30250	upper	0.107	0.0320774	0.0896
30260	lower	0.28	0.117202	-0.0293
30260	upper	0.169	0.213885	0.1559
30270	lower	0.136	-0.01534
30270	upper	0.16	0.283032
30280	lower	0.208		0.1744
30280	upper	0.097		0.145
30530	lower	-0.044		-0.1893
30530	upper	0.108		-0.0326
30600	lower	0.134	0.088085	-0.0395	0.1237
30600	upper	0.099	-0.104576	0.2323	-0.0242
30630	lower	0.105	0.216225	-0.0044
30630	upper	0.127	-0.0452459	0.2164
30670	lower	0.128	0.048563	0.1162	0.0701
30670	upper	0.06	-0.000640893	0.1086	0.2923
30680	lower	0.085	-0.0183	0.1654	0.1789
30680	upper	0.239	0.286659	0.2062	0.1443
30690	lower	0.094	0.008489	0.0844	0.1277
30690	upper	0.092	0.124743	0.0385	-0.0119
30700	lower	0.082	0.219278	0.167	0.2413
30700	upper	0.241	0.109677	-0.012	0.1466
30740	lower	0.071	0.269191	0.2084
30740	upper	0.219	0.366752	0.1203
30750	lower	0.145		0.4502	0.1311
30750	upper	0.452		0.2049	0.3336
30770	lower	0.162	0.094132	0.1052
30770	upper	0.025	0.0271407	0.1565
30810	lower	0.027	0.291004		0.046
30810	upper	0.05	0.0983861		0.1294
30830	lower	0.05	0.028352	0.0032
30830	upper	0.358	0.303481	0.2636
30850	lower	-0.056	-0.07755
30850	upper	-0.1	-0.0864399
30860	lower	0.035	0.291128	0.0628	0.2279
30860	upper	0.112	0.104077	0.1485	0.0241
30870	lower	0.147	0.177818		0.1367
30870	upper	-0.058	-0.124603		-0.0264
