# Supplementary material for: Distinct genetic architecture in the tails of complex traits
Source: Nature. 2026 May 27;655(8123):676–84. doi: 10.1038/s41586-026-10516-5 (PMC13372694; doi:10.1038/s41586-026-10516-5)
Supplement: Supplementary file 6 — Source Data Fig. 3 [file 41586_2026_10516_MOESM6_ESM.xlsx]

## Sheet: Figure 3b
Trait-ID	Data	Values
30810	Index-Sib-Centiles	0	1	2	3	4	5	6	7	8	9	10	11	12	13	14	15	16	17	18	19	20	21	22	23	24	25	26	27	28	29	30	31	32	33	34	35	36	37	38	39	40	41	42	43	44	45	46	47
30810	Observed-Conditional-Sib	-0.350805	-0.115376	-0.279425	-0.364269	-0.251042	-0.370011	-0.101017	-0.166722	-0.206553	-0.155807	-0.308966	-0.0649144	0.0371011	-0.0938817	-0.163946	-0.116974	-0.0903929	0.0220937	-0.118492	-0.155603	-0.0840482	-0.0309835	-0.0594879	0.0399607	-0.244445	-0.0686801	-0.0518149	0.107548	-0.081824	-0.0616041	-0.177219	-0.23534	-0.0269069	0.0541266	0.136854	0.019903	0.0289973	-0.0225839	-0.191734	-0.0658073	-0.0319785	-0.0540006	0.0181436	-0.0462247	0.00352597	-0.0156012	-0.15273	-0.121103
30810	Expected-Conditional-Sib	-0.343861	-0.284145	-0.258629	-0.238134	-0.223713	-0.212089	-0.201634	-0.191823	-0.182249	-0.174457	-0.166572	-0.159712	-0.152604	-0.146325	-0.139891	-0.134222	-0.128937	-0.124064	-0.119121	-0.114133	-0.109173	-0.104305	-0.0998902	-0.0954852	-0.0914149	-0.0872878	-0.0833706	-0.0794796	-0.0754518	-0.071637	-0.0678473	-0.0638846	-0.0604201	-0.0570098	-0.0536562	-0.0501523	-0.0464969	-0.0426362	-0.0392603	-0.03643	-0.0327961	-0.0296569	-0.0262777	-0.0226539	-0.0194785	-0.0165332	-0.0133041	-0.00994108
30070	Index-Sib-Centiles	0	1	2	3	4	5	6	7	8	9	10	11	12	13	14	15	16	17	18	19	20	21	22	23	24	25	26	27	28	29	30	31	32	33	34	35	36	37	38	39	40	41	42	43	44	45	46	47
30070	Observed-Conditional-Sib	-0.531189	-0.52296	-0.321365	-0.30436	-0.438925	-0.510911	-0.437911	-0.358947	-0.372544	-0.415826	-0.265911	-0.0929701	-0.289258	-0.125887	-0.237437	-0.131272	-0.292807	-0.00768072	-0.210984	-0.211257	0.0102788	-0.249092	-0.157511	-0.363616	-0.117239	-0.225006	-0.0697114	-0.134954	-0.0577043	-0.106652	-0.114469	0.0307543	-0.198217	-0.0630269	-0.0530129	-0.146617	-0.140498	-0.240014	-0.146856	-0.0837491	-0.193598	-0.0566094	0.0304718	-0.114869	-0.1335	0.0460432	-0.065726	-0.021365
30070	Expected-Conditional-Sib	-0.61853	-0.509105	-0.463104	-0.427319	-0.400477	-0.37678	-0.356838	-0.339824	-0.32471	-0.310832	-0.298065	-0.284928	-0.273011	-0.261294	-0.250849	-0.240596	-0.230974	-0.221586	-0.212606	-0.204503	-0.196084	-0.188078	-0.17987	-0.171751	-0.163939	-0.156478	-0.149239	-0.142109	-0.134992	-0.128635	-0.121818	-0.115541	-0.109362	-0.103061	-0.0965813	-0.0900442	-0.0833826	-0.0770463	-0.0706118	-0.0644049	-0.0585334	-0.0523875	-0.0464118	-0.0401796	-0.0337122	-0.0271784	-0.021226	-0.0156863
30020	Index-Sib-Centiles	0	1	2	3	4	5	6	7	8	9	10	11	12	13	14	15	16	17	18	19	20	21	22	23	24	25	26	27	28	29	30	31	32	33	34	35	36	37	38	39	40	41	42	43	44	45	46	47
30020	Observed-Conditional-Sib	-0.224647	-0.252026	-0.441868	-0.424867	-0.394373	-0.357404	-0.326096	-0.372226	-0.335903	-0.309667	-0.341272	-0.321588	-0.367835	-0.166356	-0.354625	-0.258485	-0.189936	-0.259673	-0.252984	-0.273455	-0.207973	-0.328397	-0.171388	-0.108577	-0.243458	-0.242042	0.102633	-0.145718	-0.163773	-0.107358	-0.102364	-0.126227	-0.196283	-0.251227	-0.110584	-0.14069	-0.0518369	0.00377303	-0.0737738	-0.163498	-0.180398	-0.162094	-0.00553354	-0.281549	-0.181916	-0.0457143	-0.00430929	-0.166554
30020	Expected-Conditional-Sib	-0.621645	-0.512338	-0.464706	-0.428595	-0.402079	-0.380848	-0.360906	-0.342359	-0.326345	-0.311506	-0.297782	-0.286237	-0.274845	-0.265021	-0.254289	-0.244522	-0.235787	-0.226614	-0.217333	-0.209143	-0.201262	-0.1937	-0.186223	-0.178104	-0.170228	-0.162986	-0.155897	-0.149052	-0.142877	-0.136378	-0.129104	-0.122336	-0.115799	-0.10843	-0.102109	-0.095514	-0.0891158	-0.0824236	-0.0764985	-0.0707818	-0.0646378	-0.0589897	-0.053199	-0.0475264	-0.0419198	-0.0357949	-0.0295838	-0.0240065
20015	Index-Sib-Centiles	0	1	2	3	4	5	6	7	8	9	10	11	12	13	14	15	16	17	18	19	20	21	22	23	24	25	26	27	28	29	30	31	32	33	34	35	36	37	38	39	40	41	42	43	44	45	46	47
20015	Observed-Conditional-Sib	-0.5541	-0.805565	-0.77305	-0.752481	-0.646635	-0.527947	-0.565827	-0.457421	-0.46417	-0.503773	-0.441056	-0.536084	-0.601209	-0.433495	-0.350909	-0.362767	-0.370776	-0.376681	-0.316047	-0.444138	-0.368421	-0.448364	-0.28907	-0.318673	-0.290234	-0.305109	-0.233694	-0.239389	-0.27353	-0.162842	-0.265831	-0.305567	-0.215638	-0.242951	-0.191904	-0.109592	-0.0776706	-0.250681	-0.0499835	-0.240306	-0.280436	-0.108422	-0.215285	-0.0990803	0.0532752	-0.134347	-0.0179854	0.0340686
20015	Expected-Conditional-Sib	-1.06819	-0.878537	-0.786627	-0.727265	-0.680144	-0.639264	-0.606643	-0.575952	-0.547035	-0.521995	-0.498406	-0.478207	-0.45771	-0.438347	-0.420877	-0.402644	-0.387115	-0.370706	-0.355592	-0.341716	-0.326439	-0.311654	-0.297999	-0.284635	-0.27129	-0.257957	-0.245147	-0.233342	-0.219808	-0.207643	-0.196388	-0.18604	-0.175192	-0.16423	-0.153922	-0.142681	-0.131323	-0.12043	-0.109749	-0.0994494	-0.088111	-0.0779256	-0.0676436	-0.0576924	-0.0473815	-0.0381965	-0.0285026	-0.0191263
[truncated: 52 more columns]

## Sheet: Figure 3c
Trait-ID	Tail	-log(POPout-P)	-log(STANDOUT-P)
1050	Lower	0.92667	0.424517
1050	Upper	1.24847	0.577437
1070	Lower	3.08108	1.37903
1070	Upper	2.00358	1.21664
20015	Lower	59.4548	3.85242
20015	Upper	24.3653	7.48742
20016	Lower	3.11345	0.173945
20016	Upper	0.291538	0.254733
20022	Lower	6.66414	1.42283
20022	Upper	0.473144	1.05773
20023	Lower	0.169363	0.78491
20023	Upper	6.00573	1.36808
20127	Lower	6.15249	0.375096
20127	Upper	0.476008	0.526991
20150	Lower	20.1071	2.05377
20150	Upper	0.484793	0.548805
20151	Lower	26.027	1.44357
20151	Upper	1.69632	2.19408
20156	Lower	1.57086	0.546398
20156	Upper	0.686755	0.25667
20157	Lower	1.03566	0.0295575
20157	Upper	3.8884	0.697966
20159	Lower	2.46924	0.282649
20159	Upper	2.00479	0.108324
20256	Lower	1.41943	0.183545
20256	Upper	25.6562	1.59529
20257	Lower	7.19937	0.869125
20257	Upper	25.1992	1.56655
21001	Lower	13.5433	0.828997
21001	Upper	1.76511	1.66431
21002	Lower	9.97388	0.303741
21002	Upper	0.138877	0.311417
2217	Lower	0.292831	1.79422
2217	Upper	1.35271	1.4557
23099	Lower	11.9412	1.18406
23099	Upper	1.80775	1.22306
23105	Lower	3.97593	0.60433
23105	Upper	0.676472	0.856608
23106	Lower	5.28075	0.627454
23106	Upper	2.55204	0.745138
23107	Lower	10.2855	3.07162
23107	Upper	2.05287	0.219363
23110	Lower	3.42463	1.05562
23110	Upper	5.37	0.297502
23115	Lower	8.7587	0.474926
23115	Upper	0.335538	0.188944
23119	Lower	3.80759	0.517601
23119	Upper	0.16445	1.04223
23129	Lower	13.0624	1.05527
23129	Upper	0.379358	0.980827
30000	Lower	1.71201	0.547187
30000	Upper	4.9914	1.90277
30010	Lower	20.0238	2.31734
30010	Upper	0.514025	0.588927
30020	Lower	35.5892	4.6408
30020	Upper	0.614728	0.810705
30030	Lower	18.5324	2.49767
30030	Upper	0.286363	1.43821
30040	Lower	96.5284	4.28826
30040	Upper	4.69037	0.510678
30060	Lower	3.36391	0.229048
30060	Upper	0.432954	0.305386
30070	Lower	2.23615	0.11022
30070	Upper	59.2452	3.38481
30090	Lower	49.9574	3.6556
30090	Upper	15.5607	3.23481
30120	Lower	9.04465	0.0927942
30120	Upper	1.28709	0.751589
30140	Lower	7.78094	0.397149
30140	Upper	10.0175	1.0739
30150	Lower	5.60015	0.492363
30150	Upper	8.68361	0.992881
30180	Lower	21.9634	1.10677
30180	Upper	5.01211	1.363
30190	Lower	47.9194	3.10569
30190	Upper	15.5896	1.52315
30200	Lower	5.51286	0.698508
30200	Upper	12.2529	1.34357
30210	Lower	16.0803	1.43848
30210	Upper	12.7804	1.68392
30240	Lower	2.39763	0.180864
30240	Upper	4.53611	0.57944
30250	Lower	1.34014	0.276487
30250	Upper	3.79561	0.744315
30260	Lower	20.8564	1.85036
30260	Upper	7.77754	0.472036
30270	Lower	5.06399	1.1779
30270	Upper	7.95507	0.678039
30280	Lower	14.8306	0.266452
30280	Upper	3.32735	0.0392337
30530	Lower	1.2895	1.05882
30530	Upper	4.67778	0.244646
30600	Lower	5.16819	0.383615
30600	Upper	3.2999	0.0577261
30630	Lower	3.54016	0.447044
30630	Upper	5.25735	0.580285
30670	Lower	5.62197	0.178841
30670	Upper	1.55884	0.697377
30680	Lower	2.5883	1.65877
30680	Upper	15.2988	0.359871
30690	Lower	2.73591	2.18197
30690	Upper	3.4045	1.01312
30700	Lower	2.4397	0.638354
30700	Upper	16.0388	0.800742
30740	Lower	1.59322	0.357223
30740	Upper	12.9747	2.33798
30750	Lower	10.0883	0.782064
30750	Upper	49.7983	2.99005
30770	Lower	8.35497	0.660179
30770	Upper	0.464669	0.377564
30810	Lower	0.802124	0.251495
30810	Upper	1.07264	0.332312
30830	Lower	1.15269	0.295898
30830	Upper	31.9416	0.822564
30850	Lower	1.3115	0.664998
30850	Upper	3.12286	0.343372
30860	Lower	0.647596	0.6109
30860	Upper	4.17653	1.1086
30870	Lower	6.81192	0.525849
30870	Upper	1.55822	0.677382
3143	Lower	0.774704	0.0589322
3143	Upper	0.667954	0.43029
3144	Lower	15.9112	1.72319
3144	Upper	20.5117	1.09606
3148	Lower	26.5717	2.70534
3148	Upper	15.6055	2.55816
3536	Lower	0.48481	0.485143
3536	Upper	0.35558	0.150722
3581	Lower	13.9562	0.0856212
3581	Upper	1.45264	0.205201
3761	Lower	0.221955	0.971595
3761	Upper	1.23951	1.36398
4194	Lower	0.137736	0.391058
4194	Upper	3.03844	1.35504
4199	Lower	0.13049	0.564884
4199	Upper	3.95311	1.60156
4288	Lower	0.438891	0.481926
4288	Upper	3.47044	0.197833
46	Lower	13.6847	4.42131
46	Upper	3.54046	1.19139
48	Lower	7.73802	1.28477
48	Upper	1.85114	3.34611
49	Lower	17.0826	1.58397
49	Upper	0.0374299	2.70337
50	Lower	11.8735	1.01672
50	Upper	1.65978	0.0991213
845	Lower	9.40099	1.13025
845	Upper	6.00393	5.36983

## Sheet: Figure 3d
Trait-ID	SNP-h2	Sib-h2
1050	0.0554	0.293
1070	0.0796	0.455
20015	0.2919	0.743
20016	0.1734	0.6
20022	0.0851	0.708
20023	0.0594	0.36
20127	0.0864	0.289
20150	0.1799	0.482
20151	0.2046	0.552
20156	0.0546	0.312
20157	0.1103	0.475
20159	0.1143	0.393
20256	0.1559	0.405
20257	0.1551	0.409
21001	0.1763	0.492
21002	0.2029	0.586
2217	0.0624	0.306
23099	0.1638	0.499
23105	0.2345	0.681
23106	0.2141	0.544
23107	0.2028	0.542
23110	0.1876	0.489
23115	0.1674	0.488
23119	0.155	0.47
23129	0.2504	0.719
30000	0.1688	0.406
30010	0.185	0.511
30020	0.1616	0.402
30030	0.1425	0.385
30040	0.2366	0.547
30060	0.0519	0.204
30070	0.1827	0.415
30090	0.2126	0.523
30120	0.1791	0.449
30140	0.1452	0.352
30150	0.168	0.379
30180	0.1236	0.351
30190	0.1607	0.393
30200	0.1262	0.325
30210	0.1625	0.391
30240	0.175	0.4
30250	0.1756	0.415
30260	0.1785	0.45
30270	0.1834	0.47
30280	0.1132	0.313
30530	0.0509	0.165
30600	0.1123	0.292
30630	0.1708	0.438
30670	0.0903	0.277
30680	0.1099	0.3
30690	0.1991	0.523
30700	0.1821	0.45
30740	0.0596	0.22
30750	0.1798	0.492
30770	0.1979	0.497
30810	0.0871	0.256
30830	0.1699	0.505
30850	0.0757	0.182
30860	0.143	0.362
30870	0.1592	0.412
3143	0.2362	0.658
3144	0.2209	0.515
3148	0.2474	0.582
3536	0.0895	0.212
3581	0.1216	0.359
3761	0.088	0.32
4194	0.1216	0.391
4199	0.0591	0.172
4288	0.051	0.263
46	0.1011	0.313
48	0.1425	0.428
49	0.1714	0.457
50	0.4025	0.999
845	0.0564	0.654
