# Supplementary material for: Distinct genetic architecture in the tails of complex traits
Source: Nature. 2026 May 27;655(8123):676–84. doi: 10.1038/s41586-026-10516-5 (PMC13372694; doi:10.1038/s41586-026-10516-5)
Supplement: Supplementary file 7 — Source Data Fig. 4 [file 41586_2026_10516_MOESM7_ESM.xlsx]

## Sheet: Figure 4a
Trait-ID	snpType	pairedValues(x=maf|y=beta)
30810	commonEffects	0.30353|-0.01265	0.03294|-0.04145	0.12927|0.0164	0.2747|0.0111	0.23182|-0.01233	0.04164|-0.03587	0.17436|0.01486	0.02948|-0.04219	0.30125|0.01486	0.02955|0.03359	0.1574|-0.02218	0.38378|-0.01049	0.32202|0.01229	0.21465|-0.0131	0.1103|0.01756	0.1626|-0.02277	0.14382|0.02225	0.36624|0.01231	0.2424|-0.01312	0.09091|0.01754	0.03915|-0.03033	0.27215|-0.01693	0.22936|0.01826	0.10455|-0.01838	0.1093|0.01718	0.47729|-0.00985	0.1755|-0.01307	0.30844|0.01125	0.4937|-0.00928	0.05319|-0.02756	0.06211|0.02173	0.21417|0.0133	0.13225|-0.02066	0.10245|0.01745	0.36715|-0.0104	0.34623|-0.01021	0.22829|0.01207	0.28621|0.01057	0.30246|0.01168	0.07345|0.01985	0.35439|0.01138	0.04979|-0.03481	0.48128|-0.00912	0.4208|0.00939	0.47142|-0.0115	0.133|0.02136	0.01349|-0.05536	0.45073|-0.00967
30810	burdenEffects	0.0044|0.12	0.00046|-0.338	0.0066|-0.102	0.001|-0.367
30810	rareEffects	0.0002|0.941	0.00052|-0.382
30070	commonEffects	0.46879|-0.00972	0.1681|0.02011	0.16948|-0.01969	0.44684|-0.01833	0.34853|0.01791	0.18343|0.0202	0.47801|0.01015	0.45983|-0.01039	0.44756|0.02196	0.42388|-0.02477	0.16126|-0.01928	0.34686|-0.01161	0.18533|0.02175	0.48511|-0.01978	0.38495|0.02629	0.2845|-0.01722	0.41446|0.01081	0.30537|-0.01149	0.02275|0.06602	0.24634|0.07096	0.4188|-0.03545	0.10813|-0.02408	0.46075|-0.00985	0.35887|-0.01169	0.00285|-0.1672	0.44322|-0.02197	0.18287|-0.02118	0.31774|0.03202	0.01649|0.08812	0.01126|0.0917	0.40673|0.01169	0.24624|-0.01952	0.30336|0.01729	0.22184|-0.01758	0.02138|-0.04837	0.41515|0.01375	0.00922|0.09644	0.10988|0.03413	0.11635|0.0333	0.39216|-0.00955	0.43603|-0.01224	0.43154|0.01068	0.2806|0.01365	0.21468|-0.01707	0.19281|-0.01421	0.17789|0.0211	0.29124|-0.01867	0.24218|0.02383
30070	burdenEffects	0.00022|0.619	0.00025|0.614	0.0045|0.129	0.0001|1.021	3.9e-05|1.194	0.0036|0.124	0.0043|0.175	0.00063|0.332	0.0028|0.144	0.00082|0.392	0.01|0.088	0.00056|0.302	4.7e-05|1.275	0.00022|0.547	0.00037|0.375	3.5e-05|1.335	0.0045|0.104	0.0013|0.214	0.0031|0.142	0.0043|-0.156
30070	rareEffects	8.6e-05|1.083	0.0028|0.279	0.00018|1.094	0.00038|1.54	5.3e-05|1.945	0.0023|0.301	2e-05|1.557	0.00017|1.45	1.8e-05|2.047	0.00016|0.716	0.00041|0.582	0.0002|0.661	3.2e-05|-1.309	0.007|-0.082	0.0019|-0.206	0.0009|-0.263
30020	commonEffects	0.49986|-0.00711	0.35565|-0.00989	0.29374|0.01071	0.261|-0.01072	0.27178|0.01203	0.20552|-0.01236	0.18837|0.01275	0.44564|0.00859	0.46513|0.01102	0.46451|-0.01089	0.30638|-0.00933	0.40167|-0.00993	0.41073|-0.01176	0.34727|0.01	0.43749|-0.00889	0.27467|0.0108	0.47305|0.01297	0.3384|-0.01008	0.22567|0.01183	0.43621|0.00938	0.37805|0.01057	0.40021|0.01102	0.45048|0.00986	0.49421|0.01091	0.43513|-0.01032	0.49311|-0.01065	0.1691|-0.01224	0.27653|0.01624	0.18942|0.01411	0.4131|-0.00881	0.30758|0.01102	0.11509|-0.01817	0.13541|-0.01789	0.08663|0.02107	0.16732|0.01724	0.15546|-0.01712	0.45554|0.01318	0.45486|-0.01322	0.19204|-0.01398	0.19156|0.01354	0.16666|-0.01246	0.23122|0.01183	0.32081|-0.01008	0.48566|0.00941	0.00712|0.07064	0.04517|-0.04117	0.09655|-0.0626	0.10988|0.10979
30020	burdenEffects	8.9e-05|0.73	0.0045|0.091	0.004|0.12	0.0018|0.159	0.0009|-0.227	0.0018|-0.141	0.0011|-0.171	0.0003|-0.389
30020	rareEffects	0.0013|0.179	0.002|0.148	0.0099|0.078	0.00096|0.182	0.0028|-0.12	8.6e-05|-0.909	5.3e-05|-1.651	0.009|-0.059	0.0068|-0.085	1.8e-05|-1.675	0.0002|-0.392
20015	commonEffects	0.20973|-0.01451	0.35768|0.01277	0.43139|0.01679	0.32833|0.01077	0.34241|-0.01219	0.41599|-0.02294	0.22944|0.014	0.44005|0.02277	0.13316|-0.02009	0.27519|0.01237	0.06322|0.02255	0.4|0.01032	0.38906|0.01164	0.19708|0.01267	0.19278|-0.01244	0.42528|0.00998	0.46537|0.00993	0.35412|-0.01075	0.10646|-0.0209	0.09727|0.02159	0.2743|-0.01305	0.40063|-0.01128	0.49848|-0.00947	0.48157|0.00885	0.24722|-0.01548	0.19757|0.01683	0.24835|-0.01574	0.41109|0.01174	0.17637|0.0139	0.41895|0.01076	0.28167|-0.01402	0.40055|0.01034	0.11804|0.0176	0.25751|0.0129	0.37534|-0.01066	0.14907|0.01733	0.16597|0.02481	0.23723|-0.01546	0.49255|0.01749	0.13494|0.01936	0.35176|-0.01287	0.36048|-0.01301	0.16957|0.01517	0.23568|0.01197	0.23226|-0.01157	0.11948|0.0205	0.14354|-0.01469	0.37812|0.01058
20015	burdenEffects	0.0013|0.142	0.00017|0.494	0.0059|0.066	0.0024|0.136	0.0017|0.139	0.012|0.054	0.0006|0.199	0.0026|-0.097	0.0019|-0.129	0.0052|-0.094	0.00017|-0.445	0.008|-0.061	0.0014|-0.193	0.0058|-0.078	0.0015|-0.174	0.0055|-0.065	0.00044|-0.247	0.00047|-0.242	7.4e-05|-1.203	0.00067|-0.281	0.0048|-0.086	0.0023|-0.105	0.0055|-0.092	0.00026|-0.317	4.9e-05|-0.795	0.00017|-0.417
20015	rareEffects	0.0049|0.072	0.0014|0.213	0.0044|0.134	5.8e-06|-2.213	4.2e-05|-0.848	0.0033|-0.087	0.0066|-0.105
[truncated: 1,965 more columns]

## Sheet: Figure 4b
Trait-ID	Tail	POPoutEffect	ExomeHits
20015	Lower	0.437	23
20015	Upper	0.27	10
20022	Lower	0.171	0
20022	Upper	-0.032	2
20023	Lower	0.01	0
20023	Upper	0.12	1
20150	Lower	0.27	4
20150	Upper	0.027	1
20151	Lower	0.321	3
20151	Upper	0.066	1
20256	Lower	0.058	0
20256	Upper	0.294	1
20257	Lower	0.1404	1
20257	Upper	0.2955	2
21001	Lower	0.189	0
21001	Upper	-0.057	1
21002	Lower	0.154	1
21002	Upper	-0.008	4
2217	Lower	0.014	2
2217	Upper	-0.088	0
23099	Lower	0.18	0
23099	Upper	-0.057	1
23105	Lower	0.095	10
23105	Upper	0.029	5
23106	Lower	0.114	10
23106	Upper	0.075	5
23107	Lower	0.166	4
23107	Upper	0.064	4
23110	Lower	0.0841	9
23110	Upper	0.1111	5
23115	Lower	0.147	0
23115	Upper	-0.017	1
23119	Lower	0.0915	0
23119	Upper	-0.0098	1
23129	Lower	0.18	14
23129	Upper	-0.019	4
30000	Lower	0.065	6
30000	Upper	0.123	11
30010	Lower	0.276	13
30010	Upper	-0.028	13
30020	Lower	0.369	11
30020	Upper	-0.032	8
30030	Lower	0.258	9
30030	Upper	0.018	8
30040	Lower	0.444	21
30040	Upper	0.105	15
30060	Lower	0.093	5
30060	Upper	-0.026	5
30070	Lower	-0.076	5
30070	Upper	0.496	31
30090	Lower	0.357	16
30090	Upper	0.259	9
30120	Lower	0.178	7
30120	Upper	0.054	12
30140	Lower	0.163	7
30140	Upper	0.185	9
30150	Lower	0.131	10
30150	Upper	0.169	4
30180	Lower	0.283	7
30180	Upper	0.125	10
30190	Lower	0.427	10
30190	Upper	0.242	4
30200	Lower	0.135	8
30200	Upper	0.207	7
30210	Lower	0.24	12
30210	Upper	0.207	2
30240	Lower	0.078	4
30240	Upper	0.119	21
30250	Lower	0.056	8
30250	Upper	0.107	21
30260	Lower	0.28	20
30260	Upper	0.169	15
30270	Lower	0.136	17
30270	Upper	0.16	16
30280	Lower	0.208	3
30280	Upper	0.097	10
30600	Lower	0.134	8
30600	Upper	0.099	2
30630	Lower	0.105	14
30630	Upper	0.127	12
30670	Lower	0.128	0
30670	Upper	0.06	5
30680	Lower	0.085	4
30680	Upper	0.239	4
30690	Lower	0.094	11
30690	Upper	0.092	7
30700	Lower	0.082	10
30700	Upper	0.241	19
30740	Lower	0.071	3
30740	Upper	0.219	2
30750	Lower	0.145	19
30750	Upper	0.452	9
30770	Lower	0.162	12
30770	Upper	0.025	10
30810	Lower	0.027	4
30810	Upper	0.05	2
30830	Lower	0.05	8
30830	Upper	0.358	6
30850	Lower	-0.056	4
30850	Upper	-0.1	0
30860	Lower	0.035	7
30860	Upper	0.112	1
30870	Lower	0.147	11
30870	Upper	-0.058	9
3143	Lower	0.043	0
3143	Upper	0.038	3
3144	Lower	0.291	2
3144	Upper	0.336	1
3148	Lower	0.389	3
3148	Upper	0.288	2
3581	Lower	0.359	1
3581	Upper	0.104	1
3761	Lower	0.03	1
3761	Upper	0.093	0
4194	Lower	-0.015	1
4194	Upper	0.144	2
46	Lower	0.187	6
46	Upper	-0.089	0
48	Lower	0.136	0
48	Upper	-0.058	1
49	Lower	0.2101	0
49	Upper	0.0025	3
50	Lower	0.173	43
50	Upper	0.065	18

## Sheet: Figure 4c
30810	common	Trait-Centiles	0	1	2	3	4	5	6	7	8	9	10	11	12	13	14	15	16	17	18	19	20	21	22	23	24	25	26	27	28	29	30	31	32	33	34	35	36	37	38	39	40	41	42	43	44	45	46
30810	common	Observed-PRS	-0.000319363	-0.000306502	-0.000296158	-0.000286757	-0.000280504	-0.00028138	-0.000278944	-0.000270468	-0.000276546	-0.000266622	-0.000259948	-0.000272171	-0.000258811	-0.000257175	-0.000250928	-0.000262819	-0.000256158	-0.000255233	-0.00026318	-0.000253979	-0.000241415	-0.000252554	-0.00024298	-0.000247688	-0.000250224	-0.000254108	-0.000252006	-0.000239222	-0.000242543	-0.000240894	-0.000236744	-0.000239234	-0.000229451	-0.000240192	-0.000235133	-0.000229244	-0.000241854	-0.000236054	-0.000237699	-0.000233145	-0.000223022	-0.000234794	-0.000230226	-0.000229182	-0.00022393	-0.000221761	-0.000225567
30810	common	Expected-PRS	-0.000322817	-0.000304116	-0.000295894	-0.000290009	-0.000285372	-0.000281468	-0.000278127	-0.000275212	-0.000272588	-0.000270194	-0.000267982	-0.000265853	-0.000263884	-0.000262048	-0.000260312	-0.000258636	-0.000257057	-0.000255528	-0.000254059	-0.00025263	-0.000251301	-0.000249975	-0.000248667	-0.000247386	-0.000246164	-0.000244925	-0.000243705	-0.000242517	-0.00024135	-0.000240243	-0.000239152	-0.000238049	-0.000236962	-0.000235906	-0.000234833	-0.000233748	-0.000232709	-0.000231681	-0.00023064	-0.000229616	-0.00022864	-0.00022765	-0.000226658	-0.000225647	-0.000224689	-0.000223709	-0.000222704
30810	Common+Rare-1%-Recovery	Trait-Centiles
30810	Common+Rare-1%-Recovery	Relative-PRS
30070	common	Trait-Centiles	0	1	2	3	4	5	6	7	8	9	10	11	12	13	14	15	16	17	18	19	20	21	22	23	24	25	26	27	28	29	30	31	32	33	34	35	36	37	38	39	40	41	42	43	44	45	46
30070	common	Observed-PRS	-0.000128151	-9.37756e-05	-6.73068e-05	-6.99017e-05	-5.95658e-05	-4.6567e-05	-4.75143e-05	-3.54013e-05	-3.76164e-05	-3.84327e-05	-2.01475e-05	-2.87321e-05	-2.96319e-05	-2.81628e-05	-6.26187e-06	-1.19017e-05	-4.45983e-06	3.70431e-06	-7.52732e-07	5.15549e-06	3.26769e-06	3.94889e-06	1.81824e-05	1.68396e-05	9.14509e-06	2.05137e-05	3.12197e-05	3.8629e-05	2.94113e-05	2.52881e-05	3.8201e-05	3.19615e-05	3.32781e-05	2.87683e-05	3.49231e-05	5.02955e-05	4.40358e-05	4.7627e-05	5.97479e-05	4.60371e-05	5.35638e-05	5.89076e-05	7.54091e-05	6.71916e-05	6.31402e-05	5.81718e-05	5.91692e-05
30070	common	Expected-PRS	-0.000130132	-9.35761e-05	-7.76268e-05	-6.63381e-05	-5.74736e-05	-4.9998e-05	-4.37395e-05	-3.81402e-05	-3.30122e-05	-2.8413e-05	-2.41295e-05	-2.01645e-05	-1.64091e-05	-1.2774e-05	-9.35291e-06	-6.0489e-06	-2.9295e-06	7.95241e-08	2.86326e-06	5.70505e-06	8.30593e-06	1.08135e-05	1.32996e-05	1.58001e-05	1.8221e-05	2.05332e-05	2.28384e-05	2.50838e-05	2.73056e-05	2.94743e-05	3.16345e-05	3.3799e-05	3.58725e-05	3.79484e-05	4.00332e-05	4.21095e-05	4.41113e-05	4.61566e-05	4.80973e-05	5.00345e-05	5.19751e-05	5.3956e-05	5.59125e-05	5.77498e-05	5.9643e-05	6.15465e-05	6.34326e-05
30070	Common+Rare-1%-Recovery	Trait-Centiles	99
30070	Common+Rare-1%-Recovery	Relative-PRS	0.000171512
30020	common	Trait-Centiles	0	1	2	3	4	5	6	7	8	9	10	11	12	13	14	15	16	17	18	19	20	21	22	23	24	25	26	27	28	29	30	31	32	33	34	35	36	37	38	39	40	41	42	43	44	45	46
30020	common	Observed-PRS	-3.34694e-06	-7.74818e-06	-7.79145e-06	-7.39135e-06	-7.21492e-06	-5.46492e-06	-6.75738e-06	-7.34894e-06	-6.26342e-06	-6.4641e-06	-7.46733e-06	-6.43643e-06	-5.42348e-06	-3.94131e-06	-5.22732e-06	-5.06931e-06	-5.35552e-06	-5.11684e-06	-2.48655e-06	-3.58211e-06	-2.45977e-06	-2.89689e-06	-9.19411e-07	-1.75901e-06	-3.59194e-06	-2.23519e-06	-1.60399e-06	-1.65854e-07	-1.45585e-06	-2.30846e-06	-2.28315e-06	-6.83051e-07	-1.22811e-06	-1.44926e-07	-1.08567e-06	-9.24263e-07	3.07235e-07	9.23418e-07	1.63944e-06	1.39848e-06	1.35012e-06	1.89421e-06	1.33599e-06	1.86402e-06	3.1276e-06	2.28814e-06	3.12264e-06
30020	common	Expected-PRS	-1.76803e-05	-1.37381e-05	-1.20176e-05	-1.08447e-05	-9.93407e-06	-9.17431e-06	-8.50224e-06	-7.90855e-06	-7.37047e-06	-6.87572e-06	-6.4291e-06	-6.00435e-06	-5.61449e-06	-5.24196e-06	-4.88857e-06	-4.55488e-06	-4.23191e-06	-3.92265e-06	-3.61949e-06	-3.32075e-06	-3.03737e-06	-2.76099e-06	-2.48565e-06	-2.22654e-06	-1.97399e-06	-1.73239e-06	-1.48415e-06	-1.24109e-06	-1.00866e-06	-7.71556e-07	-5.43116e-07	-3.14617e-07	-8.98357e-08	1.35042e-07	3.54587e-07	5.72108e-07	7.85082e-07	9.97902e-07	1.20574e-06	1.41224e-06	1.61489e-06	1.81903e-06	2.0222e-06	2.22423e-06	2.42468e-06	2.62739e-06	2.82516e-06
30020	Common+Rare-1%-Recovery	Trait-Centiles	0
30020	Common+Rare-1%-Recovery	Relative-PRS	-5.35362e-06
20015	common	Trait-Centiles	0	1	2	3	4	5	6	7	8	9	10	11	12	13	14	15	16	17	18	19	20	21	22	23	24	25	26	27	28	29	30	31	32	33	34	35	36	37	38	39	40	41	42	43	44	45	46
20015	common	Observed-PRS	-3.03674e-05	-3.5495e-05	-3.59287e-05	-3.55358e-05	-3.35567e-05	-3.20432e-05	-3.24697e-05	-3.02023e-05	-3.04979e-05	-2.88496e-05	-3.01153e-05	-2.87345e-05	-2.75347e-05	-2.63889e-05	-2.73818e-05	-2.64005e-05	-2.4251e-05	-2.59953e-05	-2.637e-05	-2.54366e-05	-2.41962e-05	-2.40911e-05	-2.40244e-05	-2.31525e-05	-2.30364e-05	-2.30986e-05	-2.35779e-05	-2.22573e-05	-2.05987e-05	-2.10044e-05	-2.16874e-05	-2.09998e-05	-1.99146e-05	-1.97761e-05	-2.13262e-05	-2.04741e-05	-2.04542e-05	-1.86112e-05	-1.89182e-05	-1.96684e-05	-1.86018e-05	-1.76531e-05	-1.83376e-05	-1.70484e-05	-1.76446e-05	-1.51688e-05	-1.56771e-05
20015	common	Expected-PRS	-4.48429e-05	-3.94388e-05	-3.71232e-05	-3.54566e-05	-3.41506e-05	-3.30768e-05	-3.2148e-05	-3.13371e-05	-3.05863e-05	-2.99176e-05	-2.92921e-05	-2.87148e-05	-2.81612e-05	-2.76527e-05	-2.717e-05	-2.66946e-05	-2.62316e-05	-2.57919e-05	-2.53723e-05	-2.49608e-05	-2.45634e-05	-2.41748e-05	-2.37974e-05	-2.34375e-05	-2.30822e-05	-2.27289e-05	-2.23904e-05	-2.2061e-05	-2.17336e-05	-2.14038e-05	-2.10874e-05	-2.07757e-05	-2.04637e-05	-2.0159e-05	-1.98587e-05	-1.95522e-05	-1.92538e-05	-1.89615e-05	-1.86751e-05	-1.83782e-05	-1.8097e-05	-1.78139e-05	-1.75312e-05	-1.72493e-05	-1.69695e-05	-1.6694e-05	-1.64129e-05
20015	Common+Rare-1%-Recovery	Trait-Centiles	0	99
20015	Common+Rare-1%-Recovery	Relative-PRS	-3.21045e-05	4.97754e-06
30810	rareA	Trait-Centiles	0	1	2	3	4	5	6	7	8	9	10	11	12	13	14	15	16	17	18	19	20	21	22	23	24	25	26	27	28	29	30	31	32	33	34	35	36	37	38	39	40	41	42	43	44	45	46
30810	rareA	Observed-PRS	-0.0157189	-0.0121071	-0.00974824	-0.0135261	-0.00904768	-0.0128328	-0.0112956	-0.0107069	-0.0144042	-0.0114783	-0.00877375	-0.00996583	-0.00927246	-0.0130285	-0.0104489	-0.00806543	-0.0109535	-0.012638	-0.0119772	-0.00760872	-0.00909972	-0.0105059	-0.0101307	-0.00665859	-0.0100378	-0.0119747	-0.00893584	-0.0103765	-0.00809568	-0.00784694	-0.0084645	-0.00793058	-0.00786441	-0.0100567	-0.0119975	-0.0104299	-0.00770835	-0.00983346	-0.00851982	-0.00793998	-0.0100688	-0.00752467	-0.0087921	-0.0105553	-0.00958686	-0.0089504	-0.00674264
30810	rareA	Expected-PRS	-0.0140167	-0.0129334	-0.0124575	-0.0121167	-0.0118482	-0.0116228	-0.0114292	-0.0112598	-0.0111069	-0.0109681	-0.01084	-0.0107169	-0.0106032	-0.0104969	-0.0103965	-0.0102994	-0.0102078	-0.0101192	-0.0100343	-0.00995151	-0.00987468	-0.009798	-0.00972215	-0.00964799	-0.00957719	-0.00950546	-0.00943451	-0.00936572	-0.00929799	-0.00923384	-0.00917056	-0.00910663	-0.00904365	-0.00898237	-0.00892022	-0.00885737	-0.00879702	-0.00873744	-0.00867715	-0.0086179	-0.0085615	-0.00850417	-0.00844671	-0.00838814	-0.00833278	-0.00827601	-0.0082179
30810	rareB	Trait-Centiles	0	1	2	3	4	5	6	7	8	9	10	11	12	13	14	15	16	17	18	19	20	21	22	23	24	25	26	27	28	29	30	31	32	33	34	35	36	37	38	39	40	41	42	43	44	45	46
30810	rareB	Observed-PRS	0	0.000675523	0	0.000302394	0	0	0	0.000302394	0	0	0.000302394	0	0.000675523	0.000675523	0	0	0.000675523	0	0	0	0.000675523	0.000675523	0.00135105	0	0.000675523	0.000302394	0	0	0	0.000977916	0	0.000977916	0.000675523	0	0	0.00104865	0.000302394	0.00135105	0	0	0	0.000302394	0.000977916	0.000675523	0.00037313	0	0.000675523
30810	rareB	Expected-PRS	-0.000651942	-0.000409187	-0.000302561	-0.000226198	-0.000166023	-0.00011551	-7.21402e-05	-3.41885e-05	8.98069e-08	3.11838e-05	5.98867e-05	8.74618e-05	0.000112955	0.000136773	0.000159273	0.000181019	0.00020155	0.000221394	0.000240429	0.000258976	0.000276193	0.000293375	0.00031037	0.000326988	0.000342853	0.000358924	0.000374823	0.000390237	0.000405414	0.000419788	0.000433967	0.000448294	0.000462405	0.000476137	0.000490063	0.000504146	0.000517669	0.00053102	0.000544528	0.000557804	0.000570442	0.000583289	0.000596164	0.000609289	0.000621694	0.000634414	0.000647435
30810	burden	Trait-Centiles	0	1	2	3	4	5	6	7	8	9	10	11	12	13	14	15	16	17	18	19	20	21	22	23	24	25	26	27	28	29	30	31	32	33	34	35	36	37	38	39	40	41	42	43	44	45	46
30810	burden	Observed-PRS	-0.00141757	-0.00286815	-0.00299674	-0.00377886	-0.00146343	-0.00235118	-0.00133653	-0.00284444	-0.00242319	-0.00196068	0.000360068	-0.00418469	-0.00161603	-0.00163575	-0.00348625	-0.00346355	-0.000964055	-0.00195212	-6.9491e-05	-0.00257579	-0.00274812	-0.0019804	-0.00360639	-0.00111666	-0.00134127	-0.000279301	-0.000237459	-0.000599692	-0.00104036	-0.00168093	-0.00155945	-0.00302501	-0.00353342	-0.00018533	-0.00217886	-0.00215485	0.000231479	0.000583047	-0.00311035	-0.00176221	-0.000722475	-0.000728281	-0.00163575	0.000730856	-0.000574039	0.00171463	-0.00286815
30810	burden	Expected-PRS	-0.00481709	-0.00403603	-0.00369301	-0.00344799	-0.00325572	-0.00309329	-0.00295431	-0.00283193	-0.00272271	-0.00262339	-0.0025315	-0.00244379	-0.00236231	-0.00228632	-0.00221385	-0.00214379	-0.00207792	-0.00201438	-0.00195376	-0.00189468	-0.00184006	-0.00178495	-0.00173012	-0.00167667	-0.0016255	-0.00157406	-0.00152344	-0.00147439	-0.00142626	-0.0013805	-0.00133503	-0.00128928	-0.00124451	-0.00120061	-0.0011559	-0.00111068	-0.00106701	-0.00102411	-0.000980884	-0.00093876	-0.000898098	-0.000857398	-0.000816129	-0.000773968	-0.000734091	-0.000693233	-0.000651508
30070	rareA	Trait-Centiles	0	1	2	3	4	5	6	7	8	9	10	11	12	13	14	15	16	17	18	19	20	21	22	23	24	25	26	27	28	29	30	31	32	33	34	35	36	37	38	39	40	41	42	43	44	45	46
30070	rareA	Observed-PRS	-0.000786095	-0.00248793	-0.000406242	0.000139771	0.00121821	-0.00159784	-0.00176609	0.00400782	0.00233089	0.0010304	0.00259017	0.00227452	0.000766384	0.00216845	-0.000755132	0.00195058	0.000203392	0.0020169	0.00261696	0.00124373	0.000958855	0.00410397	0.00285406	0.0052273	0.00429714	0.00506406	0.00409314	0.00355176	0.00527815	0.00493055	0.00441853	0.00315804	0.00351595	0.00427571	0.00520513	0.00555947	0.00509844	0.00551374	0.00490191	0.00471599	0.00820713	0.00539597	0.00506665	0.00685335	0.00616999	0.00549749	0.00345063
30070	rareA	Expected-PRS	-0.003467	-0.0016564	-0.000867675	-0.000306994	0.000132231	0.000502255	0.000813657	0.00109076	0.00134473	0.00157217	0.00178377	0.00198017	0.00216618	0.00234657	0.00251604	0.00267969	0.0028345	0.00298337	0.00312082	0.00326156	0.00339024	0.00351433	0.00363723	0.00376142	0.00388151	0.00399604	0.00411015	0.00422126	0.00433114	0.00443831	0.00454534	0.00465255	0.00475504	0.00485795	0.00496122	0.00506384	0.00516303	0.0052645	0.00536083	0.00545657	0.00555267	0.00565079	0.00574778	0.00583862	0.00593237	0.00602659	0.00611976
30070	rareB	Trait-Centiles	0	1	2	3	4	5	6	7	8	9	10	11	12	13	14	15	16	17	18	19	20	21	22	23	24	25	26	27	28	29	30	31	32	33	34	35	36	37	38	39	40	41	42	43	44	45	46
30070	rareB	Observed-PRS	0.000517698	0.00083542	0.000196785	0.00101694	0.000557159	1.62558e-06	0.000676983	0.00019728	5.65419e-07	0.000437617	0.000893821	0.000279251	0.000655304	0.000120319	0.000693846	0.000836566	1.27219e-06	0.00155867	0.00121175	0.000496089	0.00123266	0.00055723	0.00111382	0.000835279	0.000993857	0.00266556	0.00227504	0.000676347	0.00173177	0.00310962	0.00181155	0.000934612	1.48423e-06	0.00148973	0.000496513	0.000398436	0.000517486	0.000835279	0.00055723	0.000992534	0.000754171	0.00039858	0.0005573	0.000655021	0.00111312	0.000933565	0.000835562
30070	rareB	Expected-PRS	-0.00425087	-0.00303087	-0.00249941	-0.00212162	-0.00182566	-0.00157634	-0.00136651	-0.00117979	-0.00100866	-0.00085541	-0.000712835	-0.000580495	-0.00045516	-0.000333611	-0.000219422	-0.00010915	-4.83574e-06	9.54747e-05	0.00018809	0.000282925	0.000369632	0.000453243	0.000536052	0.000619736	0.000700655	0.000777828	0.000854712	0.000929579	0.00100362	0.00107583	0.00114795	0.00122019	0.00128925	0.0013586	0.00142818	0.00149733	0.00156416	0.00163253	0.00169744	0.00176195	0.00182671	0.00189282	0.00195817	0.00201939	0.00208255	0.00214604	0.00220882
30070	burden	Trait-Centiles	0	1	2	3	4	5	6	7	8	9	10	11	12	13	14	15	16	17	18	19	20	21	22	23	24	25	26	27	28	29	30	31	32	33	34	35	36	37	38	39	40	41	42	43	44	45	46
30070	burden	Observed-PRS	-0.00169445	-0.000916676	-0.000559289	-0.000690347	-0.000916112	-0.00224934	-0.00246691	-0.00180371	-0.000660944	-0.00016961	-0.000711504	-0.00100868	9.3653e-05	-0.00287855	-0.000463939	0.000904328	-0.000433317	0.000192311	-0.000779616	0.0014326	0.000690431	0.000273565	-0.00018459	-0.000417679	-0.000758233	-0.00105247	0.00070931	7.89767e-05	-0.00103701	0.00158067	-0.00101711	-0.00117139	0.000447383	-0.00164886	-0.00121409	-0.00153955	-0.000390908	0.000152035	0.00111462	0.000852013	-0.000303791	-0.000960112	0.00074953	-0.000242908	-0.000851657	0.000892236	0.000274798
30070	burden	Expected-PRS	-0.00382878	-0.00298781	-0.00262121	-0.00236204	-0.00215693	-0.00198359	-0.00183896	-0.00171018	-0.00159185	-0.00148665	-0.00138803	-0.00129643	-0.00120952	-0.00112562	-0.00104702	-0.00097133	-0.000898732	-0.000829698	-0.00076578	-0.000700329	-0.000640263	-0.000582153	-0.000525101	-0.000467567	-0.00041224	-0.000359271	-0.000306556	-0.000255442	-0.000204245	-0.000154344	-0.000104739	-5.49533e-05	-7.30659e-06	4.05167e-05	8.84594e-05	0.000135813	0.000181731	0.000228833	0.000273848	0.00031824	0.000362849	0.000408318	0.000453212	0.000495432	0.000538945	0.00058275	0.000625996
30020	rareA	Trait-Centiles	0	1	2	3	4	5	6	7	8	9	10	11	12	13	14	15	16	17	18	19	20	21	22	23	24	25	26	27	28	29	30	31	32	33	34	35	36	37	38	39	40	41	42	43	44	45	46
30020	rareA	Observed-PRS	-0.0129625	-0.00672768	-0.00520967	-0.00645666	-0.0061657	-0.00718009	-0.00288517	-0.00406647	-0.00529509	-0.00685835	-0.00815983	-0.0034102	-0.00241654	-0.00274725	-0.00763262	-0.00295037	-0.00420616	-0.00335247	-0.00611531	-0.00601097	-0.00323249	-0.00471318	-0.00344199	-0.00117792	-0.00262495	-0.0046616	-0.00224067	-0.00210026	-0.00146919	-0.00204592	-0.00182166	-0.000591063	-0.00110464	-0.00416847	0.000358436	-0.00178014	-0.00246532	-0.00219151	-0.00196539	0.000816311	8.52248e-05	-0.00108828	-0.00237354	-0.00139628	-0.00257063	0.000320788	0.000149506
30020	rareA	Expected-PRS	-0.00929845	-0.00772618	-0.00704111	-0.00657407	-0.00621078	-0.00590794	-0.0056394	-0.00540183	-0.00518643	-0.00498917	-0.00481149	-0.00464188	-0.00448591	-0.00433697	-0.00419627	-0.00406308	-0.00393431	-0.00381101	-0.00368985	-0.00357068	-0.00345738	-0.00334712	-0.0032373	-0.00313415	-0.00303336	-0.00293695	-0.00283764	-0.00274072	-0.00264812	-0.00255352	-0.00246234	-0.00237095	-0.00228097	-0.0021913	-0.00210359	-0.00201713	-0.00193238	-0.00184754	-0.00176476	-0.00168239	-0.00160145	-0.0015199	-0.00143898	-0.00135842	-0.00127842	-0.00119775	-0.0011189
30020	rareB	Trait-Centiles	0	1	2	3	4	5	6	7	8	9	10	11	12	13	14	15	16	17	18	19	20	21	22	23	24	25	26	27	28	29	30	31	32	33	34	35	36	37	38	39	40	41	42	43	44	45	46
30020	rareB	Observed-PRS	0	0	0	0	0	0	0	0	0	0	0	0	0	0	0	0	0	0	0	0	0	0	0	0	0	0	0	0	0	0	0	0	0	0	0	0	0	0	0	0	0	0	0	0	0	0	0
30020	rareB	Expected-PRS	0	0	0	0	0	0	0	0	0	0	0	0	0	0	0	0	0	0	0	0	0	0	0	0	0	0	0	0	0	0	0	0	0	0	0	0	0	0	0	0	0	0	0	0	0	0	0
30020	burden	Trait-Centiles	0	1	2	3	4	5	6	7	8	9	10	11	12	13	14	15	16	17	18	19	20	21	22	23	24	25	26	27	28	29	30	31	32	33	34	35	36	37	38	39	40	41	42	43	44	45	46
30020	burden	Observed-PRS	-0.0177446	-0.0109784	-0.00244186	-0.00346545	-0.00244186	-0.00195349	-0.00219767	-0.00297708	-0.00244186	-0.000976744	-0.00370667	-0.00122093	-0.000976744	-0.00146512	-0.00122093	-0.000488372	-0.000732558	-0.00219767	-0.00146512	-0.00297708	-0.00170793	-0.000976744	-0.00122093	-0.000244186	-0.000488372	-0.000244186	-0.000732558	-0.000976744	-0.000976744	-0.000488372	-0.000487981	-0.0017093	-0.000732558	-0.000244186	-0.000976744	-0.000976744	-0.000488372	-0.000732558	-0.000488372	-0.000244186	-0.000487981	-0.00219767	-0.000488372	-0.000488372	-0.000732558	-0.00244186	-0.000488372
30020	burden	Expected-PRS	-0.0039756	-0.00346747	-0.00324576	-0.00309541	-0.0029792	-0.0028816	-0.0027952	-0.00271908	-0.0026497	-0.00258613	-0.00252854	-0.00247381	-0.00242372	-0.0023758	-0.0023305	-0.00228779	-0.00224613	-0.00220633	-0.00216716	-0.00212871	-0.0020922	-0.00205662	-0.00202097	-0.00198786	-0.00195555	-0.00192443	-0.00189249	-0.00186133	-0.00183142	-0.00180098	-0.00177144	-0.00174176	-0.00171249	-0.00168356	-0.00165538	-0.0016274	-0.00160001	-0.00157272	-0.00154621	-0.00151971	-0.00149345	-0.00146696	-0.00144088	-0.00141486	-0.00138902	-0.00136304	-0.0013376
20015	rareA	Trait-Centiles	0	1	2	3	4	5	6	7	8	9	10	11	12	13	14	15	16	17	18	19	20	21	22	23	24	25	26	27	28	29	30	31	32	33	34	35	36	37	38	39	40	41	42	43	44	45	46
20015	rareA	Observed-PRS	-0.00849412	-0.00751935	-0.00794372	-0.00427471	-0.00482364	-0.00450546	-0.00616377	-0.00733506	-0.00456035	-0.00321273	-0.00602296	-0.00381041	-0.00374971	-0.00312628	-0.00362238	-0.00276892	-0.00310782	-0.00250764	-0.00336311	-0.003276	-0.00263208	-0.00266458	-0.00229859	-0.00253286	-0.00390052	-0.00278533	-0.00247528	-0.00155199	-0.00301604	-0.000334022	-0.00373571	-0.00426944	-0.00194609	-0.00214517	-0.00148636	-0.00111896	-0.00199497	0.000329473	-0.00015937	-0.000767232	-0.00323603	-0.00245015	0.000812863	-0.000316743	-0.00200919	-0.00280589	-0.00206684
20015	rareA	Expected-PRS	-0.00875247	-0.00723774	-0.00658824	-0.00612072	-0.00575539	-0.00545493	-0.00519478	-0.00496733	-0.00475673	-0.00456937	-0.00439444	-0.00423264	-0.00407749	-0.00393532	-0.00380015	-0.00366693	-0.0035373	-0.00341393	-0.0032962	-0.00318101	-0.00306959	-0.00296056	-0.00285464	-0.00275389	-0.0026545	-0.00255569	-0.00246097	-0.00236889	-0.00227739	-0.00218483	-0.00209636	-0.00200887	-0.00192146	-0.00183631	-0.00175232	-0.00166636	-0.00158292	-0.00150123	-0.00142098	-0.00133789	-0.00125923	-0.00117989	-0.00110072	-0.00102192	-0.000943628	-0.000866536	-0.000787614
20015	rareB	Trait-Centiles	0	1	2	3	4	5	6	7	8	9	10	11	12	13	14	15	16	17	18	19	20	21	22	23	24	25	26	27	28	29	30	31	32	33	34	35	36	37	38	39	40	41	42	43	44	45	46
20015	rareB	Observed-PRS	0	0	0	0	0	0	0	0	0.000289597	0.000289597	0.000289597	0.000289597	0.000579194	0	0.000289597	0	0.000289597	0.000289597	0.000289597	0	0.000579194	0	0.000579194	0	0.000289597	0.000289597	0	0.000289597	0.000289597	0.000868791	0.000289597	0	0.000579194	0	0.000289597	0.000579194	0	0.000579194	0	0.000579194	0.000289597	0	0.000289597	0.000289597	0	0.000868791	0.000868791
20015	rareB	Expected-PRS	-0.00010006	-1.53556e-05	2.09647e-05	4.71085e-05	6.75377e-05	8.43396e-05	9.88874e-05	0.000111606	0.000123383	0.000133861	0.000143643	0.000152691	0.000161367	0.000169317	0.000176876	0.000184325	0.000191574	0.000198473	0.000205056	0.000211498	0.000217729	0.000223825	0.000229748	0.000235383	0.00024094	0.000246466	0.000251763	0.000256912	0.000262028	0.000267205	0.000272152	0.000277044	0.000281932	0.000286694	0.00029139	0.000296198	0.000300864	0.000305431	0.000309919	0.000314566	0.000318964	0.000323401	0.000327828	0.000332235	0.000336613	0.000340924	0.000345337
20015	burden	Trait-Centiles	0	1	2	3	4	5	6	7	8	9	10	11	12	13	14	15	16	17	18	19	20	21	22	23	24	25	26	27	28	29	30	31	32	33	34	35	36	37	38	39	40	41	42	43	44	45	46
20015	burden	Observed-PRS	-0.00945518	-0.00651064	-0.00806333	-0.00516982	-0.0053638	-0.0061716	-0.0046524	-0.00520686	-0.00377848	-0.00632615	-0.00533744	-0.00531899	-0.00385549	-0.00520797	-0.00610815	-0.00310916	-0.00328023	-0.00483639	-0.00291226	-0.00528079	-0.00315423	-0.00586338	-0.00517305	-0.00533436	-0.00353387	-0.00378087	-0.0018065	-0.00352839	-0.00508836	-0.00409309	-0.00148408	-0.0034392	-0.0038099	-0.00315199	-0.00416687	-0.00376864	-0.00539334	-0.00465598	-0.00290809	-0.00367772	-0.00353121	-0.0043397	-0.00239086	-0.00212631	-0.00298563	-0.00267016	-0.00300379
20015	burden	Expected-PRS	-0.0070415	-0.00634158	-0.00604438	-0.00583	-0.00566156	-0.00552229	-0.00540179	-0.00529654	-0.00519913	-0.00511253	-0.00503178	-0.00495651	-0.00488488	-0.00481931	-0.00475682	-0.00469493	-0.00463488	-0.0045783	-0.00452421	-0.00447126	-0.00442011	-0.00436974	-0.00432049	-0.00427406	-0.00422821	-0.00418261	-0.00413894	-0.00409653	-0.00405424	-0.0040115	-0.00397075	-0.00393063	-0.00389033	-0.00385096	-0.00381219	-0.00377261	-0.0037342	-0.00369626	-0.00365915	-0.00362059	-0.00358423	-0.00354733	-0.00351079	-0.00347451	-0.00343827	-0.00340265	-0.00336631
[truncated: 53 more columns]

## Sheet: Figure 4d
Trait-ID	Tail	POPoutReduction(rare>0.1%)	POPoutReduction(rare>0.01%)	POPoutReduction(Burden)	POPoutReduction(SumTotal)	Common-OR	Common-OR-CI	Common+Rare-OR	Common+Rare-OR-CI
30690	Lower	0.03	0.35	0.62	1	7.84	6.04-9.64	13.59	11.34-15.84
30600	Lower	0.09	0.26	0.55	0.9	3.36	2.11-4.61	6.53	4.97-8.09
30060	Lower	0.16	0.14	0.39	0.69	1.72	1.18-2.26	3.7	3.03-4.37
30870	Lower	0.3	0.09	0.11	0.5	3.23	2.71-3.75	6.35	5.71-6.99
30270	Lower	0.04	0.04	0.3	0.38	6.23	5.15-7.31	7.91	6.56-9.26
30750	Lower	0.08	0.2	0.07	0.35	5.453	4.545-6.361	6.369	5.645-7.093
30180	Lower	0.03	0.19	0	0.22	2.22	1.77-2.67	3.67	3.11-4.23
30200	Lower	0	0.18	0	0.18	2.72	2.06-3.38	3.84	3.02-4.66
30260	Lower	0.03	0	0.14	0.17	4.652	3.827-5.477	5.38	4.436-6.324
30020	Lower	0.05	0	0.09	0.14	1.08	0.75-1.41	1.48	1.06-1.9
20015	Lower	0.07	0.01	0.04	0.12	4.38	3.46-5.3	5.02	3.87-6.17
30770	Lower	0.04	0.02	0.04	0.1	3.89	3.08-4.7	4.1	3.38-4.82
30190	Lower	0	0.07	0.01	0.08	2.89	1.82-3.96	4.64	3.31-5.97
30150	Lower	0	0	0.07	0.07	3.954	3.183-4.725	4.305	3.329-5.281
30210	Lower	0.01	0	0.06	0.07	2.81	2.34-3.28	3.49	2.9-4.08
30630	Lower	0	0	0.07	0.07	4.8	3.89-5.71	5	3.87-6.13
30120	Lower	0.01	0.03	0.02	0.06	2.72	2.1-3.34	3.32	2.83-3.81
46	Lower	0	0	0.06	0.06	1.64	1.46-1.82	1.73	1.51-1.95
50	Lower	0.03	0.01	0.02	0.06	11.76	10.14-13.38	12.34	10.87-13.81
30090	Lower	0	0	0.05	0.05	3.31	2.85-3.77	3.61	3.15-4.07
30740	Lower	0.01	0	0.04	0.05	1.94	1.54-2.34	1.86	1.5-2.22
3148	Lower	0	0	0.05	0.05	3.29	2.52-4.06	3.52	2.83-4.21
30040	Lower	0	0.01	0.03	0.04	2.46	1.97-2.95	4.22	3.61-4.83
23106	Lower	0	0	0.01	0.01	4.598	3.975-5.221	4.841	4.086-5.596
30000	Lower	0.01	0	0	0.01	3.06	2.64-3.48	3.23	2.79-3.67
30010	Lower	0	0	0.01	0.01	4.27	3.65-4.89	4.31	3.7-4.92
30240	Lower	0.01	0	0	0.01	3.55	3.05-4.05	3.82	3.25-4.39
3581	Lower	0	0	0.01	0.01	1.091	0.843-1.339	1.133	0.823-1.443
23105	Lower	-0.01	0	0	-0.01	5.27	4.65-5.89	5.35	4.67-6.03
23129	Lower	-0.01	0	0	-0.01	4.56	3.79-5.33	4.48	3.75-5.21
30140	Lower	0	0	-0.01	-0.01	2.756	2.09-3.422	3.75	3.402-4.098
30280	Lower	0	-0.01	0	-0.01	2.59	2.15-3.03	2.67	2.36-2.98
3144	Lower	-0.01	0	0	-0.01	3.63	3.02-4.24	3.76	3.25-4.27
30700	Lower	0	0	-0.02	-0.02	4.893	4.194-5.592	4.801	3.797-5.805
30680	Lower	0	0	-0.07	-0.07	2.19	1.74-2.64	2.74	2.33-3.15
30090	Upper	0.02	0.51	0.07	0.6	5.47	4.57-6.37	9.39	8.26-10.52
30070	Upper	0	0.19	0.19	0.38	1.723	1.471-1.975	3.54	3.052-4.028
30240	Upper	0	0.09	0.25	0.34	2.68	2.19-3.17	3.58	2.92-4.24
30200	Upper	0	0.28	0.04	0.32	2.22	1.69-2.75	4.2	3.54-4.86
30260	Upper	0.01	0.23	0.05	0.29	4.227	3.525-4.929	5.929	5.201-6.657
30280	Upper	0	0.26	0	0.26	2.68	2.1-3.26	3.12	2.69-3.55
30630	Upper	0.01	0	0.19	0.2	4.52	3.57-5.47	5.02	4.17-5.87
30040	Upper	0	0	0.15	0.15	6.99	6.16-7.82	7.97	7.35-8.59
30680	Upper	0	0	0.13	0.13	2.02	1.58-2.46	2.29	1.87-2.71
30250	Upper	0	0.04	0.08	0.12	3.85	3.39-4.31	3.93	3.26-4.6
30180	Upper	0.02	0.08	0.01	0.11	2.98	2.46-3.5	3.58	3.19-3.97
30750	Upper	0.01	0.01	0.07	0.09	3.036	2.43-3.642	3.746	3.394-4.098
30140	Upper	0	0.02	0.05	0.07	3.06	2.62-3.5	3.24	2.69-3.79
30600	Upper	0.06	0	0.01	0.07	2.73	2.37-3.09	3.18	2.73-3.63
30000	Upper	0.01	0	0.05	0.06	3.53	3.243-3.817	4.188	3.535-4.841
50	Upper	0.01	0.04	0.01	0.06	15.77	14.11-17.43	15.9	14.56-17.24
20015	Upper	0.01	0.03	0.01	0.05	6.06	5.39-6.73	5.92	5.41-6.43
30740	Upper	0	0	0.04	0.04	1.242	1.0-1.484	1.254	1.001-1.507
3581	Upper	0.04	0	0	0.04	2.08	1.58-2.58	2.8	2.28-3.32
30210	Upper	0.03	0	0	0.03	3.131	2.497-3.765	3.372	2.874-3.87
30190	Upper	0	0	0.02	0.02	4.56	4.0-5.12	5.11	4.37-5.85
30270	Upper	0.01	0.01	0	0.02	5.1	4.36-5.84	5.38	4.66-6.1
30700	Upper	0.01	0.01	0	0.02	2.98	2.41-3.55	3.2	2.75-3.65
20256	Upper	0.01	0	0	0.01	1.59	1.39-1.79	1.59	1.39-1.79
23106	Upper	0.01	0	0	0.01	5.64	4.52-6.76	5.57	4.69-6.45
30690	Upper	0	0	0.01	0.01	6.99	6.12-7.86	6.8	5.86-7.74
30830	Upper	0	0.01	0	0.01	2.49	1.78-3.2	5.08	4.19-5.97
3144	Upper	0.01	0	0	0.01	3.52	2.74-4.3	3.51	2.66-4.36
3148	Upper	0	0	-0.01	-0.01	3.65	2.85-4.45	3.65	2.96-4.34
30150	Upper	-0.01	-0.01	0	-0.02	3.94	3.39-4.49	3.94	3.26-4.62
30860	Upper	-0.02	-0.01	0	-0.03	2.55	2.05-3.05	2.46	2.01-2.91
