# Supplementary material for: Distinct genetic architecture in the tails of complex traits
Source: Nature. 2026 May 27;655(8123):676–84. doi: 10.1038/s41586-026-10516-5 (PMC13372694; doi:10.1038/s41586-026-10516-5)
Supplement: Supplementary file 8 — Source Data Fig. 5 [file 41586_2026_10516_MOESM8_ESM.xlsx]

## Sheet: Figure 5a
dataType	ptType	values
All Effects	Trait Quantiles	1	2	3	4	5	6	11	16	21	26	31	36	41	46	51	56	61	66	71	76	81	86	91	96	97	98	99	100
All Effects	Rare Enrichment	1.9281	1.9892	1.9041	1.8916	1.7218	1.7303	1.5767	1.53	1.4646	1.4873	1.4037	1.3902	1.3258	1.3239	1.3462	1.3497	1.364	1.4072	1.4077	1.4675	1.4731	1.5987	1.6615	1.8158	1.959	1.9945	1.9285	1.966
Large Effects	Trait Quantiles	1	2	3	4	5	6	11	16	21	26	31	36	41	46	51	56	61	66	71	76	81	86	91	96	97	98	99	100
Large Effects	Rare Enrichment	4.0314	3.6433	3.2207	2.9948	2.5176	1.9077	1.2744	0.997	0.8309	0.7611	0.6476	0.6209	0.5458	0.5347	0.529	0.5557	0.5846	0.7057	0.7379	0.8375	0.9949	1.32	1.808	2.5323	3.0122	3.5258	4.0382	4.286
Large Effects	Trait Quantiles	1	2	3	4	5	6	11	16	21	26	31	36	41	46	51	56	61	66	71	76	81	86	91	96	97	98	99	100
Large Effects	Rare Enrichment	8.3116	7.3894	5.4695	4.119	3.227	1.8449	1.0066	0.636	0.4929	0.3645	0.3732	0.3289	0.3176	0.3159	0.3107	0.3165	0.3302	0.3847	0.4453	0.5366	0.769	0.9731	1.9816	3.4768	4.1527	5.5469	7.6905	9.0348
Large Effects	Trait Quantiles	1	2	3	4	5	6	11	16	21	26	31	36	41	46	51	56	61	66	71	76	81	86	91	96	97	98	99	100
Large Effects	Rare Enrichment	26.7997	10.2543	7.1801	4.9691	4.0439	2.8562	1.8665	1.2276	1.3069	0.9892	1.2194	1.0626	0.917	0.8499	0.8275	0.777	0.7958	1.002	0.9625	1.2189	1.42	1.6638	3.7612	4.0874	4.7277	7.0443	11.3641	26.5876

## Sheet: Figure 5b
dataType	ptType	values
Neutrality	Trait Quantiles	1	2	3	4	5	6	7	8	9	10	15	20	25	30	35	40	45	50	55	60	65	70	75	80	85	90	91	92	93	94	95	96	97	98	99	100
Neutrality	POPoutEffects	0.071	0.022	0.016	0.005	0.011	0.004	0.003	0.004	0.001	0.001	0	-0.002	-0.001	-0.001	0.004	-0.001	-0.001	-0.006	0	-0.001	-0.004	-0.002	-0.002	-0.001	0	0.004	0.004	0.004	0.006	0.011	0.009	0.014	0.011	0.019	0.043	0.118
Neutrality	ConfIntervals	0.039|0.103	0.008|0.036	0.003|0.029	-0.004|0.014	0.001|0.021	-0.006|0.014	-0.004|0.01	-0.004|0.012	-0.006|0.008	-0.005|0.007	-0.005|0.005	-0.006|0.002	-0.005|0.003	-0.006|0.004	-0.001|0.009	-0.005|0.003	-0.005|0.003	-0.01|-0.002	-0.004|0.004	-0.006|0.004	-0.009|0.001	-0.007|0.003	-0.007|0.003	-0.006|0.004	-0.006|0.006	-0.002|0.01	-0.002|0.01	-0.002|0.01	-0.001|0.013	0.001|0.021	-0.002|0.02	-0.002|0.03	-0.003|0.025	0.0|0.038	0.011|0.075	0.034|0.202
UnderSelection	Trait Quantiles	1	2	3	4	5	6	7	8	9	10	15	20	25	30	35	40	45	50	55	60	65	70	75	80	85	90	91	92	93	94	95	96	97	98	99	100
UnderSelection	POPoutEffects	1.24	0.613	0.45	0.33	0.251	0.181	0.133	0.091	0.08	0.06	0.002	-0.022	-0.011	-0.016	-0.019	-0.016	-0.014	-0.021	-0.019	-0.019	-0.009	-0.025	-0.018	-0.017	0.011	0.082	0.075	0.109	0.133	0.185	0.203	0.294	0.381	0.508	0.713	1.39
UnderSelection	ConfIntervals	1.012|1.468	0.483|0.743	0.345|0.555	0.254|0.406	0.188|0.314	0.135|0.227	0.095|0.171	0.058|0.124	0.053|0.107	0.034|0.086	-0.016|0.02	-0.036|-0.008	-0.026|0.004	-0.028|-0.004	-0.03|-0.008	-0.026|-0.006	-0.023|-0.005	-0.028|-0.014	-0.028|-0.01	-0.031|-0.007	-0.019|0.001	-0.035|-0.015	-0.033|-0.003	-0.031|-0.003	-0.006|0.028	0.054|0.11	0.044|0.106	0.078|0.14	0.088|0.178	0.133|0.237	0.146|0.26	0.236|0.352	0.304|0.458	0.412|0.604	0.589|0.837	1.171|1.609

## Sheet: Figure 5c
Trait-ID	Type	Values
30810	TraitValues	-2.5758	-2.1701	-1.96	-1.8119	-1.6954	-1.5982	-1.5141	-1.4395	-1.3722	-1.3106	-1.2536	-1.2004	-1.1503	-1.1031	-1.0581	-1.0152	-0.9741	-0.9346	-0.8965	-0.8596	-0.8239	-0.7892	-0.7554	-0.7225	-0.6903	-0.6588	-0.628	-0.5978	-0.5681	-0.5388	-0.5101	-0.4817	-0.4538	-0.4261	-0.3989	-0.3719	-0.3451	-0.3186	-0.2924	-0.2663	-0.2404	-0.2147	-0.1891	-0.1637	-0.1383	-0.113	-0.0878	-0.0627
30810	LRS	-0.0113	-0.0357	-0.0393	-0.0463	-0.0328	-0.0818	-0.0637	-0.008	-0.0202	-0.034	-0.0037	-0.0417	-0.033	-0.0256	-0.0124	-0.0218	-0.0398	-0.0448	-0.0339	-0.0414	0.0166	-0.0189	-0.0146	-0.0026	-0.0137	-0.0216	-0.0486	-0.0239	-0.0109	-0.037	-0.0409	0.0006	-0.0206	-0.0125	-0.0124	-0.0168	-0.0195	-0.0058	0.0061	-0.0404	-0.0277	-0.0451	-0.0175	-0.0432	-0.0416	-0.0306	-0.0213	-0.018
20016	TraitValues	-2.5758	-2.1701	-1.96	-1.8119	-1.6954	-1.5982	-1.5141	-1.4395	-1.3722	-1.3106	-1.2536	-1.2004	-1.1503	-1.1031	-1.0581	-1.0152	-0.9741	-0.9346	-0.8965	-0.8596	-0.8239	-0.7892	-0.7554	-0.7225	-0.6903	-0.6588	-0.628	-0.5978	-0.5681	-0.5388	-0.5101	-0.4817	-0.4538	-0.4261	-0.3989	-0.3719	-0.3451	-0.3186	-0.2924	-0.2663	-0.2404	-0.2147	-0.1891	-0.1637	-0.1383	-0.113	-0.0878	-0.0627
20016	LRS	-0.0872	0.0049	-0.0412	0.0464	-0.0627	-0.0435	-0.0143	-0.0736	-0.0536	-0.0258	-0.0288	-0.0239	-0.0314	-0.0808	-0.031	-0.0605	-0.0487	-0.0872	-0.0683	-0.0772	-0.0045	-0.02	-0.0592	-0.0484	-0.0744	-0.0801	-0.0599	-0.0377	-0.0239	-0.0773	-0.0471	-0.035	-0.0596	-0.0666	-0.0928	-0.0599	-0.0015	-0.0858	-0.0017	-0.0297	-0.0785	-0.0513	-0.065	-0.0457	-0.0614	-0.0643	-0.0361	-0.0135
3143	TraitValues	-2.5758	-2.1701	-1.96	-1.8119	-1.6954	-1.5982	-1.5141	-1.4395	-1.3722	-1.3106	-1.2536	-1.2004	-1.1503	-1.1031	-1.0581	-1.0152	-0.9741	-0.9346	-0.8965	-0.8596	-0.8239	-0.7892	-0.7554	-0.7225	-0.6903	-0.6588	-0.628	-0.5978	-0.5681	-0.5388	-0.5101	-0.4817	-0.4538	-0.4261	-0.3989	-0.3719	-0.3451	-0.3186	-0.2924	-0.2663	-0.2404	-0.2147	-0.1891	-0.1637	-0.1383	-0.113	-0.0878	-0.0627
3143	LRS	-0.0563	-0.0622	-0.0363	-0.0477	-0.0489	-0.0278	-0.0257	-0.072	0.0001	-0.009	-0.0204	-0.0426	-0.0515	-0.0336	-0.029	-0.0285	-0.0178	-0.0227	0.0259	-0.0087	-0.0508	-0.032	-0.0231	-0.0725	-0.0467	-0.0404	-0.0049	-0.0053	-0.0384	-0.0505	-0.0321	-0.0024	-0.0312	-0.0025	0.0119	-0.043	-0.0395	-0.0354	-0.0288	0.0228	-0.0538	-0.0202	-0.0261	-0.0307	-0.0347	-0.0162	-0.0141	-0.0012
3536	TraitValues	-2.5758	-2.1701	-1.96	-1.8119	-1.6954	-1.5982	-1.5141	-1.4395	-1.3722	-1.3106	-1.2536	-1.2004	-1.1503	-1.1031	-1.0581	-1.0152	-0.9741	-0.9346	-0.8965	-0.8596	-0.8239	-0.7892	-0.7554	-0.7225	-0.6903	-0.6588	-0.628	-0.5978	-0.5681	-0.5388	-0.5101	-0.4817	-0.4538	-0.4261	-0.3989	-0.3719	-0.3451	-0.3186	-0.2924	-0.2663	-0.2404	-0.2147	-0.1891	-0.1637	-0.1383	-0.113	-0.0878	-0.0627
3536	LRS	-0.1743	-0.0214	0.026	-0.0392	-0.0485	-0.0214	0.0379	0.0284	-0.0253	-0.0326	-0.0353	-0.0183	0.026	-0.017	-0.0155	-0.026	-0.0043	0.0282	-0.0547	-0.0452	0.0084	-0.0243	-0.049	-0.0158	0.0085	-0.0808	0.0092	0.0359	-0.0169	-0.0161	0.0036	-0.032	0.0173	-0.0151	0.0264	-0.027	-0.0109	0.0016	0.0042	0.0193	-0.0114	-0.0365	-0.067	-0.0807	-0.052	0.0031	0.0263	0.01
20015	TraitValues	-2.5758	-2.1701	-1.96	-1.8119	-1.6954	-1.5982	-1.5141	-1.4395	-1.3722	-1.3106	-1.2536	-1.2004	-1.1503	-1.1031	-1.0581	-1.0152	-0.9741	-0.9346	-0.8965	-0.8596	-0.8239	-0.7892	-0.7554	-0.7225	-0.6903	-0.6588	-0.628	-0.5978	-0.5681	-0.5388	-0.5101	-0.4817	-0.4538	-0.4261	-0.3989	-0.3719	-0.3451	-0.3186	-0.2924	-0.2663	-0.2404	-0.2147	-0.1891	-0.1637	-0.1383	-0.113	-0.0878	-0.0627
20015	LRS	-0.1296	-0.1553	-0.0898	-0.1039	-0.0841	-0.0342	-0.0745	-0.045	-0.0463	-0.0365	-0.0684	-0.0399	-0.042	-0.0211	-0.0395	-0.06	-0.0189	-0.0147	-0.0226	-0.0265	-0.028	-0.0313	-0.0168	-0.0073	-0.0216	-0.0208	-0.0172	-0.0134	-0.0186	-0.0045	-0.057	-0.0199	-0.0223	-0.0115	-0.025	-0.0059	0.0058	-0.0381	-0.0147	-0.0015	0.0086	-0.032	-0.0128	-0.0153	0.0016	-0.0014	-0.0098	-0.0222
20015	fitLine	-0.1344	-0.1027	-0.0881	-0.0784	-0.0712	-0.0655	-0.0608	-0.0567	-0.0532	-0.0501	-0.0473	-0.0447	-0.0424	-0.0403	-0.0383	-0.0365	-0.0348	-0.0332	-0.0317	-0.0303	-0.029	-0.0277	-0.0265	-0.0254	-0.0243	-0.0232	-0.0223	-0.0213	-0.0204	-0.0195	-0.0187	-0.0179	-0.0171	-0.0164	-0.0157	-0.015	-0.0144	-0.0137	-0.0131	-0.0125	-0.012	-0.0114	-0.0109	-0.0104	-0.0099	-0.0095	-0.009	-0.0086
30770	TraitValues	-2.5758	-2.1701	-1.96	-1.8119	-1.6954	-1.5982	-1.5141	-1.4395	-1.3722	-1.3106	-1.2536	-1.2004	-1.1503	-1.1031	-1.0581	-1.0152	-0.9741	-0.9346	-0.8965	-0.8596	-0.8239	-0.7892	-0.7554	-0.7225	-0.6903	-0.6588	-0.628	-0.5978	-0.5681	-0.5388	-0.5101	-0.4817	-0.4538	-0.4261	-0.3989	-0.3719	-0.3451	-0.3186	-0.2924	-0.2663	-0.2404	-0.2147	-0.1891	-0.1637	-0.1383	-0.113	-0.0878	-0.0627
30770	LRS	-0.064	-0.0211	-0.0086	-0.0367	-0.0202	-0.0601	-0.0012	-0.0189	-0.033	-0.0076	0.0048	-0.0712	-0.024	0.0045	-0.0096	0.0161	0.0067	-0.0424	-0.0085	-0.0479	-0.0011	-0.0133	-0.0202	0.02	-0.0261	-0.0023	-0.0144	-0.0042	-0.0228	-0.0082	0.0068	-0.0066	-0.0281	-0.0256	-0.0098	-0.0099	0.0016	-0.0005	-0.0258	-0.0292	-0.0109	-0.0359	-0.0293	-0.0334	-0.0402	0.0249	-0.0458	-0.034
30770	fitLine	-0.0581	-0.0421	-0.0351	-0.0307	-0.0276	-0.0252	-0.0232	-0.0216	-0.0203	-0.0191	-0.0181	-0.0172	-0.0164	-0.0157	-0.0151	-0.0146	-0.0141	-0.0137	-0.0133	-0.0129	-0.0126	-0.0123	-0.0121	-0.0118	-0.0116	-0.0115	-0.0113	-0.0112	-0.0111	-0.011	-0.0109	-0.0109	-0.0108	-0.0108	-0.0108	-0.0108	-0.0108	-0.0109	-0.0109	-0.011	-0.0111	-0.0111	-0.0112	-0.0114	-0.0115	-0.0116	-0.0118	-0.0119
3148	TraitValues	-2.5758	-2.1701	-1.96	-1.8119	-1.6954	-1.5982	-1.5141	-1.4395	-1.3722	-1.3106	-1.2536	-1.2004	-1.1503	-1.1031	-1.0581	-1.0152	-0.9741	-0.9346	-0.8965	-0.8596	-0.8239	-0.7892	-0.7554	-0.7225	-0.6903	-0.6588	-0.628	-0.5978	-0.5681	-0.5388	-0.5101	-0.4817	-0.4538	-0.4261	-0.3989	-0.3719	-0.3451	-0.3186	-0.2924	-0.2663	-0.2404	-0.2147	-0.1891	-0.1637	-0.1383	-0.113	-0.0878	-0.0627
3148	LRS	-0.1388	-0.0716	-0.0823	-0.0765	-0.0348	-0.0594	-0.052	-0.0019	-0.0325	-0.0351	0	0.0234	0.0123	0.0238	0.0085	-0.0051	-0.0128	-0.0211	0.0015	-0.0446	-0.033	-0.0326	0.0104	0.0252	0.0018	-0.0096	-0.0113	0.0478	0.0088	-0.0145	0.0252	0.0002	0.0268	0.0036	-0.0056	-0.0321	-0.0285	0.0225	-0.0331	-0.0276	-0.0051	0.0218	-0.0121	0.0129	-0.0055	-0.0032	-0.0134	0.0325
3148	fitLine	-0.091	-0.0637	-0.0513	-0.0434	-0.0376	-0.0331	-0.0294	-0.0262	-0.0235	-0.0212	-0.0191	-0.0173	-0.0156	-0.0141	-0.0127	-0.0114	-0.0103	-0.0092	-0.0082	-0.0073	-0.0064	-0.0056	-0.0049	-0.0042	-0.0036	-0.003	-0.0024	-0.0019	-0.0014	-0.0009	-0.0005	-0.0001	0.0003	0.0006	0.0009	0.0012	0.0015	0.0018	0.002	0.0022	0.0024	0.0025	0.0027	0.0028	0.0029	0.003	0.0031	0.0031
23099	TraitValues	-2.5758	-2.1701	-1.96	-1.8119	-1.6954	-1.5982	-1.5141	-1.4395	-1.3722	-1.3106	-1.2536	-1.2004	-1.1503	-1.1031	-1.0581	-1.0152	-0.9741	-0.9346	-0.8965	-0.8596	-0.8239	-0.7892	-0.7554	-0.7225	-0.6903	-0.6588	-0.628	-0.5978	-0.5681	-0.5388	-0.5101	-0.4817	-0.4538	-0.4261	-0.3989	-0.3719	-0.3451	-0.3186	-0.2924	-0.2663	-0.2404	-0.2147	-0.1891	-0.1637	-0.1383	-0.113	-0.0878	-0.0627
23099	LRS	-0.1823	-0.1368	-0.0987	-0.0821	-0.136	-0.081	-0.094	-0.0516	-0.0304	-0.0368	-0.0593	-0.0247	-0.0295	-0.0781	-0.0231	-0.0549	-0.008	-0.0238	-0.0191	0.0003	-0.0071	-0.0536	-0.0238	-0.0141	-0.0019	-0.0209	-0.0133	-0.0148	-0.0246	0.0128	-0.0232	0.0434	0.0064	0.0138	-0.0176	-0.027	0.0084	0.0253	0.0143	0.0155	-0.0181	-0.0147	-0.0288	0.0007	0.0154	0.0217	-0.0041	-0.0163
23099	fitLine	-0.1615	-0.1131	-0.0914	-0.0773	-0.0671	-0.0591	-0.0525	-0.047	-0.0422	-0.0381	-0.0344	-0.0311	-0.0282	-0.0255	-0.023	-0.0208	-0.0188	-0.0169	-0.0151	-0.0135	-0.012	-0.0106	-0.0093	-0.008	-0.0069	-0.0058	-0.0048	-0.0039	-0.003	-0.0022	-0.0015	-0.0008	-0.0001	0.0005	0.0011	0.0016	0.0021	0.0025	0.0029	0.0033	0.0036	0.0039	0.0042	0.0044	0.0046	0.0047	0.0049	0.005
30070	TraitValues	-2.5758	-2.1701	-1.96	-1.8119	-1.6954	-1.5982	-1.5141	-1.4395	-1.3722	-1.3106	-1.2536	-1.2004	-1.1503	-1.1031	-1.0581	-1.0152	-0.9741	-0.9346	-0.8965	-0.8596	-0.8239	-0.7892	-0.7554	-0.7225	-0.6903	-0.6588	-0.628	-0.5978	-0.5681	-0.5388	-0.5101	-0.4817	-0.4538	-0.4261	-0.3989	-0.3719	-0.3451	-0.3186	-0.2924	-0.2663	-0.2404	-0.2147	-0.1891	-0.1637	-0.1383	-0.113	-0.0878	-0.0627
30070	LRS	0.0315	0.0237	0.0213	0.026	0.0191	0.0291	0.0163	0.0105	0.01	0.0157	0.0269	0.0211	0.0031	0.01	0.0106	0.0021	0.0033	-0.0211	-0.0124	0.0061	-0.0144	-0.0015	-0.0125	0.0065	0.0081	0.0045	0.0008	0.0149	-0.0008	0.0044	0.0119	-0.0231	0.0023	0.0108	0.0206	-0.0055	-0.0055	-0.01	-0.0032	0.0117	0.0178	0.0257	0.0068	0.0182	0.0072	-0.0181	-0.0083	0.0134
30070	fitLine	0.0215	0.0177	0.0157	0.0144	0.0133	0.0124	0.0116	0.0109	0.0103	0.0097	0.0092	0.0087	0.0082	0.0078	0.0073	0.0069	0.0066	0.0062	0.0058	0.0055	0.0052	0.0048	0.0045	0.0042	0.0039	0.0036	0.0033	0.0031	0.0028	0.0025	0.0022	0.002	0.0017	0.0015	0.0012	0.001	0.0007	0.0005	0.0002	0	-0.0003	-0.0005	-0.0007	-0.001	-0.0012	-0.0014	-0.0017	-0.0019
20023	TraitValues	-2.5758	-2.1701	-1.96	-1.8119	-1.6954	-1.5982	-1.5141	-1.4395	-1.3722	-1.3106	-1.2536	-1.2004	-1.1503	-1.1031	-1.0581	-1.0152	-0.9741	-0.9346	-0.8965	-0.8596	-0.8239	-0.7892	-0.7554	-0.7225	-0.6903	-0.6588	-0.628	-0.5978	-0.5681	-0.5388	-0.5101	-0.4817	-0.4538	-0.4261	-0.3989	-0.3719	-0.3451	-0.3186	-0.2924	-0.2663	-0.2404	-0.2147	-0.1891	-0.1637	-0.1383	-0.113	-0.0878	-0.0627
20023	LRS	-0.0027	0.0214	0.0187	0.0077	0.0185	0.0234	0.0149	0.0209	0.0204	-0.0196	-0.0187	0.0214	0.0228	0.0199	-0.0056	-0.0009	0.0126	-0.0144	0.0318	0.0025	0.0224	-0.0052	-0.0057	-0.0048	0.0155	-0.0054	-0.0233	0.0087	0.0031	-0.0333	-0.0146	-0.0021	-0.0482	-0.0098	-0.0246	0.0128	-0.022	-0.0082	-0.0077	0.0114	0.0226	-0.0473	-0.027	0.0013	0.022	0.0016	-0.0308	0.0036
20023	fitLine	0.0082	0.0109	0.0115	0.0115	0.0112	0.0109	0.0105	0.0101	0.0096	0.0092	0.0087	0.0082	0.0077	0.0072	0.0067	0.0062	0.0057	0.0052	0.0046	0.0041	0.0036	0.0031	0.0025	0.002	0.0015	0.001	0.0004	-0.0001	-0.0007	-0.0012	-0.0018	-0.0023	-0.0029	-0.0034	-0.004	-0.0046	-0.0051	-0.0057	-0.0063	-0.0069	-0.0075	-0.0081	-0.0087	-0.0093	-0.0099	-0.0105	-0.0111	-0.0118
4194	TraitValues	-2.5758	-2.1701	-1.96	-1.8119	-1.6954	-1.5982	-1.5141	-1.4395	-1.3722	-1.3106	-1.2536	-1.2004	-1.1503	-1.1031	-1.0581	-1.0152	-0.9741	-0.9346	-0.8965	-0.8596	-0.8239	-0.7892	-0.7554	-0.7225	-0.6903	-0.6588	-0.628	-0.5978	-0.5681	-0.5388	-0.5101	-0.4817	-0.4538	-0.4261	-0.3989	-0.3719	-0.3451	-0.3186	-0.2924	-0.2663	-0.2404	-0.2147	-0.1891	-0.1637	-0.1383	-0.113	-0.0878	-0.0627
4194	LRS	-0.0092	-0.0094	-0.028	-0.0084	-0.0452	-0.0224	-0.0308	-0.0451	-0.0199	-0.0207	0.0097	0.0186	0.0091	-0.0044	-0.0148	-0.0352	-0.0291	0.0448	0.0021	0.0521	0.0287	-0.0177	-0.0016	-0.0465	0.0327	0.0286	-0.0475	-0.0413	-0.0583	-0.0024	-0.0381	-0.0107	-0.0103	-0.017	-0.0629	0.03	-0.039	-0.0155	-0.0937	-0.0351	-0.0233	-0.1	-0.0198	-0.0587	0.0096	-0.0256	-0.0188	-0.0351
4194	fitLine	-0.0253	-0.0171	-0.0142	-0.0128	-0.012	-0.0115	-0.0113	-0.0113	-0.0113	-0.0114	-0.0116	-0.0119	-0.0121	-0.0124	-0.0128	-0.0132	-0.0136	-0.014	-0.0144	-0.0148	-0.0153	-0.0158	-0.0162	-0.0167	-0.0172	-0.0178	-0.0183	-0.0188	-0.0194	-0.0199	-0.0205	-0.0211	-0.0217	-0.0223	-0.0229	-0.0235	-0.0241	-0.0247	-0.0254	-0.026	-0.0267	-0.0273	-0.028	-0.0287	-0.0294	-0.0301	-0.0309	-0.0316
30740	TraitValues	-2.5758	-2.1701	-1.96	-1.8119	-1.6954	-1.5982	-1.5141	-1.4395	-1.3722	-1.3106	-1.2536	-1.2004	-1.1503	-1.1031	-1.0581	-1.0152	-0.9741	-0.9346	-0.8965	-0.8596	-0.8239	-0.7892	-0.7554	-0.7225	-0.6903	-0.6588	-0.628	-0.5978	-0.5681	-0.5388	-0.5101	-0.4817	-0.4538	-0.4261	-0.3989	-0.3719	-0.3451	-0.3186	-0.2924	-0.2663	-0.2404	-0.2147	-0.1891	-0.1637	-0.1383	-0.113	-0.0878	-0.0627
30740	LRS	0.0438	-0.0213	0.025	-0.037	-0.0029	-0.0264	0.0133	0.0037	0.0422	-0.0166	-0.0078	0.0066	-0.0189	-0.0185	0.0177	0.0342	-0.0043	-0.0064	-0.0192	-0.01	-0.0057	-0.008	-0.0474	-0.0175	0.0054	0.0002	-0.0142	0.0072	0.0103	0.0023	-0.0155	-0.0124	-0.041	-0.0171	-0.0337	0.0278	-0.0405	-0.0131	-0.038	-0.0308	0.0059	-0.0323	-0.0208	-0.0135	-0.0331	-0.021	-0.0483	-0.0059
30740	fitLine	0.0159	0.0099	0.0068	0.0046	0.0029	0.0015	0.0002	-0.0009	-0.0019	-0.0028	-0.0036	-0.0044	-0.0052	-0.0059	-0.0065	-0.0072	-0.0078	-0.0084	-0.0089	-0.0095	-0.01	-0.0105	-0.011	-0.0115	-0.012	-0.0124	-0.0129	-0.0134	-0.0138	-0.0142	-0.0147	-0.0151	-0.0155	-0.0159	-0.0163	-0.0167	-0.0171	-0.0175	-0.0179	-0.0183	-0.0186	-0.019	-0.0194	-0.0198	-0.0202	-0.0205	-0.0209	-0.0213
30020	TraitValues	-2.5758	-2.1701	-1.96	-1.8119	-1.6954	-1.5982	-1.5141	-1.4395	-1.3722	-1.3106	-1.2536	-1.2004	-1.1503	-1.1031	-1.0581	-1.0152	-0.9741	-0.9346	-0.8965	-0.8596	-0.8239	-0.7892	-0.7554	-0.7225	-0.6903	-0.6588	-0.628	-0.5978	-0.5681	-0.5388	-0.5101	-0.4817	-0.4538	-0.4261	-0.3989	-0.3719	-0.3451	-0.3186	-0.2924	-0.2663	-0.2404	-0.2147	-0.1891	-0.1637	-0.1383	-0.113	-0.0878	-0.0627
30020	LRS	-0.032	-0.0101	-0.0021	-0.0213	-0.0015	-0.0072	-0.0258	0.0002	-0.0277	0.0119	-0.0177	-0.0137	0.0065	-0.0211	-0.03	-0.0017	-0.0032	-0.0004	-0.0031	0.008	0.0058	0.0016	-0.0146	0.0152	-0.0076	-0.0143	-0.0072	0.0124	-0.0066	0.0045	0.0104	0.0197	-0.0212	0.0149	0.0063	-0.0021	0.0237	-0.012	0.0169	-0.0197	-0.0199	0.0017	0.0001	0.0141	-0.0103	-0.0105	0.0078	-0.0018
30020	fitLine	-0.0187	-0.0161	-0.0148	-0.0138	-0.0131	-0.0125	-0.0119	-0.0115	-0.011	-0.0106	-0.0103	-0.0099	-0.0096	-0.0093	-0.009	-0.0088	-0.0085	-0.0082	-0.008	-0.0078	-0.0075	-0.0073	-0.0071	-0.0069	-0.0067	-0.0065	-0.0063	-0.0061	-0.0059	-0.0057	-0.0055	-0.0054	-0.0052	-0.005	-0.0048	-0.0047	-0.0045	-0.0043	-0.0042	-0.004	-0.0038	-0.0037	-0.0035	-0.0033	-0.0032	-0.003	-0.0029	-0.0027
46	TraitValues	-2.5758	-2.1701	-1.96	-1.8119	-1.6954	-1.5982	-1.5141	-1.4395	-1.3722	-1.3106	-1.2536	-1.2004	-1.1503	-1.1031	-1.0581	-1.0152	-0.9741	-0.9346	-0.8965	-0.8596	-0.8239	-0.7892	-0.7554	-0.7225	-0.6903	-0.6588	-0.628	-0.5978	-0.5681	-0.5388	-0.5101	-0.4817	-0.4538	-0.4261	-0.3989	-0.3719	-0.3451	-0.3186	-0.2924	-0.2663	-0.2404	-0.2147	-0.1891	-0.1637	-0.1383	-0.113	-0.0878	-0.0627
46	LRS	-0.1497	-0.1274	-0.1427	-0.1422	-0.1078	-0.098	-0.0983	-0.1239	-0.0884	-0.0519	-0.1009	-0.0779	-0.0486	-0.1041	-0.0638	-0.0861	-0.0614	-0.069	-0.0648	-0.0687	-0.0253	-0.0197	-0.0438	-0.0554	-0.0448	-0.021	-0.0175	-0.0616	-0.0369	-0.0346	-0.023	-0.0197	-0.0327	-0.0431	-0.0031	-0.046	-0.0222	-0.0307	-0.0221	-0.0347	-0.0285	-0.0237	-0.0193	-0.0261	-0.0231	-0.0223	-0.0314	-0.0144
46	fitLine	-0.1376	-0.1192	-0.1097	-0.103	-0.0978	-0.0934	-0.0895	-0.0862	-0.0831	-0.0803	-0.0777	-0.0753	-0.0731	-0.0709	-0.0689	-0.067	-0.0651	-0.0633	-0.0616	-0.0599	-0.0583	-0.0567	-0.0552	-0.0537	-0.0523	-0.0508	-0.0494	-0.0481	-0.0467	-0.0454	-0.0441	-0.0428	-0.0415	-0.0403	-0.0391	-0.0378	-0.0366	-0.0354	-0.0342	-0.0331	-0.0319	-0.0307	-0.0296	-0.0284	-0.0273	-0.0261	-0.025	-0.0238
3581	TraitValues	-2.5758	-2.1701	-1.96	-1.8119	-1.6954	-1.5982	-1.5141	-1.4395	-1.3722	-1.3106	-1.2536	-1.2004	-1.1503	-1.1031	-1.0581	-1.0152	-0.9741	-0.9346	-0.8965	-0.8596	-0.8239	-0.7892	-0.7554	-0.7225	-0.6903	-0.6588	-0.628	-0.5978	-0.5681	-0.5388	-0.5101	-0.4817	-0.4538	-0.4261	-0.3989	-0.3719	-0.3451	-0.3186	-0.2924	-0.2663	-0.2404	-0.2147	-0.1891	-0.1637	-0.1383	-0.113	-0.0878	-0.0627
3581	LRS	-0.0029	-0.0146	-0.0407	-0.0755	-0.0483	-0.0671	-0.1007	-0.0603	-0.0857	-0.0839	-0.034	-0.0747	-0.0734	-0.1317	-0.0625	-0.1127	-0.1098	-0.0806	-0.0276	-0.0591	-0.0926	-0.0718	-0.1091	-0.1223	-0.1057	-0.0964	-0.0466	-0.0798	-0.0686	-0.0612	-0.0943	-0.0853	-0.1128	-0.0272	-0.0604	-0.033	-0.0896	-0.0988	-0.0661	-0.0128	-0.0795	-0.0544	-0.0461	-0.0496	-0.0671	-0.0609	-0.0601	-0.0249
3581	fitLine	-0.0625	-0.071	-0.0738	-0.075	-0.0756	-0.0758	-0.0758	-0.0756	-0.0753	-0.075	-0.0746	-0.0741	-0.0736	-0.0731	-0.0725	-0.0719	-0.0713	-0.0707	-0.07	-0.0694	-0.0687	-0.068	-0.0673	-0.0666	-0.0659	-0.0652	-0.0645	-0.0637	-0.063	-0.0622	-0.0614	-0.0606	-0.0598	-0.059	-0.0582	-0.0574	-0.0566	-0.0557	-0.0549	-0.054	-0.0531	-0.0522	-0.0513	-0.0504	-0.0495	-0.0485	-0.0476	-0.0466
23105	TraitValues	-2.5758	-2.1701	-1.96	-1.8119	-1.6954	-1.5982	-1.5141	-1.4395	-1.3722	-1.3106	-1.2536	-1.2004	-1.1503	-1.1031	-1.0581	-1.0152	-0.9741	-0.9346	-0.8965	-0.8596	-0.8239	-0.7892	-0.7554	-0.7225	-0.6903	-0.6588	-0.628	-0.5978	-0.5681	-0.5388	-0.5101	-0.4817	-0.4538	-0.4261	-0.3989	-0.3719	-0.3451	-0.3186	-0.2924	-0.2663	-0.2404	-0.2147	-0.1891	-0.1637	-0.1383	-0.113	-0.0878	-0.0627
23105	LRS	-0.2969	-0.2162	-0.1385	-0.1435	-0.1391	-0.1343	-0.0918	-0.0944	-0.0799	-0.102	-0.0622	-0.0654	-0.0952	-0.0601	-0.0736	-0.0631	-0.0516	-0.0598	-0.0516	-0.0663	-0.0887	-0.0576	-0.0691	-0.0513	-0.0356	-0.0575	-0.0126	-0.0285	-0.0291	-0.0125	-0.0401	0.0086	0.0038	-0.0279	0.0129	-0.0281	-0.0092	-0.0232	-0.0076	-0.0298	0.006	-0.0068	0.0007	-0.0021	0.0153	0.0154	0.0251	-0.0089
23105	fitLine	-0.2591	-0.1979	-0.1691	-0.1501	-0.1358	-0.1244	-0.1148	-0.1067	-0.0995	-0.0931	-0.0873	-0.0821	-0.0773	-0.0729	-0.0687	-0.0649	-0.0613	-0.0579	-0.0547	-0.0516	-0.0488	-0.046	-0.0434	-0.0409	-0.0385	-0.0362	-0.034	-0.0319	-0.0298	-0.0278	-0.0259	-0.0241	-0.0223	-0.0206	-0.0189	-0.0173	-0.0157	-0.0142	-0.0127	-0.0113	-0.0099	-0.0086	-0.0072	-0.006	-0.0047	-0.0035	-0.0023	-0.0012
[truncated: 52 more columns]

## Sheet: Figure 5d
Trait-ID/Category	Tail	Effect/Mean	Confidence Interval
30060	Lower	0.093	0.042|0.144
30060	Upper	0
30280	Lower	0.208	0.153|0.263
30280	Upper	0.097	0.043|0.151
30810	Lower	0.027	-0.03|0.084
30810	Upper	0.05	-0.006|0.106
20016	Lower	0.14	0.059|0.221
20016	Upper	0
20156	Lower	0
20156	Upper	0.065	-0.036|0.166
20159	Lower	0.149	0.05|0.248
20159	Upper	0
3536	Lower	0.056	-0.057|0.169
3536	Upper	0.047	-0.072|0.166
3761	Lower	0.03	-0.083|0.143
3761	Upper	0.093	-0.003|0.189
3143	Lower	0.043	-0.018|0.104
3143	Upper	0.038	-0.022|0.098
No Selection	Lower	0.0703333	-0.001|0.142
No Selection	Upper	0.0241111	-0.03|0.078
30190	Lower	0.427	0.373|0.481
30190	Upper	0.242	0.185|0.299
30530	Lower	0
30530	Upper	0.108	0.058|0.158
30600	Lower	0.134	0.076|0.192
30600	Upper	0.099	0.043|0.155
30680	Lower	0.085	0.03|0.14
30680	Upper	0.239	0.182|0.296
30690	Lower	0.094	0.035|0.153
30690	Upper	0.092	0.041|0.143
23099	Lower	0.18	0.131|0.229
23099	Upper	0
3148	Lower	0.389	0.321|0.457
3148	Upper	0.288	0.22|0.356
50	Lower	0.173	0.125|0.221
50	Upper	0.065	0.022|0.108
Non-Directional Stabilising	Lower	0.17975	0.048|0.311
Non-Directional Stabilising	Upper	0.1345	0.039|0.23
30020	Lower	0.369	0.313|0.425
30020	Upper	0
30030	Lower	0.258	0.202|0.314
30030	Upper	0.018	-0.037|0.073
30120	Lower	0.178	0.122|0.234
30120	Upper	0.054	-0.004|0.112
30870	Lower	0.147	0.092|0.202
30870	Upper	0
1050	Lower	0.039	-0.01|0.088
1050	Upper	0.049	-0.001|0.099
20022	Lower	0.171	0.107|0.235
20022	Upper	0
2217	Lower	0.014	-0.027|0.055
2217	Upper	0
46	Lower	0.187	0.139|0.235
46	Upper	0
3581	Lower	0.359	0.271|0.447
3581	Upper	0.104	0.017|0.191
30010	Lower	0.276	0.219|0.333
30010	Upper	0
30180	Lower	0.283	0.227|0.339
30180	Upper	0.125	0.07|0.18
30210	Lower	0.24	0.184|0.296
30210	Upper	0.207	0.152|0.262
30250	Lower	0.056	0.001|0.111
30250	Upper	0.107	0.052|0.162
30260	Lower	0.28	0.224|0.336
30260	Upper	0.169	0.111|0.227
30670	Lower	0.128	0.075|0.181
30670	Upper	0.06	0.007|0.113
30700	Lower	0.082	0.027|0.137
30700	Upper	0.241	0.185|0.297
20015	Lower	0.437	0.387|0.487
20015	Upper	0.27	0.22|0.32
20150	Lower	0.27	0.214|0.326
20150	Upper	0.027	-0.027|0.081
20151	Lower	0.321	0.263|0.379
20151	Upper	0.066	0.01|0.122
21001	Lower	0.189	0.14|0.238
21001	Upper	0
21002	Lower	0.154	0.108|0.2
21002	Upper	0
23105	Lower	0.095	0.047|0.143
23105	Upper	0.029	-0.016|0.074
23115	Lower	0.147	0.099|0.195
23115	Upper	0
23119	Lower	0.0915	0.044|0.139
23119	Upper	0
23129	Lower	0.18	0.133|0.227
23129	Upper	0
3144	Lower	0.291	0.223|0.359
3144	Upper	0.336	0.268|0.404
48	Lower	0.136	0.089|0.183
48	Upper	0
49	Lower	0.2101	0.163|0.258
49	Upper	0.0025	-0.045|0.05
Positive Directional	Lower	0.199593	0.159|0.24
Positive Directional	Upper	0.0488821	0.006|0.092
30040	Lower	0.444	0.341|0.547
30040	Upper	0.105	0.053|0.157
30070	Lower	0
30070	Upper	0.496	0.44|0.552
30090	Lower	0.357	0.299|0.415
30090	Upper	0.259	0.203|0.315
30740	Lower	0.071	0.03|0.112
30740	Upper	0.219	0.162|0.276
30750	Lower	0.145	0.102|0.188
30750	Upper	0.452	0.374|0.53
1070	Lower	0.085	0.035|0.135
1070	Upper	0.062	0.015|0.109
20157	Lower	0
20157	Upper	0.194	0.095|0.293
4288	Lower	0.038	-0.044|0.12
4288	Upper	0.158	0.072|0.244
4199	Lower	0.014	-0.067|0.095
4199	Upper	0.16	0.079|0.241
845	Lower	0
845	Upper	0.153	0.092|0.214
30000	Lower	0.065	0.011|0.119
30000	Upper	0.123	0.068|0.178
30140	Lower	0.163	0.107|0.219
30140	Upper	0.185	0.129|0.241
30150	Lower	0.131	0.077|0.185
30150	Upper	0.169	0.114|0.224
30200	Lower	0.135	0.078|0.192
30200	Upper	0.207	0.151|0.263
30240	Lower	0.078	0.025|0.131
30240	Upper	0.119	0.069|0.169
30270	Lower	0.136	0.085|0.187
30270	Upper	0.16	0.105|0.215
30630	Lower	0.105	0.048|0.162
30630	Upper	0.127	0.072|0.182
30770	Lower	0.162	0.108|0.216
30770	Upper	0.025	-0.027|0.077
30830	Lower	0.05	-0.004|0.104
30830	Upper	0.358	0.301|0.415
30850	Lower	0
30850	Upper	0
30860	Lower	0.035	-0.022|0.092
30860	Upper	0.112	0.057|0.167
20023	Lower	0.01	-0.038|0.058
20023	Upper	0.12	0.072|0.168
20127	Lower	0.137	0.083|0.191
20127	Upper	0.026	-0.027|0.079
20256	Lower	0.058	0.003|0.113
20256	Upper	0.294	0.241|0.347
20257	Lower	0.1404	0.086|0.195
20257	Upper	0.2955	0.243|0.348
23106	Lower	0.114	0.065|0.163
23106	Upper	0.075	0.026|0.124
23107	Lower	0.166	0.117|0.215
23107	Upper	0.064	0.016|0.112
23110	Lower	0.0841	0.038|0.13
23110	Upper	0.1111	0.064|0.158
4194	Lower	0
4194	Upper	0.144	0.059|0.229
Negative Directional	Lower	0.0847414	0.037|0.133
Negative Directional	Upper	0.168021	0.121|0.215

## Sheet: Figure 5e
Trait-Name	SpearmanR	Confidence Interval
Children Fathered	-0.284853	-0.43525879765666736|-0.12777681795149837
Livebirths (Maternal)	-0.166516	-0.32633799401010544|-0.003708498501837042
Number of Illnesses	0.118246	-0.03719882338975334|0.27521458094973283
Miscarriages & Still Births	-0.0829737	-0.24951837521745868|0.0739535922792492
Paternal Age	0.197614	0.04082278529547967|0.34931064536748674
