# Supplementary material for: Distinct genetic architecture in the tails of complex traits
Source: Nature. 2026 May 27;655(8123):676–84. doi: 10.1038/s41586-026-10516-5 (PMC13372694; doi:10.1038/s41586-026-10516-5)
Supplement: Supplementary file 9 — Source Data Extended Data Fig. 1 [file 41586_2026_10516_MOESM9_ESM.xlsx]

## Sheet: EDF 1a
Trait-ID	Tail threshold	Value tyoe	Values
30810	common@10	Trait-Centiles	0	10	20	30	40	50	60	70	80	90	100
30810	common@10	Observed-PRS	-0.000292805	-0.000265763	-0.000252774	-0.000239373	-0.000231066	-0.000219466	-0.000208161	-0.000196439	-0.00018473	-0.000167594	-0.000143013
30810	common@10	Expected-PRS	-0.000294504	-0.000267119	-0.000250593	-0.000238632	-0.000228398	-0.00021871	-0.000208935	-0.000198552	-0.000186213	-0.000168776	-0.000141004
30070	common@10	Trait-Centiles	0	10	20	30	40	50	60	70	80	90	100
30070	common@10	Observed-PRS	-7.75629e-05	-3.02952e-05	5.80501e-06	3.2435e-05	5.67664e-05	7.31193e-05	9.20516e-05	0.000109046	0.000139002	0.000163123	0.00014088
30070	common@10	Expected-PRS	-6.39226e-05	-1.68955e-05	1.18151e-05	3.24111e-05	5.01382e-05	6.67311e-05	8.33867e-05	0.000101263	0.000122672	0.000152775	0.000200874
30020	common@10	Trait-Centiles	0	10	20	30	40	50	60	70	80	90	100
30020	common@10	Observed-PRS	-6.47523e-06	-6.16518e-06	-3.21589e-06	-1.22371e-06	1.37327e-06	3.2661e-06	5.76323e-06	8.16711e-06	1.00042e-05	1.465e-05	2.00025e-05
30020	common@10	Expected-PRS	-1.04802e-05	-5.30582e-06	-2.16279e-06	1.33645e-07	2.09714e-06	3.91453e-06	5.74532e-06	7.71404e-06	1.0065e-05	1.34072e-05	1.86974e-05
20015	common@10	Trait-Centiles	0	10	20	30	40	50	60	70	80	90	100
20015	common@10	Observed-PRS	-3.38229e-05	-2.91364e-05	-2.45528e-05	-2.12397e-05	-1.84194e-05	-1.55645e-05	-1.24975e-05	-9.74554e-06	-5.67852e-06	-3.5857e-07	5.73274e-06
20015	common@10	Expected-PRS	-3.56913e-05	-2.83416e-05	-2.38599e-05	-2.05899e-05	-1.78044e-05	-1.52005e-05	-1.25836e-05	-9.77318e-06	-6.39997e-06	-1.63582e-06	5.96555e-06
30810	common@5	Trait-Centiles	0	5	10	15	20	25	30	35	40	45	50	55	60	65	70	75	80	85	90	95	100
30810	common@5	Observed-PRS	-0.000302633	-0.000279636	-0.000266824	-0.000256524	-0.000250845	-0.000248503	-0.000237897	-0.000236479	-0.000231874	-0.000222987	-0.000219293	-0.000214357	-0.000210296	-0.000200624	-0.000198458	-0.000188146	-0.000184938	-0.000179019	-0.000166866	-0.000153538	-0.00013515
30810	common@5	Expected-PRS	-0.000305211	-0.000280328	-0.000266761	-0.00025763	-0.000250439	-0.000244225	-0.000238594	-0.000233364	-0.000228368	-0.000223556	-0.000218699	-0.000213856	-0.000208954	-0.000203927	-0.000198596	-0.000192804	-0.000186371	-0.000178871	-0.000169207	-0.000154085	-0.000127476
30070	common@5	Trait-Centiles	0	5	10	15	20	25	30	35	40	45	50	55	60	65	70	75	80	85	90	95	100
30070	common@5	Observed-PRS	-9.63807e-05	-5.18733e-05	-3.09016e-05	-9.59943e-06	6.14822e-06	2.32125e-05	3.18133e-05	4.08374e-05	5.87179e-05	6.14173e-05	7.37222e-05	8.51369e-05	9.46527e-05	9.62375e-05	0.00010861	0.000122212	0.000139509	0.000150797	0.000166	0.000162192	0.000120335
30070	common@5	Expected-PRS	-8.24303e-05	-3.95321e-05	-1.62856e-05	-4.33996e-07	1.20944e-05	2.27914e-05	3.24657e-05	4.15591e-05	5.019e-05	5.84922e-05	6.67306e-05	7.49659e-05	8.33803e-05	9.19409e-05	0.000101204	0.000111217	0.000122432	0.000135353	0.000152003	0.00017815	0.000224527
30020	common@5	Trait-Centiles	0	5	10	15	20	25	30	35	40	45	50	55	60	65	70	75	80	85	90	95	100
30020	common@5	Observed-PRS	-6.31487e-06	-6.82475e-06	-6.41207e-06	-4.92546e-06	-2.50444e-06	-1.87371e-06	-1.56515e-06	-2.04061e-07	1.53404e-06	2.69937e-06	3.06408e-06	4.45683e-06	5.6383e-06	6.95548e-06	8.19361e-06	8.78331e-06	1.01122e-05	1.21965e-05	1.44856e-05	1.75781e-05	2.22885e-05
30020	common@5	Expected-PRS	-1.25238e-05	-7.79222e-06	-5.23432e-06	-3.51597e-06	-2.13194e-06	-9.3871e-07	1.38952e-07	1.15158e-06	2.10182e-06	3.01905e-06	3.91557e-06	4.81066e-06	5.74093e-06	6.6999e-06	7.7058e-06	8.80058e-06	1.00255e-05	1.14869e-05	1.3319e-05	1.62105e-05	2.12766e-05
20015	common@5	Trait-Centiles	0	5	10	15	20	25	30	35	40	45	50	55	60	65	70	75	80	85	90	95	100
20015	common@5	Observed-PRS	-3.39629e-05	-3.27594e-05	-2.91425e-05	-2.60728e-05	-2.48203e-05	-2.30371e-05	-2.08312e-05	-2.01475e-05	-1.86164e-05	-1.64297e-05	-1.56406e-05	-1.41133e-05	-1.23219e-05	-1.15666e-05	-9.40598e-06	-7.88861e-06	-5.73286e-06	-3.58768e-06	-5.85976e-07	4.4535e-06	5.90665e-06
20015	common@5	Expected-PRS	-3.85951e-05	-3.1868e-05	-2.82414e-05	-2.57997e-05	-2.38156e-05	-2.21109e-05	-2.05799e-05	-1.91523e-05	-1.77972e-05	-1.64897e-05	-1.51992e-05	-1.39117e-05	-1.25878e-05	-1.1232e-05	-9.78704e-06	-8.20351e-06	-6.4398e-06	-4.39714e-06	-1.75659e-06	2.40316e-06	9.63255e-06
30810	common	Trait-Centiles	0	1	2	3	4	5	6	7	8	9	10	11	12	13	14	15	16	17	18	19	20	21	22	23	24	25	26	27	28	29	30	31	32	33	34	35	36	37	38	39	40	41	42	43	44	45	46
30810	common	Observed-PRS	-0.000319363	-0.000306502	-0.000296158	-0.000286757	-0.000280504	-0.00028138	-0.000278944	-0.000270468	-0.000276546	-0.000266622	-0.000259948	-0.000272171	-0.000258811	-0.000257175	-0.000250928	-0.000262819	-0.000256158	-0.000255233	-0.00026318	-0.000253979	-0.000241415	-0.000252554	-0.00024298	-0.000247688	-0.000250224	-0.000254108	-0.000252006	-0.000239222	-0.000242543	-0.000240894	-0.000236744	-0.000239234	-0.000229451	-0.000240192	-0.000235133	-0.000229244	-0.000241854	-0.000236054	-0.000237699	-0.000233145	-0.000223022	-0.000234794	-0.000230226	-0.000229182	-0.00022393	-0.000221761	-0.000225567
30810	common	Expected-PRS	-0.000322817	-0.000304116	-0.000295894	-0.000290009	-0.000285372	-0.000281468	-0.000278127	-0.000275212	-0.000272588	-0.000270194	-0.000267982	-0.000265853	-0.000263884	-0.000262048	-0.000260312	-0.000258636	-0.000257057	-0.000255528	-0.000254059	-0.00025263	-0.000251301	-0.000249975	-0.000248667	-0.000247386	-0.000246164	-0.000244925	-0.000243705	-0.000242517	-0.00024135	-0.000240243	-0.000239152	-0.000238049	-0.000236962	-0.000235906	-0.000234833	-0.000233748	-0.000232709	-0.000231681	-0.00023064	-0.000229616	-0.00022864	-0.00022765	-0.000226658	-0.000225647	-0.000224689	-0.000223709	-0.000222704
30070	common	Trait-Centiles	0	1	2	3	4	5	6	7	8	9	10	11	12	13	14	15	16	17	18	19	20	21	22	23	24	25	26	27	28	29	30	31	32	33	34	35	36	37	38	39	40	41	42	43	44	45	46
30070	common	Observed-PRS	-0.000128151	-9.37756e-05	-6.73068e-05	-6.99017e-05	-5.95658e-05	-4.6567e-05	-4.75143e-05	-3.54013e-05	-3.76164e-05	-3.84327e-05	-2.01475e-05	-2.87321e-05	-2.96319e-05	-2.81628e-05	-6.26187e-06	-1.19017e-05	-4.45983e-06	3.70431e-06	-7.52732e-07	5.15549e-06	3.26769e-06	3.94889e-06	1.81824e-05	1.68396e-05	9.14509e-06	2.05137e-05	3.12197e-05	3.8629e-05	2.94113e-05	2.52881e-05	3.8201e-05	3.19615e-05	3.32781e-05	2.87683e-05	3.49231e-05	5.02955e-05	4.40358e-05	4.7627e-05	5.97479e-05	4.60371e-05	5.35638e-05	5.89076e-05	7.54091e-05	6.71916e-05	6.31402e-05	5.81718e-05	5.91692e-05
30070	common	Expected-PRS	-0.000130132	-9.35761e-05	-7.76268e-05	-6.63381e-05	-5.74736e-05	-4.9998e-05	-4.37395e-05	-3.81402e-05	-3.30122e-05	-2.8413e-05	-2.41295e-05	-2.01645e-05	-1.64091e-05	-1.2774e-05	-9.35291e-06	-6.0489e-06	-2.9295e-06	7.95241e-08	2.86326e-06	5.70505e-06	8.30593e-06	1.08135e-05	1.32996e-05	1.58001e-05	1.8221e-05	2.05332e-05	2.28384e-05	2.50838e-05	2.73056e-05	2.94743e-05	3.16345e-05	3.3799e-05	3.58725e-05	3.79484e-05	4.00332e-05	4.21095e-05	4.41113e-05	4.61566e-05	4.80973e-05	5.00345e-05	5.19751e-05	5.3956e-05	5.59125e-05	5.77498e-05	5.9643e-05	6.15465e-05	6.34326e-05
30020	common	Trait-Centiles	0	1	2	3	4	5	6	7	8	9	10	11	12	13	14	15	16	17	18	19	20	21	22	23	24	25	26	27	28	29	30	31	32	33	34	35	36	37	38	39	40	41	42	43	44	45	46
30020	common	Observed-PRS	-3.34694e-06	-7.74818e-06	-7.79145e-06	-7.39135e-06	-7.21492e-06	-5.46492e-06	-6.75738e-06	-7.34894e-06	-6.26342e-06	-6.4641e-06	-7.46733e-06	-6.43643e-06	-5.42348e-06	-3.94131e-06	-5.22732e-06	-5.06931e-06	-5.35552e-06	-5.11684e-06	-2.48655e-06	-3.58211e-06	-2.45977e-06	-2.89689e-06	-9.19411e-07	-1.75901e-06	-3.59194e-06	-2.23519e-06	-1.60399e-06	-1.65854e-07	-1.45585e-06	-2.30846e-06	-2.28315e-06	-6.83051e-07	-1.22811e-06	-1.44926e-07	-1.08567e-06	-9.24263e-07	3.07235e-07	9.23418e-07	1.63944e-06	1.39848e-06	1.35012e-06	1.89421e-06	1.33599e-06	1.86402e-06	3.1276e-06	2.28814e-06	3.12264e-06
30020	common	Expected-PRS	-1.76803e-05	-1.37381e-05	-1.20176e-05	-1.08447e-05	-9.93407e-06	-9.17431e-06	-8.50224e-06	-7.90855e-06	-7.37047e-06	-6.87572e-06	-6.4291e-06	-6.00435e-06	-5.61449e-06	-5.24196e-06	-4.88857e-06	-4.55488e-06	-4.23191e-06	-3.92265e-06	-3.61949e-06	-3.32075e-06	-3.03737e-06	-2.76099e-06	-2.48565e-06	-2.22654e-06	-1.97399e-06	-1.73239e-06	-1.48415e-06	-1.24109e-06	-1.00866e-06	-7.71556e-07	-5.43116e-07	-3.14617e-07	-8.98357e-08	1.35042e-07	3.54587e-07	5.72108e-07	7.85082e-07	9.97902e-07	1.20574e-06	1.41224e-06	1.61489e-06	1.81903e-06	2.0222e-06	2.22423e-06	2.42468e-06	2.62739e-06	2.82516e-06
20015	common	Trait-Centiles	0	1	2	3	4	5	6	7	8	9	10	11	12	13	14	15	16	17	18	19	20	21	22	23	24	25	26	27	28	29	30	31	32	33	34	35	36	37	38	39	40	41	42	43	44	45	46
20015	common	Observed-PRS	-3.03674e-05	-3.5495e-05	-3.59287e-05	-3.55358e-05	-3.35567e-05	-3.20432e-05	-3.24697e-05	-3.02023e-05	-3.04979e-05	-2.88496e-05	-3.01153e-05	-2.87345e-05	-2.75347e-05	-2.63889e-05	-2.73818e-05	-2.64005e-05	-2.4251e-05	-2.59953e-05	-2.637e-05	-2.54366e-05	-2.41962e-05	-2.40911e-05	-2.40244e-05	-2.31525e-05	-2.30364e-05	-2.30986e-05	-2.35779e-05	-2.22573e-05	-2.05987e-05	-2.10044e-05	-2.16874e-05	-2.09998e-05	-1.99146e-05	-1.97761e-05	-2.13262e-05	-2.04741e-05	-2.04542e-05	-1.86112e-05	-1.89182e-05	-1.96684e-05	-1.86018e-05	-1.76531e-05	-1.83376e-05	-1.70484e-05	-1.76446e-05	-1.51688e-05	-1.56771e-05
20015	common	Expected-PRS	-4.48429e-05	-3.94388e-05	-3.71232e-05	-3.54566e-05	-3.41506e-05	-3.30768e-05	-3.2148e-05	-3.13371e-05	-3.05863e-05	-2.99176e-05	-2.92921e-05	-2.87148e-05	-2.81612e-05	-2.76527e-05	-2.717e-05	-2.66946e-05	-2.62316e-05	-2.57919e-05	-2.53723e-05	-2.49608e-05	-2.45634e-05	-2.41748e-05	-2.37974e-05	-2.34375e-05	-2.30822e-05	-2.27289e-05	-2.23904e-05	-2.2061e-05	-2.17336e-05	-2.14038e-05	-2.10874e-05	-2.07757e-05	-2.04637e-05	-2.0159e-05	-1.98587e-05	-1.95522e-05	-1.92538e-05	-1.89615e-05	-1.86751e-05	-1.83782e-05	-1.8097e-05	-1.78139e-05	-1.75312e-05	-1.72493e-05	-1.69695e-05	-1.6694e-05	-1.64129e-05
30810	common@0.5	Trait-Centiles	0	0.5	1	1.5	2	2.5	3	3.5	4	4.5	5	5.5	6	6.5	7	7.5	8	8.5	9	9.5	10	10.5	11	11.5	12	12.5	13	13.5	14	14.5	15	15.5	16	16.5	17	17.5	18	18.5	19	19.5	20	20.5	21	21.5	22	22.5	23
30810	common@0.5	Observed-PRS	-0.000325075	-0.000306817	-0.000300078	-0.00030284	-0.000309349	-0.000284081	-0.000295795	-0.000291988	-0.000272277	-0.000279972	-0.000283821	-0.000273884	-0.000289808	-0.000277912	-0.00026815	-0.000284807	-0.000268801	-0.000277448	-0.000267123	-0.000270192	-0.000263333	-0.000254044	-0.00026454	-0.000274613	-0.000271288	-0.000243791	-0.000274181	-0.000259228	-0.000252071	-0.000242339	-0.000257728	-0.000266871	-0.000247108	-0.000265053	-0.000261535	-0.000264861	-0.000249752	-0.000254426	-0.0002609	-0.000258012	-0.000244403	-0.000237835	-0.000251052	-0.000259436	-0.000243203	-0.00023928	-0.00025095
30810	common@0.5	Expected-PRS	-0.000335518	-0.000317408	-0.000307476	-0.000301615	-0.000297312	-0.000293694	-0.000290691	-0.000288044	-0.000285664	-0.000283525	-0.000281571	-0.000279732	-0.000278065	-0.000276494	-0.000275023	-0.00027366	-0.000272355	-0.000271118	-0.00026991	-0.000268788	-0.000267687	-0.000266637	-0.000265584	-0.000264557	-0.000263589	-0.000262647	-0.000261729	-0.000260866	-0.000260005	-0.000259175	-0.00025835	-0.00025754	-0.000256759	-0.000256009	-0.000255253	-0.00025452	-0.000253803	-0.000253092	-0.000252371	-0.000251701	-0.000251047	-0.000250412	-0.000249765	-0.000249122	-0.000248474	-0.000247852	-0.000247206
30070	common@0.5	Trait-Centiles	0	0.5	1	1.5	2	2.5	3	3.5	4	4.5	5	5.5	6	6.5	7	7.5	8	8.5	9	9.5	10	10.5	11	11.5	12	12.5	13	13.5	14	14.5	15	15.5	16	16.5	17	17.5	18	18.5	19	19.5	20	20.5	21	21.5	22	22.5	23
30070	common@0.5	Observed-PRS	-0.000129523	-0.000122803	-0.000126296	-8.8503e-05	-8.15487e-05	-6.07745e-05	-7.31496e-05	-6.96764e-05	-5.4775e-05	-6.55533e-05	-4.82874e-05	-5.5254e-05	-3.85927e-05	-5.68646e-05	-3.68246e-05	-3.71431e-05	-3.40759e-05	-3.85228e-05	-3.77521e-05	-4.88086e-05	-1.57046e-05	-2.6412e-05	-2.56972e-05	-2.04267e-05	-3.6546e-05	-1.73848e-05	-3.647e-05	-2.49902e-05	-2.26566e-05	-1.01359e-05	-8.47548e-06	-3.14781e-06	-1.29898e-05	6.4787e-07	4.12948e-06	-6.47529e-06	-2.54411e-06	7.36277e-06	-5.36173e-06	1.64808e-05	-1.89587e-07	-2.05088e-06	1.45682e-05	4.32561e-06	9.62828e-06	1.96618e-05	2.27907e-06
30070	common@0.5	Expected-PRS	-0.000136382	-0.000103198	-8.63757e-05	-7.60529e-05	-6.8648e-05	-6.24124e-05	-5.72254e-05	-5.26732e-05	-4.85817e-05	-4.49887e-05	-4.15754e-05	-3.84586e-05	-3.56751e-05	-3.30525e-05	-3.05684e-05	-2.81921e-05	-2.58557e-05	-2.37252e-05	-2.17015e-05	-1.97297e-05	-1.78225e-05	-1.601e-05	-1.4233e-05	-1.2543e-05	-1.09652e-05	-9.28073e-06	-7.66581e-06	-6.13571e-06	-4.61093e-06	-3.16583e-06	-1.70091e-06	-2.70847e-07	1.07915e-06	2.42803e-06	3.77134e-06	5.05989e-06	6.25087e-06	7.46029e-06	8.71271e-06	9.94534e-06	1.111e-05	1.22008e-05	1.32849e-05	1.43772e-05	1.54776e-05	1.65411e-05	1.76184e-05
30020	common@0.5	Trait-Centiles	0	0.5	1	1.5	2	2.5	3	3.5	4	4.5	5	5.5	6	6.5	7	7.5	8	8.5	9	9.5	10	10.5	11	11.5	12	12.5	13	13.5	14	14.5	15	15.5	16	16.5	17	17.5	18	18.5	19	19.5	20	20.5	21	21.5	22	22.5	23
30020	common@0.5	Observed-PRS	2.32456e-06	-4.65028e-06	-6.53041e-06	-7.06847e-06	-8.46206e-06	-9.24726e-06	-6.0522e-06	-6.68533e-06	-9.87766e-06	-8.24455e-06	-4.58552e-06	-5.28514e-06	-6.77501e-06	-5.10764e-06	-8.24086e-06	-8.28565e-06	-5.01882e-06	-6.3478e-06	-6.79014e-06	-6.25463e-06	-7.99077e-06	-6.32158e-06	-7.06218e-06	-6.52029e-06	-5.58162e-06	-5.08504e-06	-5.50434e-06	-2.96457e-06	-5.82136e-06	-4.86292e-06	-5.49896e-06	-3.7902e-06	-5.29355e-06	-4.84913e-06	-5.68284e-06	-5.81858e-06	-3.38692e-06	-2.61748e-06	-2.98127e-06	-4.72868e-06	-1.58636e-06	-4.46825e-06	-1.98245e-06	-3.23957e-07	-3.72489e-06	-2.20338e-06	-7.56246e-07
30020	common@0.5	Expected-PRS	-1.86252e-05	-1.48688e-05	-1.29494e-05	-1.18135e-05	-1.09554e-05	-1.02696e-05	-9.70477e-06	-9.21123e-06	-8.77029e-06	-8.38463e-06	-8.03477e-06	-7.69474e-06	-7.38116e-06	-7.08693e-06	-6.81008e-06	-6.54869e-06	-6.29697e-06	-6.063e-06	-5.82749e-06	-5.61115e-06	-5.40143e-06	-5.20473e-06	-5.00991e-06	-4.8174e-06	-4.63795e-06	-4.46429e-06	-4.29686e-06	-4.12425e-06	-3.96439e-06	-3.80355e-06	-3.65236e-06	-3.50453e-06	-3.35109e-06	-3.21022e-06	-3.06715e-06	-2.92803e-06	-2.78936e-06	-2.65293e-06	-2.51591e-06	-2.37959e-06	-2.25152e-06	-2.12278e-06	-1.99987e-06	-1.87218e-06	-1.74728e-06	-1.62144e-06	-1.50324e-06
20015	common@0.5	Trait-Centiles	0	0.5	1	1.5	2	2.5	3	3.5	4	4.5	5	5.5	6	6.5	7	7.5	8	8.5	9	9.5	10	10.5	11	11.5	12	12.5	13	13.5	14	14.5	15	15.5	16	16.5	17	17.5	18	18.5	19	19.5	20	20.5	21	21.5	22	22.5	23
20015	common@0.5	Observed-PRS	-2.97535e-05	-2.80386e-05	-3.46469e-05	-3.61573e-05	-3.6722e-05	-3.58672e-05	-3.54824e-05	-3.53817e-05	-3.4703e-05	-3.29585e-05	-3.31104e-05	-3.24262e-05	-3.18033e-05	-3.28486e-05	-3.07082e-05	-2.99561e-05	-3.0086e-05	-3.14994e-05	-2.92601e-05	-2.80154e-05	-3.04521e-05	-2.98969e-05	-2.89164e-05	-2.92299e-05	-2.78635e-05	-2.85187e-05	-2.62749e-05	-2.60501e-05	-2.68715e-05	-2.82356e-05	-2.62905e-05	-2.70017e-05	-2.42264e-05	-2.43527e-05	-2.58915e-05	-2.60678e-05	-2.59404e-05	-2.73081e-05	-2.50041e-05	-2.63139e-05	-2.48309e-05	-2.41668e-05	-2.41953e-05	-2.36625e-05	-2.28861e-05	-2.30285e-05	-2.45808e-05
20015	common@0.5	Expected-PRS	-4.72579e-05	-4.18189e-05	-3.91616e-05	-3.75798e-05	-3.64207e-05	-3.54634e-05	-3.46399e-05	-3.39185e-05	-3.32729e-05	-3.27137e-05	-3.21903e-05	-3.17144e-05	-3.12662e-05	-3.08471e-05	-3.04692e-05	-3.00979e-05	-2.97381e-05	-2.93985e-05	-2.90855e-05	-2.87795e-05	-2.84817e-05	-2.81982e-05	-2.79259e-05	-2.76643e-05	-2.73996e-05	-2.71455e-05	-2.6907e-05	-2.66736e-05	-2.64494e-05	-2.6227e-05	-2.60058e-05	-2.5783e-05	-2.5569e-05	-2.53533e-05	-2.51449e-05	-2.49459e-05	-2.47504e-05	-2.45549e-05	-2.43648e-05	-2.41715e-05	-2.39887e-05	-2.3804e-05	-2.36212e-05	-2.34429e-05	-2.32666e-05	-2.30894e-05	-2.29258e-05
30810	common@0.1	Trait-Centiles	0	0.1	0.2	0.3	0.4	0.5	0.6	0.7	0.8	0.9	1	1.1	1.2	1.3	1.4	1.5	1.6	1.7	1.8	1.9	2	2.1	2.2	2.3	2.4	2.5	2.6	2.7	2.8	2.9	3	3.1	3.2	3.3	3.4	3.5	3.6	3.7	3.8	3.9	4	4.1	4.2	4.3	4.4	4.5	4.6
30810	common@0.1	Observed-PRS	-0.000363732	-0.000327537	-0.000304944	-0.000323723	-0.000275524	-0.000323002	-0.000298596	-0.000309905	-0.000309053	-0.000322389	-0.000262693	-0.000303946	-0.00029742	-0.000288491	-0.000323602	-0.000307581	-0.00029624	-0.00029524	-0.000318148	-0.000317064	-0.000288851	-0.000324592	-0.000297164	-0.000280131	-0.000295531	-0.000286025	-0.000263427	-0.000295942	-0.00031188	-0.000294861	-0.000295424	-0.000291679	-0.000285077	-0.000264617	-0.000302539	-0.000299964	-0.000336169	-0.000249344	-0.000281495	-0.000275525	-0.00026655	-0.000256779	-0.000279402	-0.000264202	-0.000280179	-0.000260548	-0.000302115
30810	common@0.1	Expected-PRS	-0.000353147	-0.000335675	-0.000327397	-0.000322936	-0.000319905	-0.000317254	-0.000314712	-0.000312499	-0.000310575	-0.0003088	-0.00030727	-0.000305909	-0.000304657	-0.000303617	-0.000302533	-0.00030155	-0.00030065	-0.000299733	-0.000298915	-0.000298078	-0.000297293	-0.000296492	-0.000295706	-0.000295036	-0.000294375	-0.000293657	-0.000292983	-0.000292432	-0.000291863	-0.000291328	-0.00029071	-0.000290051	-0.000289494	-0.000289024	-0.000288559	-0.000288035	-0.000287526	-0.000287075	-0.000286603	-0.000286102	-0.000285644	-0.000285218	-0.000284799	-0.000284309	-0.000283916	-0.000283513	-0.000283129
30070	common@0.1	Trait-Centiles	0	0.1	0.2	0.3	0.4	0.5	0.6	0.7	0.8	0.9	1	1.1	1.2	1.3	1.4	1.5	1.6	1.7	1.8	1.9	2	2.1	2.2	2.3	2.4	2.5	2.6	2.7	2.8	2.9	3	3.1	3.2	3.3	3.4	3.5	3.6	3.7	3.8	3.9	4	4.1	4.2	4.3	4.4	4.5	4.6
30070	common@0.1	Observed-PRS	-0.000158271	-0.000140375	-0.000104345	-0.000146663	-0.000117158	-0.000128698	-0.000108818	-0.000112032	-0.000147536	-0.000143379	-0.000136566	-9.90612e-05	-0.000106353	-9.75526e-05	-0.000102615	-6.43668e-05	-0.000102848	-6.89312e-05	-8.03431e-05	-7.89746e-05	-7.66262e-05	-4.50475e-05	-0.000126972	-4.07414e-05	-9.51704e-05	-3.88749e-05	-6.00538e-05	-7.0451e-05	-8.40241e-05	-5.97565e-05	-6.60024e-05	-6.72308e-05	-8.93461e-05	-9.38504e-05	-2.0222e-05	-9.26461e-05	-6.38913e-05	-7.90123e-05	-3.25189e-05	-6.55489e-05	-9.52558e-05	-7.17043e-05	-1.04155e-05	-5.154e-05	-5.53239e-05	-9.36284e-05	-5.24816e-05
30070	common@0.1	Expected-PRS	-0.000167583	-0.000136283	-0.000122222	-0.000113496	-0.000107391	-0.000102519	-9.8116e-05	-9.48212e-05	-9.17654e-05	-8.86759e-05	-8.60751e-05	-8.3599e-05	-8.14506e-05	-7.95502e-05	-7.7555e-05	-7.59349e-05	-7.4417e-05	-7.28233e-05	-7.14692e-05	-7.00578e-05	-6.85209e-05	-6.71372e-05	-6.59131e-05	-6.47277e-05	-6.36202e-05	-6.23912e-05	-6.116e-05	-6.01827e-05	-5.92007e-05	-5.82061e-05	-5.71959e-05	-5.62444e-05	-5.52907e-05	-5.44649e-05	-5.36183e-05	-5.26497e-05	-5.17515e-05	-5.08992e-05	-5.00836e-05	-4.93282e-05	-4.85784e-05	-4.78558e-05	-4.71353e-05	-4.63382e-05	-4.57037e-05	-4.50159e-05	-4.42791e-05
30020	common@0.1	Trait-Centiles	0	0.1	0.2	0.3	0.4	0.5	0.6	0.7	0.8	0.9	1	1.1	1.2	1.3	1.4	1.5	1.6	1.7	1.8	1.9	2	2.1	2.2	2.3	2.4	2.5	2.6	2.7	2.8	2.9	3	3.1	3.2	3.3	3.4	3.5	3.6	3.7	3.8	3.9	4	4.1	4.2	4.3	4.4	4.5	4.6
30020	common@0.1	Observed-PRS	-2.68322e-06	2.67763e-06	4.20895e-06	2.65925e-07	-3.50654e-06	-6.67099e-06	-3.17193e-06	-1.00623e-05	-6.72425e-06	-7.84206e-06	-6.85088e-06	-4.96418e-06	-6.44064e-06	-9.14862e-06	-5.41478e-06	-7.11999e-06	-8.60782e-06	-5.07658e-06	-7.02483e-06	-1.12779e-05	-9.99263e-06	-7.64132e-06	-6.08028e-06	-1.16715e-05	-1.21823e-05	-6.95882e-06	-7.32688e-06	-8.49258e-06	-8.61475e-06	-7.62691e-06	-2.43023e-06	-1.36022e-06	-1.0579e-05	-4.08295e-06	-5.21766e-06	-6.73736e-06	-8.97297e-06	-8.29922e-06	-7.42509e-06	-1.27037e-05	-1.14312e-05	-1.09551e-05	-7.10305e-06	-6.64059e-06	-9.04298e-06	-7.31969e-06	-1.00267e-05
30020	common@0.1	Expected-PRS	-2.22178e-05	-1.86422e-05	-1.6976e-05	-1.5979e-05	-1.53288e-05	-1.48057e-05	-1.43472e-05	-1.39255e-05	-1.35339e-05	-1.3202e-05	-1.29153e-05	-1.26594e-05	-1.24077e-05	-1.2205e-05	-1.20012e-05	-1.18003e-05	-1.16168e-05	-1.14463e-05	-1.12831e-05	-1.11137e-05	-1.09447e-05	-1.07792e-05	-1.06404e-05	-1.0515e-05	-1.03899e-05	-1.0265e-05	-1.01464e-05	-1.00329e-05	-9.91924e-06	-9.81632e-06	-9.70309e-06	-9.59254e-06	-9.49196e-06	-9.39382e-06	-9.30297e-06	-9.21058e-06	-9.1196e-06	-9.03086e-06	-8.9418e-06	-8.85143e-06	-8.76729e-06	-8.68684e-06	-8.61189e-06	-8.52864e-06	-8.4583e-06	-8.38392e-06	-8.31019e-06
20015	common@0.1	Trait-Centiles	0	0.1	0.2	0.3	0.4	0.5	0.6	0.7	0.8	0.9	1	1.1	1.2	1.3	1.4	1.5	1.6	1.7	1.8	1.9	2	2.1	2.2	2.3	2.4	2.5	2.6	2.7	2.8	2.9	3	3.1	3.2	3.3	3.4	3.5	3.6	3.7	3.8	3.9	4	4.1	4.2	4.3	4.4	4.5	4.6
20015	common@0.1	Observed-PRS	-2.49243e-05	-3.16872e-05	-2.98202e-05	-2.59808e-05	-2.64003e-05	-2.5842e-05	-3.05015e-05	-3.13125e-05	-3.42013e-05	-3.68396e-05	-3.27763e-05	-3.5902e-05	-3.32645e-05	-3.3169e-05	-3.81066e-05	-3.46871e-05	-3.87154e-05	-3.51233e-05	-3.66904e-05	-3.65824e-05	-3.41116e-05	-3.63628e-05	-3.98949e-05	-3.9743e-05	-3.34854e-05	-3.59974e-05	-3.49713e-05	-3.54769e-05	-3.45843e-05	-3.50712e-05	-3.44388e-05	-3.72502e-05	-3.61709e-05	-3.52788e-05	-3.33495e-05	-3.77858e-05	-3.40521e-05	-3.62956e-05	-3.78449e-05	-3.16906e-05	-3.39037e-05	-3.52488e-05	-3.49531e-05	-3.45068e-05	-3.11769e-05	-3.14641e-05	-3.45888e-05
20015	common@0.1	Expected-PRS	-5.23371e-05	-4.72965e-05	-4.49179e-05	-4.34785e-05	-4.24883e-05	-4.16686e-05	-4.10427e-05	-4.04801e-05	-3.99682e-05	-3.94981e-05	-3.91241e-05	-3.87642e-05	-3.84077e-05	-3.81292e-05	-3.78412e-05	-3.75633e-05	-3.73101e-05	-3.70572e-05	-3.68471e-05	-3.66296e-05	-3.64151e-05	-3.6198e-05	-3.59913e-05	-3.58102e-05	-3.56416e-05	-3.54581e-05	-3.52844e-05	-3.51219e-05	-3.49546e-05	-3.47921e-05	-3.46411e-05	-3.44809e-05	-3.43288e-05	-3.41913e-05	-3.40575e-05	-3.39134e-05	-3.37777e-05	-3.36539e-05	-3.35336e-05	-3.34016e-05	-3.3263e-05	-3.31467e-05	-3.30324e-05	-3.29158e-05	-3.28199e-05	-3.27115e-05	-3.2611e-05
[truncated: 954 more columns]

## Sheet: EDF 1b
POPout-TailSize	DataType	Values
10%	POPoutEffectSize-bins	-0.2	-0.1	0	0.1	0.2	0.3	0.4	0.5	0.6	0.7	0.8	0.9	1	1.1	1.2
10%	POPoutEffectSize-cnts	0	3	132	12	1	0	0	0	0	0	0	0	0	0	0
5%	POPoutEffectSize-bins	-0.2	-0.1	0	0.1	0.2	0.3	0.4	0.5	0.6	0.7	0.8	0.9	1	1.1	1.2
5%	POPoutEffectSize-cnts	1	6	86	52	2	1	0	0	0	0	0	0	0	0	0
1%	POPoutEffectSize-bins	-0.2	-0.1	0	0.1	0.2	0.3	0.4	0.5	0.6	0.7	0.8	0.9	1	1.1	1.2
1%	POPoutEffectSize-cnts	1	12	31	53	28	13	8	2	0	0	0	0	0	0	0
0.5%	POPoutEffectSize-bins	-0.2	-0.1	0	0.1	0.2	0.3	0.4	0.5	0.6	0.7	0.8	0.9	1	1.1	1.2
0.5%	POPoutEffectSize-cnts	2	9	25	33	41	16	10	6	3	2	1	0	0	0	0
0.1%	POPoutEffectSize-bins	-0.2	-0.1	0	0.1	0.2	0.3	0.4	0.5	0.6	0.7	0.8	0.9	1	1.1	1.2
0.1%	POPoutEffectSize-cnts	0	2	16	25	25	20	21	12	6	11	3	2	4	0	1

## Sheet: EDF 1c
POPout-TailSize	DataType	Values
10%	POPoutLogP-bins	1.3	3	5	7	9	11	13	15	17	19	21	23	25	27	29	32.3
10%	POPoutLogP-cnts	63	31	24	8	7	3	4	2	1	3	1	1	0	0	0	0
5%	POPoutLogP-bins	1.3	3	5	7	9	11	13	15	17	19	21	23	25	27	29	32.3
5%	POPoutLogP-cnts	50	28	18	15	7	10	2	2	1	4	1	2	1	2	1	4
1%	POPoutLogP-bins	1.3	3	5	7	9	11	13	15	17	19	21	23	25	27	29	32.3
1%	POPoutLogP-cnts	36	25	22	14	8	6	5	5	7	2	4	1	1	4	1	7
0.5%	POPoutLogP-bins	1.3	3	5	7	9	11	13	15	17	19	21	23	25	27	29	32.3
0.5%	POPoutLogP-cnts	44	20	21	10	12	10	4	3	2	3	2	4	2	2	1	8
0.1%	POPoutLogP-bins	1.3	3	5	7	9	11	13	15	17	19	21	23	25	27	29	32.3
0.1%	POPoutLogP-cnts	54	22	23	22	2	9	6	3	2	2	1	1	1	0	0	0
