# Supplementary material for: Distinct genetic architecture in the tails of complex traits
Source: Nature. 2026 May 27;655(8123):676–84. doi: 10.1038/s41586-026-10516-5 (PMC13372694; doi:10.1038/s41586-026-10516-5)
Supplement: Supplementary file 10 — Source Data Extended Data Fig. 2 [file 41586_2026_10516_MOESM10_ESM.xlsx]

## Sheet: EDF 2a
Trait-ID	PseudoDisease	DataType	Values
30810	Lower_1%	Xbins	5	10	20	30	40	50	60	70	80	90	95
30810	Lower_1%	ExpectedOdds	4.566	2.761	1.957	1.558	1.257	1	0.869	0.699	0.52	0.387	0.186
30810	Lower_1%	ObservedOdds	4.9	3.136	2.2	1.582	1.245	1	0.97	0.845	0.665	0.544	0.181
30810	Lower_1%	95%CI	3.5267-6.2733	1.9223-4.3497	1.2977-3.1023	0.8861-2.2779	0.6632-1.8268	0.5018-1.4982	0.4821-1.4579	0.5251-1.1649	0.2831-1.0469	0.2053-0.8827	-0.6552
30810	Upper_1%	Xbins	5	10	20	30	40	50	60	70	80	90	95
30810	Upper_1%	ExpectedOdds	0.178	0.341	0.503	0.664	0.8	1	1.178	1.448	1.898	2.527	4.394
30810	Upper_1%	ObservedOdds	0.11	0.47	0.47	0.86	0.833	1	1.281	1.701	1.902	3.134	4.21
30810	Upper_1%	95%CI	-0.5574	0.1754-0.7646	0.1754-0.7646	0.4338-1.2862	0.4161-1.2499	0.528-1.472	0.7181-1.8439	1.176-2.226	1.1403-2.6637	1.9191-4.3489	2.5476-5.8724
30810	Lower_25%	Xbins	5	10	20	30	40	50	60	70	80	90	95
30810	Lower_25%	ExpectedOdds	2.564	1.821	1.479	1.278	1.126	1	0.886	0.774	0.664	0.53	0.355
30810	Lower_25%	ObservedOdds	2.604	1.801	1.48	1.303	1.099	1	0.85	0.757	0.697	0.523	0.384
30810	Lower_25%	95%CI	2.3221-2.8859	1.6365-1.9655	1.3429-1.6171	1.1809-1.4251	0.994-1.204	0.9033-1.0967	0.7657-0.9343	0.6806-0.8334	0.6256-0.7684	0.4662-0.5798	0.3252-0.4428
30810	Upper_25%	Xbins	5	10	20	30	40	50	60	70	80	90	95
30810	Upper_25%	ExpectedOdds	0.357	0.532	0.662	0.779	0.888	1	1.124	1.272	1.487	1.816	2.559
30810	Upper_25%	ObservedOdds	0.362	0.542	0.668	0.787	0.943	1	1.113	1.336	1.449	1.783	2.621
30810	Upper_25%	95%CI	0.3051-0.4189	0.4833-0.6007	0.5988-0.7372	0.7078-0.8662	0.8508-1.0352	0.903-1.097	1.0065-1.2195	1.2108-1.4612	1.3139-1.5841	1.6196-1.9464	2.3367-2.9053

## Sheet: EDF 2b
Trait-ID	PseudoDisease	DataType	Values
30070	Lower_1%	Xbins	5	10	20	30	40	50	60	70	80	90	95
30070	Lower_1%	ExpectedOdds	4.382	2.662	1.923	1.551	1.246	1	0.871	0.698	0.519	0.396	0.192
30070	Lower_1%	ObservedOdds	5.052	3.178	2.358	1.722	1.422	1	0.909	0.712	0.58	0.466	0.245
30070	Lower_1%	95%CI	4.3371-5.7669	2.4554-3.9006	1.798-2.918	1.2893-2.1547	1.0496-1.7944	0.7137-1.2863	0.6414-1.1766	0.486-0.938	0.3822-0.7778	0.2935-0.6385	0.0711-0.4189
30070	Upper_1%	Xbins	5	10	20	30	40	50	60	70	80	90	95
30070	Upper_1%	ExpectedOdds	0.19	0.354	0.511	0.663	0.802	1	1.182	1.434	1.834	2.449	4.441
30070	Upper_1%	ObservedOdds	0.894	0.818	1.035	1.041	1.035	1	1.235	1.289	1.259	1.513	1.674
30070	Upper_1%	95%CI	0.6169-1.1711	0.6129-1.0231	0.7923-1.2777	0.7973-1.2847	0.7923-1.2777	0.7634-1.2366	0.9582-1.5118	1.0031-1.5749	0.9781-1.5399	1.1892-1.8368	1.2553-2.0927
30070	Lower_25%	Xbins	5	10	20	30	40	50	60	70	80	90	95
30070	Lower_25%	ExpectedOdds	2.498	1.796	1.468	1.275	1.127	1	0.892	0.785	0.675	0.542	0.368
30070	Lower_25%	ObservedOdds	2.79	1.926	1.549	1.334	1.091	1	0.852	0.741	0.634	0.484	0.309
30070	Lower_25%	95%CI	2.6361-2.9439	1.8361-2.0159	1.4756-1.6224	1.2699-1.3981	1.0376-1.1444	0.9504-1.0496	0.8087-0.8953	0.7025-0.7795	0.6002-0.6678	0.4567-0.5113	0.2833-0.3347
30070	Upper_25%	Xbins	5	10	20	30	40	50	60	70	80	90	95
30070	Upper_25%	ExpectedOdds	0.369	0.543	0.671	0.78	0.889	1	1.121	1.262	1.467	1.785	2.494
30070	Upper_25%	ObservedOdds	0.404	0.549	0.673	0.782	0.907	1	1.123	1.306	1.484	1.822	2.471
30070	Upper_25%	95%CI	0.3731-0.4349	0.5188-0.5792	0.6373-0.7087	0.7417-0.8223	0.8613-0.9527	0.9503-1.0497	1.068-1.178	1.2432-1.3688	1.4135-1.5545	1.7366-1.9074	2.3339-2.6081

## Sheet: EDF 2c
Trait-ID	PseudoDisease	DataType	Values
30020	Lower_1%	Xbins	5	10	20	30	40	50	60	70	80	90	95
30020	Lower_1%	ExpectedOdds	3.641	2.28	1.743	1.438	1.193	1	0.868	0.735	0.564	0.428	0.252
30020	Lower_1%	ObservedOdds	1.533	1.22	1.09	1.151	0.996	1	0.832	0.81	0.807	0.725	0.632
30020	Lower_1%	95%CI	1.2582-1.8078	1.0102-1.4298	0.8974-1.2826	0.9503-1.3517	0.8158-1.1762	0.8193-1.1807	0.6738-0.9902	0.6548-0.9652	0.6522-0.9618	0.5815-0.8685	0.4616-0.8024
30020	Upper_1%	Xbins	5	10	20	30	40	50	60	70	80	90	95
30020	Upper_1%	ExpectedOdds	0.241	0.408	0.552	0.697	0.845	1	1.19	1.362	1.659	2.185	3.403
30020	Upper_1%	ObservedOdds	0.282	0.491	0.599	0.687	0.905	1	1.102	1.369	1.616	1.961	3.513
30020	Upper_1%	95%CI	0.1182-0.4458	0.3316-0.6504	0.4182-0.7798	0.489-0.885	0.6657-1.1443	0.7429-1.2571	0.8259-1.3781	1.0438-1.6942	1.2459-1.9861	1.5284-2.3936	2.7231-4.3029
30020	Lower_25%	Xbins	5	10	20	30	40	50	60	70	80	90	95
30020	Lower_25%	ExpectedOdds	2.249	1.672	1.411	1.238	1.113	1	0.907	0.817	0.716	0.591	0.428
30020	Lower_25%	ObservedOdds	2.194	1.625	1.394	1.217	1.106	1	0.894	0.789	0.688	0.577	0.418
30020	Lower_25%	95%CI	2.0706-2.3174	1.5473-1.7027	1.3265-1.4615	1.1572-1.2768	1.0509-1.1611	0.9496-1.0504	0.8482-0.9398	0.7477-0.8303	0.6511-0.7249	0.5449-0.6091	0.3856-0.4504
30020	Upper_25%	Xbins	5	10	20	30	40	50	60	70	80	90	95
30020	Upper_25%	ExpectedOdds	0.421	0.583	0.705	0.809	0.898	1	1.103	1.226	1.389	1.652	2.201
30020	Upper_25%	ObservedOdds	0.376	0.583	0.69	0.786	0.881	1	1.133	1.217	1.496	1.784	2.441
30020	Upper_25%	95%CI	0.3461-0.4059	0.5509-0.6151	0.6532-0.7268	0.7451-0.8269	0.836-0.926	0.9499-1.0501	1.0772-1.1888	1.1575-1.2765	1.4243-1.5677	1.6996-1.8684	2.3048-2.5772

## Sheet: EDF 2d
Trait-ID	PseudoDisease	DataType	Values
20015	Lower_1%	Xbins	5	10	20	30	40	50	60	70	80	90	95
20015	Lower_1%	ExpectedOdds	6.154	4.091	2.552	1.827	1.361	1	0.743	0.543	0.364	0.193	0.076
20015	Lower_1%	ObservedOdds	3.743	2.238	1.718	1.287	1.241	1	0.903	0.756	0.641	0.445	0.317
20015	Lower_1%	95%CI	3.199-4.287	1.9253-2.5507	1.4664-1.9696	1.0866-1.4874	1.0461-1.4359	0.8341-1.1659	0.7489-1.0571	0.6201-0.8919	0.5195-0.7625	0.3489-0.5411	0.2079-0.4261
20015	Upper_1%	Xbins	5	10	20	30	40	50	60	70	80	90	95
20015	Upper_1%	ExpectedOdds	0.071	0.197	0.334	0.546	0.73	1	1.324	1.838	2.505	4.108	6.449
20015	Upper_1%	ObservedOdds	0.309	0.471	0.549	0.711	0.651	1	1.091	1.437	1.656	2.333	4.433
20015	Upper_1%	95%CI	0.182-0.436	0.355-0.587	0.4213-0.6767	0.5597-0.8623	0.5083-0.7937	0.8076-1.1924	0.886-1.296	1.1843-1.6897	1.3732-1.9388	1.9586-2.7074	3.711-5.155
20015	Lower_25%	Xbins	5	10	20	30	40	50	60	70	80	90	95
20015	Lower_25%	ExpectedOdds	3.981	2.411	1.778	1.436	1.195	1	0.839	0.691	0.551	0.383	0.214
20015	Lower_25%	ObservedOdds	3.94	2.345	1.781	1.438	1.151	1	0.834	0.701	0.569	0.391	0.233
20015	Lower_25%	95%CI	3.7227-4.1573	2.2354-2.4546	1.6962-1.8658	1.3682-1.5078	1.0938-1.2082	0.9494-1.0506	0.7905-0.8775	0.6633-0.7387	0.537-0.601	0.3669-0.4151	0.2105-0.2555
20015	Upper_25%	Xbins	5	10	20	30	40	50	60	70	80	90	95
20015	Upper_25%	ExpectedOdds	0.211	0.377	0.538	0.686	0.821	1	1.177	1.426	1.751	2.376	3.902
20015	Upper_25%	ObservedOdds	0.2	0.381	0.544	0.687	0.838	1	1.217	1.471	1.731	2.439	4.1
20015	Upper_25%	95%CI	0.1797-0.2203	0.3576-0.4044	0.5134-0.5746	0.6502-0.7238	0.7947-0.8813	0.9497-1.0503	1.1573-1.2767	1.4004-1.5416	1.649-1.813	2.3255-2.5525	3.8738-4.3262
