# Supplementary material for: Distinct genetic architecture in the tails of complex traits
Source: Nature. 2026 May 27;655(8123):676–84. doi: 10.1038/s41586-026-10516-5 (PMC13372694; doi:10.1038/s41586-026-10516-5)
Supplement: Supplementary file 11 — Source Data Extended Data Fig. 3 [file 41586_2026_10516_MOESM11_ESM.xlsx]

## Sheet: EDF 3a
Trait-ID	PRS-Type	Data	Values
50	common	Trait-Centiles	0	1	2	3	4	5	6	7	8	9	10	11	12	13	14	15	16	17	18	19	20	21	22	23	24	25	26	27	28	29	30	31	32	33	34	35	36	37	38	39	40	41	42	43	44	45	46
50	common	Observed-PRS	-2.80808e-05	-2.53573e-05	-2.30305e-05	-2.062e-05	-1.95029e-05	-1.93694e-05	-1.75598e-05	-1.52638e-05	-1.65854e-05	-1.57781e-05	-1.42943e-05	-1.38603e-05	-1.42937e-05	-1.13807e-05	-1.14303e-05	-1.18752e-05	-9.71796e-06	-9.43701e-06	-1.00072e-05	-9.3346e-06	-7.96881e-06	-7.02335e-06	-7.71213e-06	-7.30687e-06	-7.31544e-06	-6.9514e-06	-6.41648e-06	-5.46634e-06	-5.53034e-06	-5.16566e-06	-4.82204e-06	-4.85662e-06	-3.73724e-06	-3.82909e-06	-3.22852e-06	-2.28436e-06	-1.73078e-06	-1.69973e-06	-1.50822e-06	-1.12175e-06	-1.11949e-06	-6.17468e-07	-1.38758e-06	2.92811e-07	2.12723e-06	1.3347e-06	1.36802e-06
50	common	Expected-PRS	-3.39088e-05	-2.71564e-05	-2.42295e-05	-2.2178e-05	-2.05901e-05	-1.92664e-05	-1.80748e-05	-1.70256e-05	-1.61353e-05	-1.53128e-05	-1.45424e-05	-1.38177e-05	-1.31411e-05	-1.25083e-05	-1.18965e-05	-1.13162e-05	-1.07582e-05	-1.02113e-05	-9.69554e-06	-9.18895e-06	-8.70682e-06	-8.23102e-06	-7.76466e-06	-7.31544e-06	-6.87545e-06	-6.44039e-06	-6.02249e-06	-5.61853e-06	-5.21823e-06	-4.82037e-06	-4.41895e-06	-4.03536e-06	-3.6549e-06	-3.28136e-06	-2.91605e-06	-2.55011e-06	-2.1821e-06	-1.83016e-06	-1.47583e-06	-1.11829e-06	-7.66427e-07	-4.13631e-07	-6.24622e-08	2.84145e-07	6.29355e-07	9.73699e-07	1.32022e-06
50	rpt	Trait-Centiles	0	1	2	3	4	5	6	7	8	9	10	11	12	13	14	15	16	17	18	19	20	21	22	23	24	25	26	27	28	29	30	31	32	33	34	35	36	37	38	39	40	41	42	43	44	45	46
50	rpt	Observed-PRS	-4.62212e-05	-4.43047e-05	-3.77289e-05	-4.28135e-05	-4.03631e-05	-3.51215e-05	-3.60711e-05	-3.52923e-05	-3.92953e-05	-3.52874e-05	-3.32318e-05	-3.23052e-05	-3.06594e-05	-3.2837e-05	-2.72373e-05	-2.97899e-05	-2.6511e-05	-3.05198e-05	-2.69903e-05	-2.40286e-05	-2.47662e-05	-2.84862e-05	-2.65398e-05	-2.36384e-05	-2.52336e-05	-2.55535e-05	-2.22151e-05	-2.30918e-05	-2.20766e-05	-2.3796e-05	-2.0597e-05	-2.10786e-05	-2.11833e-05	-2.13634e-05	-2.15195e-05	-1.79935e-05	-2.13272e-05	-2.01467e-05	-1.87003e-05	-1.48859e-05	-1.64059e-05	-1.8827e-05	-1.60282e-05	-1.49529e-05	-1.9331e-05	-1.66199e-05	-2.00096e-05
50	rpt	Expected-PRS	-5.10588e-05	-4.4722e-05	-4.19736e-05	-4.00137e-05	-3.84909e-05	-3.71798e-05	-3.60076e-05	-3.4947e-05	-3.40891e-05	-3.32593e-05	-3.24686e-05	-3.18029e-05	-3.11346e-05	-3.04802e-05	-2.98715e-05	-2.92466e-05	-2.86559e-05	-2.81226e-05	-2.76599e-05	-2.71594e-05	-2.66557e-05	-2.61874e-05	-2.57896e-05	-2.53443e-05	-2.48723e-05	-2.44071e-05	-2.3978e-05	-2.35605e-05	-2.31491e-05	-2.27618e-05	-2.23358e-05	-2.19326e-05	-2.15515e-05	-2.11637e-05	-2.0774e-05	-2.04301e-05	-2.00635e-05	-1.97079e-05	-1.93349e-05	-1.89636e-05	-1.85918e-05	-1.82723e-05	-1.79488e-05	-1.76068e-05	-1.72421e-05	-1.68892e-05	-1.65316e-05
50	mlt	Trait-Centiles	0	1	2	3	4	5	6	7	8	9	10	11	12	13	14	15	16	17	18	19	20	21	22	23	24	25	26	27	28	29	30	31	32	33	34	35	36	37	38	39	40	41	42	43	44	45	46
50	mlt	Observed-PRS	0	0.0144038	0.0487433	0.0807866	0.0832916	0.181613	0.18892	0.149883	0.177125	0.2147	0.245491	0.206976	0.250084	0.235262	0.275969	0.211465	0.282753	0.307907	0.280457	0.262817	0.272315	0.3125	0.34231	0.360304	0.343395	0.324608	0.353467	0.352277	0.409851	0.363968	0.381043	0.352225	0.374332	0.404914	0.373862	0.450192	0.442147	0.46373	0.419224	0.440434	0.431337	0.469627	0.463834	0.487788	0.465253	0.434804	0.478499
50	mlt	Expected-PRS	-0.0687891	0.0190267	0.0645052	0.096549	0.121766	0.142805	0.161005	0.177145	0.191717	0.205054	0.217394	0.22891	0.239734	0.249968	0.259695	0.26898	0.277877	0.286431	0.294681	0.302658	0.31039	0.3179	0.325211	0.332339	0.339302	0.346114	0.352787	0.359333	0.365763	0.372086	0.378311	0.384446	0.390499	0.396476	0.402383	0.408226	0.414012	0.419744	0.425429	0.43107	0.436672	0.44224	0.447777	0.453287	0.458775	0.464243	0.469696
50	aou	Trait-Centiles	0	1	2	3	4	5	6	7	8	9	10	11	12	13	14	15	16	17	18	19	20	21	22	23	24	25	26	27	28	29	30	31	32	33	34	35	36	37	38	39	40	41	42	43	44	45	46
50	aou	Observed-PRS	0	0.028	0.055	0.095	0.11	0.129	0.153	0.142	0.139	0.18	0.201	0.201	0.209	0.191	0.207	0.211	0.206	0.227	0.269	0.274	0.297	0.254	0.284	0.313	0.299	0.293	0.318	0.316	0.298	0.331	0.368	0.355	0.343	0.344	0.361	0.35	0.382	0.371	0.395	0.375	0.407	0.387	0.42	0.416	0.386	0.428	0.426
50	aou	Expected-PRS	-0.12117	-0.0307785	0.0160338	0.0490173	0.0749743	0.0966297	0.115364	0.131977	0.146976	0.160705	0.173406	0.18526	0.196401	0.206936	0.216948	0.226505	0.235663	0.244468	0.25296	0.261171	0.269129	0.27686	0.284385	0.291723	0.29889	0.305901	0.31277	0.319508	0.326126	0.332635	0.339043	0.345358	0.351588	0.35774	0.36382	0.369835	0.37579	0.381691	0.387542	0.393349	0.399115	0.404846	0.410546	0.416218	0.421866	0.427495	0.433108
30070	common	Trait-Centiles	0	1	2	3	4	5	6	7	8	9	10	11	12	13	14	15	16	17	18	19	20	21	22	23	24	25	26	27	28	29	30	31	32	33	34	35	36	37	38	39	40	41	42	43	44	45	46
30070	common	Observed-PRS	-0.000128151	-9.37756e-05	-6.73068e-05	-6.99017e-05	-5.95658e-05	-4.6567e-05	-4.75143e-05	-3.54013e-05	-3.76164e-05	-3.84327e-05	-2.01475e-05	-2.87321e-05	-2.96319e-05	-2.81628e-05	-6.26187e-06	-1.19017e-05	-4.45983e-06	3.70431e-06	-7.52732e-07	5.15549e-06	3.26769e-06	3.94889e-06	1.81824e-05	1.68396e-05	9.14509e-06	2.05137e-05	3.12197e-05	3.8629e-05	2.94113e-05	2.52881e-05	3.8201e-05	3.19615e-05	3.32781e-05	2.87683e-05	3.49231e-05	5.02955e-05	4.40358e-05	4.7627e-05	5.97479e-05	4.60371e-05	5.35638e-05	5.89076e-05	7.54091e-05	6.71916e-05	6.31402e-05	5.81718e-05	5.91692e-05
30070	common	Expected-PRS	-0.000130132	-9.35761e-05	-7.76268e-05	-6.63381e-05	-5.74736e-05	-4.9998e-05	-4.37395e-05	-3.81402e-05	-3.30122e-05	-2.8413e-05	-2.41295e-05	-2.01645e-05	-1.64091e-05	-1.2774e-05	-9.35291e-06	-6.0489e-06	-2.9295e-06	7.95241e-08	2.86326e-06	5.70505e-06	8.30593e-06	1.08135e-05	1.32996e-05	1.58001e-05	1.8221e-05	2.05332e-05	2.28384e-05	2.50838e-05	2.73056e-05	2.94743e-05	3.16345e-05	3.3799e-05	3.58725e-05	3.79484e-05	4.00332e-05	4.21095e-05	4.41113e-05	4.61566e-05	4.80973e-05	5.00345e-05	5.19751e-05	5.3956e-05	5.59125e-05	5.77498e-05	5.9643e-05	6.15465e-05	6.34326e-05
30070	rpt	Trait-Centiles	0	1	2	3	4	5	6	7	8	9	10	11	12	13	14	15	16	17	18	19	20	21	22	23	24	25	26	27	28	29	30	31	32	33	34	35	36	37	38	39	40	41	42	43	44	45	46
30070	rpt	Observed-PRS	-7.92113e-05	-5.60992e-05	-0.000102543	-6.31398e-05	-2.07081e-05	-4.60476e-05	-1.13634e-05	-1.15773e-05	3.50788e-05	-4.13185e-05	-3.42372e-05	8.78118e-06	2.41727e-05	-7.24693e-06	2.44144e-05	1.56561e-05	-1.34752e-05	5.86336e-05	3.9062e-05	2.34437e-05	6.12925e-05	7.8968e-05	4.32488e-05	9.00699e-06	7.78915e-05	2.11381e-05	4.44441e-05	9.02462e-05	7.37864e-05	9.08795e-05	6.70427e-05	8.41827e-05	6.72904e-05	9.46604e-05	5.77098e-05	6.72967e-05	8.39346e-05	4.92852e-05	7.24882e-05	9.89612e-05	0.00010875	5.21056e-05	8.62758e-05	9.83586e-05	0.000116726	9.09356e-05	9.95099e-05
30070	rpt	Expected-PRS	-0.000122413	-7.70143e-05	-5.56241e-05	-4.20262e-05	-3.25249e-05	-2.46846e-05	-1.82159e-05	-1.18075e-05	-6.54503e-06	-1.76562e-06	3.32766e-06	8.12603e-06	1.28183e-05	1.70886e-05	2.14816e-05	2.54942e-05	2.89446e-05	3.23563e-05	3.55205e-05	3.8647e-05	4.14047e-05	4.42712e-05	4.71999e-05	4.98529e-05	5.24457e-05	5.50959e-05	5.77605e-05	6.04824e-05	6.35126e-05	6.60257e-05	6.85186e-05	7.10022e-05	7.35359e-05	7.61682e-05	7.85576e-05	8.07988e-05	8.30919e-05	8.53349e-05	8.78619e-05	9.04192e-05	9.2642e-05	9.48116e-05	9.71651e-05	9.92509e-05	0.000101252	0.000103369	0.000105407
30070	mlt	Trait-Centiles	0	1	2	3	4	5	6	7	8	9	10	11	12	13	14	15	16	17	18	19	20	21	22	23	24	25	26	27	28	29	30	31	32	33	34	35	36	37	38	39	40	41	42	43	44	45	46
30070	mlt	Observed-PRS	0	0.202446	0.160029	0.25456	0.268169	0.233368	0.297875	0.164644	0.362496	0.380618	0.362431	0.349635	0.326132	0.424706	0.290611	0.450386	0.40373	0.445083	0.433926	0.39412	0.463774	0.380144	0.423266	0.429396	0.415702	0.587803	0.54697	0.491114	0.59495	0.493066	0.573605	0.476703	0.514489	0.593262	0.417485	0.577988	0.573832	0.576273	0.567604	0.55657	0.586776	0.558898	0.62176	0.597164	0.6789	0.630223	0.643427
30070	mlt	Expected-PRS	0.0403863	0.134695	0.183536	0.217949	0.245031	0.267625	0.287171	0.304503	0.320153	0.334477	0.347729	0.360096	0.37172	0.382711	0.393157	0.403128	0.412683	0.42187	0.43073	0.439297	0.4476	0.455666	0.463517	0.471173	0.47865	0.485965	0.493132	0.500162	0.507067	0.513858	0.520543	0.527132	0.533632	0.540051	0.546395	0.55267	0.558883	0.56504	0.571145	0.577203	0.583219	0.589199	0.595145	0.601063	0.606956	0.612829	0.618685
30070	aou	Trait-Centiles	0	1	2	3	4	5	6	7	8	9	10	11	12	13	14	15	16	17	18	19	20	21	22	23	24	25	26	27	28	29	30	31	32	33	34	35	36	37	38	39	40	41	42	43	44	45	46
30070	aou	Observed-PRS	-0.105	0	0.069	0.062	0.041	0.106	0.122	0.18	0.217	0.155	0.159	0.181	0.287	0.246	0.119	0.239	0.245	0.17	0.353	0.312	0.457	0.366	0.377	0.235	0.344	0.341	0.367	0.504	0.33	0.301	0.474	0.555	0.412	0.58	0.508	0.457	0.554	0.532	0.545	0.571	0.465	0.477	0.604	0.595	0.474	0.617	0.628
30070	aou	Expected-PRS	-0.155462	-0.0390377	0.0212567	0.0637397	0.0971723	0.125065	0.149194	0.170591	0.189911	0.207593	0.223953	0.23922	0.25357	0.267139	0.280034	0.292344	0.30414	0.315481	0.326418	0.336994	0.347245	0.357202	0.366894	0.376345	0.385576	0.394606	0.403453	0.412132	0.420657	0.42904	0.437293	0.445427	0.453451	0.461375	0.469207	0.476954	0.484624	0.492224	0.49976	0.507239	0.514667	0.522048	0.529389	0.536695	0.54397	0.55122	0.558449
30020	common	Trait-Centiles	0	1	2	3	4	5	6	7	8	9	10	11	12	13	14	15	16	17	18	19	20	21	22	23	24	25	26	27	28	29	30	31	32	33	34	35	36	37	38	39	40	41	42	43	44	45	46
30020	common	Observed-PRS	-3.34694e-06	-7.74818e-06	-7.79145e-06	-7.39135e-06	-7.21492e-06	-5.46492e-06	-6.75738e-06	-7.34894e-06	-6.26342e-06	-6.4641e-06	-7.46733e-06	-6.43643e-06	-5.42348e-06	-3.94131e-06	-5.22732e-06	-5.06931e-06	-5.35552e-06	-5.11684e-06	-2.48655e-06	-3.58211e-06	-2.45977e-06	-2.89689e-06	-9.19411e-07	-1.75901e-06	-3.59194e-06	-2.23519e-06	-1.60399e-06	-1.65854e-07	-1.45585e-06	-2.30846e-06	-2.28315e-06	-6.83051e-07	-1.22811e-06	-1.44926e-07	-1.08567e-06	-9.24263e-07	3.07235e-07	9.23418e-07	1.63944e-06	1.39848e-06	1.35012e-06	1.89421e-06	1.33599e-06	1.86402e-06	3.1276e-06	2.28814e-06	3.12264e-06
30020	common	Expected-PRS	-1.76803e-05	-1.37381e-05	-1.20176e-05	-1.08447e-05	-9.93407e-06	-9.17431e-06	-8.50224e-06	-7.90855e-06	-7.37047e-06	-6.87572e-06	-6.4291e-06	-6.00435e-06	-5.61449e-06	-5.24196e-06	-4.88857e-06	-4.55488e-06	-4.23191e-06	-3.92265e-06	-3.61949e-06	-3.32075e-06	-3.03737e-06	-2.76099e-06	-2.48565e-06	-2.22654e-06	-1.97399e-06	-1.73239e-06	-1.48415e-06	-1.24109e-06	-1.00866e-06	-7.71556e-07	-5.43116e-07	-3.14617e-07	-8.98357e-08	1.35042e-07	3.54587e-07	5.72108e-07	7.85082e-07	9.97902e-07	1.20574e-06	1.41224e-06	1.61489e-06	1.81903e-06	2.0222e-06	2.22423e-06	2.42468e-06	2.62739e-06	2.82516e-06
30020	rpt	Trait-Centiles	0	1	2	3	4	5	6	7	8	9	10	11	12	13	14	15	16	17	18	19	20	21	22	23	24	25	26	27	28	29	30	31	32	33	34	35	36	37	38	39	40	41	42	43	44	45	46
30020	rpt	Observed-PRS	-1.27082e-05	-1.7136e-05	-1.29557e-05	-1.58848e-05	-1.42932e-05	-1.81875e-05	-1.52126e-05	-2.01941e-05	-1.21199e-05	-1.41988e-05	-1.45344e-05	-1.59904e-05	-1.49518e-05	-1.42596e-05	-1.52836e-05	-1.17566e-05	-1.40969e-05	-1.28394e-05	-1.34502e-05	-1.28385e-05	-1.13778e-05	-1.64607e-05	-1.42432e-05	-1.68362e-05	-1.43418e-05	-1.61699e-05	-1.15027e-05	-1.31933e-05	-9.98354e-06	-1.38606e-05	-1.15278e-05	-1.26224e-05	-1.21287e-05	-1.0197e-05	-1.34763e-05	-1.0522e-05	-6.91485e-06	-1.55259e-05	-8.32704e-06	-9.49645e-06	-8.0138e-06	-1.31785e-05	-9.91703e-06	-1.18513e-05	-1.32755e-05	-1.16516e-05	-9.84584e-06
30020	rpt	Expected-PRS	-2.40804e-05	-2.14019e-05	-2.01538e-05	-1.93403e-05	-1.86597e-05	-1.80498e-05	-1.75528e-05	-1.71166e-05	-1.675e-05	-1.63924e-05	-1.60367e-05	-1.5714e-05	-1.53848e-05	-1.50869e-05	-1.4821e-05	-1.4546e-05	-1.42938e-05	-1.40854e-05	-1.38676e-05	-1.36543e-05	-1.34147e-05	-1.32121e-05	-1.30046e-05	-1.27917e-05	-1.25999e-05	-1.24164e-05	-1.225e-05	-1.20776e-05	-1.19065e-05	-1.17442e-05	-1.15834e-05	-1.14238e-05	-1.12485e-05	-1.10728e-05	-1.09123e-05	-1.07551e-05	-1.05973e-05	-1.04472e-05	-1.0276e-05	-1.00955e-05	-9.92566e-06	-9.73632e-06	-9.57886e-06	-9.43773e-06	-9.27947e-06	-9.11627e-06	-8.95134e-06
30020	mlt	Trait-Centiles	0	1	2	3	4	5	6	7	8	9	10	11	12	13	14	15	16	17	18	19	20	21	22	23	24	25	26	27	28	29	30	31	32	33	34	35	36	37	38	39	40	41	42	43	44	45	46
30020	mlt	Observed-PRS	0.0379632	0.0504318	0.0643536	0	0.089139	0.0380325	0.191458	0.084627	0.143874	0.0823484	0.164341	0.192005	0.254507	0.158733	0.208721	0.232402	0.15022	0.235403	0.215838	0.222324	0.262485	0.190871	0.207618	0.393366	0.273842	0.293465	0.309908	0.381326	0.20563	0.361414	0.296804	0.344224	0.330618	0.34388	0.40647	0.417621	0.320101	0.373934	0.431525	0.297163	0.391719	0.407037	0.341375	0.40794	0.38049	0.338748	0.4604
30020	mlt	Expected-PRS	-0.128846	-0.0415019	0.00373226	0.0356038	0.0606857	0.081611	0.0997134	0.115766	0.13026	0.143526	0.155799	0.167253	0.178019	0.188198	0.197873	0.207108	0.215957	0.224466	0.232671	0.240605	0.248295	0.255766	0.263037	0.270127	0.277052	0.283827	0.290464	0.296975	0.303371	0.30966	0.315852	0.321954	0.327974	0.333918	0.339794	0.345606	0.35136	0.357062	0.362716	0.368327	0.373899	0.379437	0.384944	0.390425	0.395883	0.401322	0.406745
30020	aou	Trait-Centiles	0	1	2	3	4	5	6	7	8	9	10	11	12	13	14	15	16	17	18	19	20	21	22	23	24	25	26	27	28	29	30	31	32	33	34	35	36	37	38	39	40	41	42	43	44	45	46
30020	aou	Observed-PRS	-0.134	0.055	0.028	0.253	-0.033	-0.042	-0.142	-0.072	-0.051	-0.204	-0.153	-0.229	-0.089	-0.126	-0.107	-0.224	-0.145	-0.127	-0.23	-0.187	-0.115	-0.226	-0.173	-0.172	-0.166	-0.15	-0.085	-0.201	-0.185	-0.107	-0.123	-0.131	-0.251	-0.204	-0.241	-0.243	-0.151	-0.113	-0.023	-0.176	-0.266	-0.146	-0.216	-0.135	-0.025	-0.11	-0.082
30020	aou	Expected-PRS	-0.482055	-0.408701	-0.370712	-0.343945	-0.32288	-0.305307	-0.290104	-0.276622	-0.26445	-0.253308	-0.243001	-0.233381	-0.22434	-0.215791	-0.207666	-0.19991	-0.192478	-0.185333	-0.178441	-0.171778	-0.16532	-0.159046	-0.152939	-0.146985	-0.141169	-0.135479	-0.129905	-0.124437	-0.119066	-0.113784	-0.108584	-0.103459	-0.098403	-0.0934106	-0.0884763	-0.0835951	-0.0787625	-0.073974	-0.0692256	-0.0645134	-0.0598337	-0.0551829	-0.0505577	-0.0459547	-0.0413709	-0.0368031	-0.0322483
21002	common	Trait-Centiles	0	1	2	3	4	5	6	7	8	9	10	11	12	13	14	15	16	17	18	19	20	21	22	23	24	25	26	27	28	29	30	31	32	33	34	35	36	37	38	39	40	41	42	43	44	45	46
21002	common	Observed-PRS	-7.76436e-06	-7.65331e-06	-7.06156e-06	-6.19975e-06	-6.12605e-06	-6.33387e-06	-5.64556e-06	-5.45157e-06	-5.49996e-06	-5.22728e-06	-5.31745e-06	-5.31738e-06	-4.97202e-06	-4.86369e-06	-4.32814e-06	-4.34086e-06	-4.48853e-06	-4.2069e-06	-4.38659e-06	-4.09636e-06	-3.75728e-06	-3.74729e-06	-3.39062e-06	-3.50359e-06	-3.52402e-06	-2.77579e-06	-3.52519e-06	-2.82238e-06	-2.7836e-06	-2.83793e-06	-2.18578e-06	-2.81357e-06	-2.48093e-06	-2.66969e-06	-2.57897e-06	-2.86101e-06	-2.61683e-06	-2.13111e-06	-1.84854e-06	-2.05693e-06	-1.91628e-06	-2.1211e-06	-1.72923e-06	-2.07141e-06	-1.36823e-06	-2.047e-06	-1.23869e-06
21002	common	Expected-PRS	-1.00215e-05	-8.33967e-06	-7.62199e-06	-7.11532e-06	-6.72519e-06	-6.40445e-06	-6.12335e-06	-5.86943e-06	-5.64133e-06	-5.43679e-06	-5.24622e-06	-5.0731e-06	-4.90833e-06	-4.75121e-06	-4.60181e-06	-4.46052e-06	-4.32268e-06	-4.19169e-06	-4.06687e-06	-3.94502e-06	-3.82725e-06	-3.71269e-06	-3.60187e-06	-3.49043e-06	-3.3816e-06	-3.27976e-06	-3.1817e-06	-3.08242e-06	-2.98234e-06	-2.88693e-06	-2.79263e-06	-2.69543e-06	-2.60316e-06	-2.51068e-06	-2.4203e-06	-2.33173e-06	-2.24237e-06	-2.15169e-06	-2.0623e-06	-1.97623e-06	-1.89056e-06	-1.80376e-06	-1.71914e-06	-1.63566e-06	-1.55012e-06	-1.46485e-06	-1.38033e-06
21002	rpt	Trait-Centiles	0	1	2	3	4	5	6	7	8	9	10	11	12	13	14	15	16	17	18	19	20	21	22	23	24	25	26	27	28	29	30	31	32	33	34	35	36	37	38	39	40	41	42	43	44	45	46
21002	rpt	Observed-PRS	-5.87304e-06	-8.64948e-06	-4.99434e-06	-6.87767e-06	-5.21155e-06	-7.19772e-06	-4.9477e-06	-9.88526e-07	-4.77746e-06	-3.37306e-06	-6.56064e-06	-4.55039e-06	-3.82732e-06	-5.13542e-06	-4.69414e-06	-2.74828e-06	-1.09812e-06	-1.78589e-06	-2.44079e-06	-1.75762e-06	-2.9957e-06	-1.38415e-06	-3.59607e-06	-2.21353e-06	-1.30943e-06	1.08723e-07	-4.74439e-07	-3.41643e-06	8.06905e-07	-8.7539e-07	-1.8878e-06	6.55425e-07	-3.66685e-07	2.57674e-07	1.96227e-06	1.26684e-06	2.48846e-06	-1.1603e-07	1.42663e-06	2.79746e-06	9.8025e-07	-4.76791e-07	-1.06601e-07	6.3669e-07	-9.9594e-08	1.73855e-06	2.19111e-06
21002	rpt	Expected-PRS	-1.11001e-05	-8.70267e-06	-7.67477e-06	-6.82672e-06	-6.28576e-06	-5.79822e-06	-5.39451e-06	-5.0295e-06	-4.65399e-06	-4.34933e-06	-4.07408e-06	-3.83073e-06	-3.5719e-06	-3.34361e-06	-3.1294e-06	-2.93305e-06	-2.74465e-06	-2.55942e-06	-2.39504e-06	-2.20902e-06	-2.03832e-06	-1.85938e-06	-1.67505e-06	-1.49762e-06	-1.32948e-06	-1.17678e-06	-1.0208e-06	-8.59088e-07	-7.05259e-07	-5.57269e-07	-4.21105e-07	-2.55245e-07	-1.1907e-07	9.32721e-09	1.63418e-07	3.10543e-07	4.44289e-07	5.62182e-07	6.78843e-07	8.13632e-07	9.71094e-07	1.09119e-06	1.21367e-06	1.33209e-06	1.45741e-06	1.59377e-06	1.72383e-06
21002	mlt	Trait-Centiles	0	1	2	3	4	5	6	7	8	9	10	11	12	13	14	15	16	17	18	19	20	21	22	23	24	25	26	27	28	29	30	31	32	33	34	35	36	37	38	39	40	41	42	43	44	45	46
21002	mlt	Observed-PRS	0	0.0538325	0.0527554	0.0257641	0.131007	0.142848	0.106819	0.111099	0.165598	0.18595	0.268023	0.189105	0.20375	0.230929	0.194939	0.243742	0.249817	0.228061	0.24104	0.27801	0.308834	0.277902	0.290569	0.232042	0.272701	0.293459	0.310084	0.348239	0.348333	0.326143	0.33752	0.31464	0.399375	0.342777	0.372296	0.329651	0.379046	0.327047	0.326205	0.40123	0.363004	0.375443	0.404795	0.357604	0.377526	0.357808	0.39164
21002	mlt	Expected-PRS	-0.0840599	-0.00303416	0.0389279	0.068494	0.0917616	0.111173	0.127966	0.142858	0.156303	0.16861	0.179995	0.19062	0.200607	0.21005	0.219025	0.227592	0.235801	0.243694	0.251306	0.258666	0.2658	0.27273	0.279475	0.286053	0.292477	0.298762	0.304919	0.310959	0.316892	0.322726	0.32847	0.334131	0.339715	0.34523	0.35068	0.356072	0.36141	0.366699	0.371944	0.377149	0.382318	0.387455	0.392564	0.397649	0.402712	0.407757	0.412789
21002	aou	Trait-Centiles	0	1	2	3	4	5	6	7	8	9	10	11	12	13	14	15	16	17	18	19	20	21	22	23	24	25	26	27	28	29	30	31	32	33	34	35	36	37	38	39	40	41	42	43	44	45	46
21002	aou	Observed-PRS	0.261	0.29	0.312	0.3	0.335	0.393	0.362	0.354	0.368	0.389	0.385	0.401	0.424	0.399	0.406	0.415	0.436	0.381	0.408	0.413	0.463	0.447	0.45	0.435	0.472	0.434	0.46	0.445	0.472	0.463	0.489	0.502	0.481	0.509	0.51	0.514	0.51	0.52	0.48	0.538	0.508	0.544	0.544	0.557	0.535	0.537	0.553
21002	aou	Expected-PRS	0.160355	0.224931	0.258373	0.281937	0.30048	0.315951	0.329334	0.341203	0.351918	0.361726	0.3708	0.379268	0.387227	0.394753	0.401906	0.408734	0.415276	0.421567	0.427633	0.433499	0.439184	0.444707	0.450083	0.455325	0.460445	0.465454	0.470361	0.475175	0.479903	0.484553	0.48913	0.493642	0.498093	0.502488	0.506831	0.511128	0.515383	0.519598	0.523778	0.527926	0.532046	0.53614	0.540212	0.544264	0.548299	0.55232	0.55633
[truncated: 53 more columns]

## Sheet: EDF 3b
Trait-ID	ReplicationType	Tail	POPout-effectSize	95%CI-LowerBound	95CI-UpperBound
30600	UKB	lower	0.134	0.076	0.192
30600	UKB	upper	0.099	0.043	0.155
30600	rpt	lower	0.088	-0.108	0.284
30600	rpt	upper	-0.105	-0.319	0.11
30600	mlt	lower	-0.04	-0.178	0.099
30600	mlt	upper	0.232	0.078	0.387
30600	aou	lower	0.124	0.024	0.223
30600	aou	upper	-0.024	-0.126	0.077
21001	UKB	lower	0.189	0.14	0.238
21001	UKB	upper	-0.057	-0.104	-0.01
21001	rpt	lower	0.275	0.113	0.438
21001	rpt	upper	0.026	-0.134	0.186
21001	mlt	lower	0.286	0.138	0.434
21001	mlt	upper	-0.169	-0.292	-0.045
21001	aou	lower	0.149	0.094	0.204
21001	aou	upper	0.04	-0.014	0.093
30680	UKB	lower	0.085	0.03	0.14
30680	UKB	upper	0.239	0.182	0.296
30680	rpt	lower	-0.018	-0.204	0.167
30680	rpt	upper	0.287	0.084	0.49
30680	mlt	lower	0.165	0.01	0.321
30680	mlt	upper	0.206	0.046	0.366
30680	aou	lower	0.179	0.091	0.267
30680	aou	upper	0.144	0.053	0.235
30690	UKB	lower	0.094	0.035	0.153
30690	UKB	upper	0.092	0.041	0.143
30690	rpt	lower	0.008	-0.179	0.196
30690	rpt	upper	0.125	-0.07	0.32
30690	mlt	lower	0.084	-0.064	0.233
30690	mlt	upper	0.038	-0.119	0.196
30690	aou	lower	0.128	0.017	0.239
30690	aou	upper	-0.012	-0.117	0.093
30700	UKB	lower	0.082	0.027	0.137
30700	UKB	upper	0.241	0.185	0.297
30700	rpt	lower	0.219	0.034	0.405
30700	rpt	upper	0.11	-0.078	0.297
30700	mlt	lower	0.167	0.005	0.329
30700	mlt	upper	-0.012	-0.152	0.128
30700	aou	lower	0.241	-0.016	0.499
30700	aou	upper	0.147	-0.154	0.447
30210	UKB	lower	0.24	0.184	0.296
30210	UKB	upper	0.207	0.152	0.262
30210	rpt	lower	0.151	-0.015	0.316
30210	rpt	upper	0.136	-0.067	0.34
30210	mlt	lower	0.295	0.143	0.448
30210	mlt	upper	0.142	-0.018	0.302
30210	aou	lower	0.229	0.135	0.323
30210	aou	upper	0.113	0.011	0.214
30150	UKB	lower	0.131	0.077	0.185
30150	UKB	upper	0.169	0.114	0.224
30150	rpt	lower	0.136	-0.04	0.313
30150	rpt	upper	0.077	-0.12	0.274
30150	mlt	lower	0.254	0.116	0.391
30150	mlt	upper	0.116	-0.053	0.284
30150	aou	lower	0.151	0.051	0.252
30150	aou	upper	0.225	0.115	0.335
30750	UKB	lower	0.145	0.102	0.188
30750	UKB	upper	0.452	0.374	0.53
30750	rpt	lower	0.233	-0.003	0.468
30750	rpt	upper	0.449	0.24	0.657
30750	mlt	lower	0.45	0.276	0.624
30750	mlt	upper	0.205	0.051	0.359
30750	aou	lower	0.131	-0.013	0.275
30750	aou	upper	0.334	0.166	0.501
30030	UKB	lower	0.258	0.202	0.314
30030	UKB	upper	0.018	-0.037	0.073
30030	rpt	lower	0.306	0.116	0.497
30030	rpt	upper	-0.054	-0.254	0.145
30030	mlt	lower	0.244	0.106	0.381
30030	mlt	upper	-0.077	-0.219	0.065
30030	aou	lower	0.217	0.127	0.308
30030	aou	upper	-0.1	-0.193	-0.007
30020	UKB	lower	0.369	0.313	0.425
30020	UKB	upper	-0.032	-0.085	0.021
30020	rpt	lower	0.414	0.235	0.593
30020	rpt	upper	0.013	-0.145	0.171
30020	mlt	lower	0.287	0.134	0.439
30020	mlt	upper	-0.099	-0.25	0.051
30020	aou	lower	0.255	0.121	0.389
30020	aou	upper	-0.046	-0.197	0.105
50	UKB	lower	0.173	0.125	0.221
50	UKB	upper	0.065	0.022	0.108
50	rpt	lower	0.004	-0.131	0.139
50	rpt	upper	0.007	-0.137	0.152
50	mlt	lower	0.154	0.006	0.303
50	mlt	upper	0.002	-0.122	0.126
50	aou	lower	0.138	0.084	0.191
50	aou	upper	0.045	-0.007	0.097
30180	UKB	lower	0.283	0.227	0.339
30180	UKB	upper	0.125	0.07	0.18
30180	rpt	lower	0.323	0.137	0.509
30180	rpt	upper	0.06	-0.122	0.243
30180	mlt	lower	0.32	0.167	0.473
30180	mlt	upper	-0.004	-0.145	0.136
30180	aou	lower	0.01	-0.098	0.118
30180	aou	upper	-0.084	-0.188	0.021
30120	UKB	lower	0.178	0.122	0.234
30120	UKB	upper	0.054	-0.004	0.112
30120	rpt	lower	0.154	-0.019	0.327
30120	rpt	upper	0.268	0.087	0.45
30120	mlt	lower	0.277	0.121	0.432
30120	mlt	upper	-0.148	-0.307	0.01
30120	aou	lower	0.01	-0.098	0.118
30120	aou	upper	-0.084	-0.188	0.021
30060	UKB	lower	0.093	0.042	0.144
30060	UKB	upper	-0.026	-0.084	0.032
30060	rpt	lower	0.07	-0.115	0.254
30060	rpt	upper	0.081	-0.111	0.272
30060	mlt	lower	0.003	-0.148	0.153
30060	mlt	upper	0.049	-0.111	0.208
30060	aou	lower	0.155	0.071	0.239
30060	aou	upper	-0.066	-0.159	0.027
30190	UKB	lower	0.427	0.373	0.481
30190	UKB	upper	0.242	0.185	0.299
30190	rpt	lower	0.404	0.213	0.594
30190	rpt	upper	0.344	0.138	0.55
30190	mlt	lower	0.284	0.138	0.431
30190	mlt	upper	0.354	0.217	0.491
30190	aou	lower	0.092	-0.017	0.2
30190	aou	upper	0.118	0.022	0.214
30200	UKB	lower	0.135	0.078	0.192
30200	UKB	upper	0.207	0.151	0.263
30200	rpt	lower	0.154	-0.047	0.355
30200	rpt	upper	0.321	0.143	0.5
30200	mlt	lower	0.129	-0.022	0.279
30200	mlt	upper	0.247	0.046	0.449
30200	aou	lower	0.132	0.018	0.245
30200	aou	upper	0.273	0.154	0.392
30140	UKB	lower	0.163	0.107	0.219
30140	UKB	upper	0.185	0.129	0.241
30140	rpt	lower	0.036	-0.15	0.223
30140	rpt	upper	0.084	-0.112	0.28
30140	mlt	lower	-0.096	-0.251	0.06
30140	mlt	upper	0.08	-0.064	0.225
30140	aou	lower	0.172	0.081	0.263
30140	aou	upper	0.179	0.085	0.272
30810	UKB	lower	0.027	-0.03	0.084
30810	UKB	upper	0.05	-0.006	0.106
30810	rpt	lower	0.291	0.094	0.488
30810	rpt	upper	0.098	-0.126	0.323
30810	mlt	lower	0.073	-0.067	0.213
30810	mlt	upper	0.028	-0.143	0.198
30810	aou	lower	0.046	-0.112	0.204
30810	aou	upper	0.129	-0.025	0.284
30090	UKB	lower	0.357	0.299	0.415
30090	UKB	upper	0.259	0.203	0.315
30090	rpt	lower	0.417	0.191	0.644
30090	rpt	upper	0.044	-0.18	0.268
30090	mlt	lower	0.341	0.187	0.496
30090	mlt	upper	0.13	-0.036	0.296
30090	aou	lower	0.282	0.188	0.376
30090	aou	upper	0.134	0.043	0.225
4194	UKB	lower	-0.015	-0.099	0.069
4194	UKB	upper	0.144	0.059	0.229
4194	rpt	lower	0.125	-0.268	0.517
4194	rpt	upper	-0.073	-0.37	0.225
4194	mlt	lower	-0.103	-0.292	0.086
4194	mlt	upper	0.027	-0.158	0.211
4194	aou	lower	0.008	-0.049	0.064
4194	aou	upper	0.094	0.04	0.149
30070	UKB	lower	-0.076	-0.13	-0.022
30070	UKB	upper	0.496	0.44	0.552
30070	rpt	lower	0.11	-0.07	0.291
30070	rpt	upper	0.385	0.113	0.658
30070	mlt	lower	0.035	-0.123	0.193
30070	mlt	upper	0.377	0.217	0.537
30070	aou	lower	0.014	-0.052	0.08
30070	aou	upper	0.346	0.237	0.456
30010	UKB	lower	0.276	0.219	0.333
30010	UKB	upper	-0.028	-0.08	0.024
30010	rpt	lower	0.28	0.101	0.458
30010	rpt	upper	0.04	-0.131	0.211
30010	mlt	lower	0.248	0.194	0.302
30010	mlt	upper	0.11	-0.052	0.272
30010	aou	lower	0.244	0.158	0.33
30010	aou	upper	0.046	-0.037	0.13
30240	UKB	lower	0.078	0.025	0.131
30240	UKB	upper	0.119	0.069	0.169
30240	rpt	lower	0.241	0.062	0.42
30240	rpt	upper	0.082	-0.085	0.25
30240	mlt	lower	0.072	-0.078	0.222
30240	mlt	upper	0.065	-0.094	0.225
30240	aou	lower	0.126	0.029	0.223
30240	aou	upper	0.108	0.009	0.206
30530	UKB	lower	-0.044	-0.094	0.006
30530	UKB	upper	0.108	0.058	0.158
30530	rpt	lower	0.059	-0.106	0.224
30530	rpt	upper	0.08	-0.09	0.25
30530	mlt	lower	-0.189	-0.323	-0.055
30530	mlt	upper	-0.033	-0.166	0.101
30530	aou	lower	0.197	-0.287	0.682
30530	aou	upper	0.173	-0.175	0.521
30850	UKB	lower	-0.056	-0.112	0
30850	UKB	upper	-0.1	-0.158	-0.042
30850	rpt	lower	-0.078	-0.292	0.137
30850	rpt	upper	-0.086	-0.307	0.134
30850	mlt	lower	0.099	-0.051	0.248
30850	mlt	upper	0.189	0.032	0.346
30850	aou	lower	-0.249	-0.618	0.119
30850	aou	upper	0.102	-0.26	0.465
30860	UKB	lower	0.035	-0.022	0.092
30860	UKB	upper	0.112	0.057	0.167
30860	rpt	lower	0.291	0.085	0.497
30860	rpt	upper	0.104	-0.152	0.36
30860	mlt	lower	0.063	-0.095	0.22
30860	mlt	upper	0.148	-0.007	0.304
30860	aou	lower	0.228	0.137	0.319
30860	aou	upper	0.024	-0.067	0.115
30870	UKB	lower	0.147	0.092	0.202
30870	UKB	upper	-0.058	-0.11	-0.006
30870	rpt	lower	0.178	-0.017	0.373
30870	rpt	upper	-0.125	-0.331	0.082
30870	mlt	lower	0.143	-0.014	0.299
30870	mlt	upper	-0.05	-0.202	0.101
30870	aou	lower	0.137	0.024	0.249
30870	aou	upper	-0.026	-0.104	0.051
30670	UKB	lower	0.128	0.075	0.181
30670	UKB	upper	0.06	0.007	0.113
30670	rpt	lower	0.049	-0.132	0.229
30670	rpt	upper	-0.001	-0.209	0.208
30670	mlt	lower	0.116	-0.014	0.246
30670	mlt	upper	0.109	-0.045	0.262
30670	aou	lower	0.07	-0.019	0.159
30670	aou	upper	0.292	0.198	0.387
30000	UKB	lower	0.065	0.011	0.119
30000	UKB	upper	0.123	0.068	0.178
30000	rpt	lower	0.006	-0.195	0.207
30000	rpt	upper	0.108	-0.094	0.309
30000	mlt	lower	0.014	-0.137	0.165
30000	mlt	upper	0.066	-0.071	0.203
30000	aou	lower	-0.011	-0.108	0.087
30000	aou	upper	0.144	0.057	0.232
48	UKB	lower	0.136	0.089	0.183
48	UKB	upper	-0.058	-0.104	-0.012
48	rpt	lower	0.237	0.079	0.394
48	rpt	upper	-0.084	-0.24	0.071
48	mlt	lower	0.154	0.024	0.285
48	mlt	upper	-0.163	-0.297	-0.029
48	aou	lower	0.216	0.159	0.273
48	aou	upper	-0.063	-0.118	-0.008
21002	UKB	lower	0.154	0.108	0.2
21002	UKB	upper	-0.008	-0.055	0.039
21002	rpt	lower	0.25	0.094	0.405
21002	rpt	upper	-0.013	-0.169	0.143
21002	mlt	lower	0.258	0.14	0.375
21002	mlt	upper	-0.183	-0.321	-0.046
21002	aou	lower	0.142	0.085	0.199
21002	aou	upper	0.023	-0.03	0.077

## Sheet: EDF 3c
Target Bootstrap Size	Percent Replicated	95% Confidence Interval
1000	0.12	0.05-0.19
5000	0.335	0.296-0.374
10000	0.51	0.482-0.538
15000	0.62	0.596-0.644
20000	0.68	0.662-0.698
25000	0.75	0.736-0.764
30000	0.8	0.784-0.816
35000	0.82	0.809-0.831
40000	0.855	0.847-0.863
45000	0.87	0.861-0.879
50000	0.885	0.878-0.892

## Sheet: EDF 3d
ReplicationType	Percent Replicated
rpt	0.385965
mlt	0.378788
aou	0.586207

## Sheet: EDF 3e
Target Bootstrap Size	Pearson R	95% Confidence Interval
1000	0.42	0.36-0.48
5000	0.715	0.689-0.741
10000	0.838	0.816-0.86
15000	0.887	0.872-0.902
20000	0.914	0.902-0.926
25000	0.93	0.922-0.938
30000	0.946	0.94-0.952
35000	0.952	0.945-0.959
40000	0.962	0.957-0.967
45000	0.969	0.965-0.973
50000	0.973	0.969-0.977

## Sheet: EDF 3f
ReplicationType	Pearson Correlation	95% Confidence Interval
rpt	0.694	0.576-0.783
mlt	0.623	0.493-0.726
aou	0.608	0.407-0.753
