# Supplementary material for: Distinct genetic architecture in the tails of complex traits
Source: Nature. 2026 May 27;655(8123):676–84. doi: 10.1038/s41586-026-10516-5 (PMC13372694; doi:10.1038/s41586-026-10516-5)
Supplement: Supplementary file 12 — Source Data Extended Data Fig. 4 [file 41586_2026_10516_MOESM12_ESM.xlsx]

## Sheet: EDF 4POPout
Trait-ID	PRS-Type	Data	Values
3761	common	Trait-Centiles	0	1	2	3	4	5	6	7	8	9	10	11	12	13	14	15	16	17	18	19	20	21	22	23	24	25	26	27	28	29	30	31	32	33	34	35	36	37	38	39	40	41	42	43	44	45	46
3761	common	Observed-PRS	-0.000313411	-0.000313261	-0.000289638	-0.000304034	-0.00027134	-0.000320499	-0.000244055	-0.000264645	-0.00025843	-0.000302539	-0.000305498	-0.000275008	-0.000274953	-0.000235001	-0.000292105	-0.000268159	-0.00028225	-0.000289916	-0.000246223	-0.00026545	-0.000255803	-0.000299553	-0.000253887	-0.000255742	-0.000267646	-0.000249283	-0.000228786	-0.000183378	-0.000240747	-0.000213738	-0.000282409	-0.000242981	-0.000236076	-0.000220793	-0.000250628	-0.000254634	-0.000236158	-0.000237166	-0.000280309	-0.000244263	-0.000230773	-0.00024473	-0.000242122	-0.00019701	-0.000254062	-0.000210565	-0.000242995
3761	common	Expected-PRS	-0.000337735	-0.000316968	-0.000307886	-0.000301532	-0.000296622	-0.000292409	-0.000288689	-0.000285366	-0.00028257	-0.000279841	-0.000277331	-0.000275068	-0.000273043	-0.000270855	-0.000268888	-0.00026706	-0.000265281	-0.000263641	-0.000261991	-0.000260408	-0.000258909	-0.000257375	-0.000255918	-0.000254587	-0.000253205	-0.000251844	-0.000250548	-0.000249246	-0.000247993	-0.000246794	-0.000245558	-0.000244383	-0.000243144	-0.000241958	-0.000240806	-0.000239657	-0.000238557	-0.000237399	-0.000236241	-0.000235087	-0.000233931	-0.000232749	-0.000231656	-0.000230547	-0.000229432	-0.000228378	-0.0002273
30600	common	Trait-Centiles	0	1	2	3	4	5	6	7	8	9	10	11	12	13	14	15	16	17	18	19	20	21	22	23	24	25	26	27	28	29	30	31	32	33	34	35	36	37	38	39	40	41	42	43	44	45	46
30600	common	Observed-PRS	-6.43989e-05	-5.98173e-05	-5.68172e-05	-5.64479e-05	-6.02507e-05	-5.13061e-05	-4.41935e-05	-5.60453e-05	-3.91835e-05	-4.67955e-05	-4.74531e-05	-4.13063e-05	-3.31463e-05	-3.97839e-05	-4.08461e-05	-2.66531e-05	-3.98293e-05	-3.09896e-05	-3.12181e-05	-3.13514e-05	-1.96041e-05	-2.02109e-05	-2.99202e-05	-2.72973e-05	-2.05596e-05	-1.76135e-05	-1.70481e-05	-1.75047e-05	-1.66676e-05	-1.15214e-05	-8.54348e-06	-6.40129e-06	-7.63348e-06	-1.32095e-05	-7.19956e-06	-8.8848e-06	-1.06335e-05	-4.91408e-06	-1.42627e-05	-3.09629e-06	-7.90882e-06	-3.31811e-06	2.03882e-06	3.49426e-06	1.26473e-06	2.11852e-06	-4.14223e-06
30600	common	Expected-PRS	-9.76134e-05	-7.81813e-05	-6.98134e-05	-6.39974e-05	-5.94756e-05	-5.57799e-05	-5.24752e-05	-4.95602e-05	-4.68964e-05	-4.45235e-05	-4.22687e-05	-4.01899e-05	-3.82953e-05	-3.65074e-05	-3.47906e-05	-3.31036e-05	-3.1524e-05	-2.99403e-05	-2.84629e-05	-2.69726e-05	-2.55465e-05	-2.41396e-05	-2.28108e-05	-2.15666e-05	-2.03061e-05	-1.90507e-05	-1.78402e-05	-1.66942e-05	-1.55686e-05	-1.44493e-05	-1.33281e-05	-1.22317e-05	-1.11534e-05	-1.00652e-05	-8.98882e-06	-7.93195e-06	-6.89108e-06	-5.85752e-06	-4.84165e-06	-3.83582e-06	-2.7978e-06	-1.802e-06	-7.42291e-07	2.34226e-07	1.21122e-06	2.20641e-06	3.1862e-06
20157	common	Trait-Centiles	0	1	2	3	4	5	6	7	8	9	10	11	12	13	14	15	16	17	18	19	20	21	22	23	24	25	26	27	28	29	30	31	32	33	34	35	36	37	38	39	40	41	42	43	44	45	46
20157	common	Observed-PRS	-2.95481e-06	-2.06413e-06	-1.43635e-06	-1.06371e-06	-1.03498e-06	-8.56448e-07	-1.86402e-06	-1.50461e-06	-1.21039e-06	-1.3254e-06	-8.34582e-07	-1.45713e-06	-1.08373e-06	-1.63416e-07	-1.64664e-06	-1.31903e-06	-6.95364e-07	3.26005e-07	-2.14692e-07	-2.8893e-07	-5.86155e-07	-9.42403e-07	-2.44612e-07	2.33285e-08	-4.52903e-07	-1.85706e-07	-7.07191e-07	4.40698e-07	2.1349e-07	-3.62747e-07	4.94559e-07	-2.48421e-07	6.03614e-08	-6.90378e-07	2.15667e-07	3.09274e-08	-1.38925e-07	1.17448e-06	-1.71584e-07	-8.91689e-07	7.92447e-07	-1.52898e-07	5.3042e-07	7.07459e-07	9.32189e-07	4.66966e-07	-2.10757e-07
20157	common	Expected-PRS	-2.40532e-06	-1.91293e-06	-1.68227e-06	-1.52008e-06	-1.39909e-06	-1.29193e-06	-1.203e-06	-1.11898e-06	-1.05156e-06	-9.85558e-07	-9.23136e-07	-8.63691e-07	-8.10315e-07	-7.60132e-07	-7.12982e-07	-6.68383e-07	-6.25005e-07	-5.82472e-07	-5.42115e-07	-5.03183e-07	-4.63618e-07	-4.24777e-07	-3.90783e-07	-3.57221e-07	-3.23394e-07	-2.90525e-07	-2.58618e-07	-2.27069e-07	-1.95819e-07	-1.65956e-07	-1.36029e-07	-1.07183e-07	-7.68316e-08	-4.61747e-08	-1.78939e-08	9.71463e-09	3.77903e-08	6.44749e-08	9.12119e-08	1.18707e-07	1.45878e-07	1.74664e-07	2.02867e-07	2.2976e-07	2.55905e-07	2.84181e-07	3.10622e-07
3143	common	Trait-Centiles	0	1	2	3	4	5	6	7	8	9	10	11	12	13	14	15	16	17	18	19	20	21	22	23	24	25	26	27	28	29	30	31	32	33	34	35	36	37	38	39	40	41	42	43	44	45	46
3143	common	Observed-PRS	-1.65517e-05	-1.41324e-05	-1.24723e-05	-1.23147e-05	-1.21767e-05	-1.09381e-05	-1.04234e-05	-1.02347e-05	-1.00344e-05	-9.2162e-06	-9.7821e-06	-8.53147e-06	-8.1178e-06	-7.74886e-06	-8.97885e-06	-8.05605e-06	-7.31437e-06	-7.57295e-06	-7.71685e-06	-7.84688e-06	-7.3546e-06	-5.69443e-06	-4.97808e-06	-6.01833e-06	-5.65522e-06	-5.24737e-06	-5.23103e-06	-6.5309e-06	-4.09661e-06	-4.92418e-06	-5.18497e-06	-5.55906e-06	-4.86746e-06	-3.77373e-06	-4.45912e-06	-2.88126e-06	-3.1684e-06	-2.14782e-06	-3.53608e-06	-2.49662e-06	-3.60446e-06	-2.80075e-06	-2.08556e-06	-1.9948e-06	-1.96968e-06	-2.19545e-06	-1.00393e-06
3143	common	Expected-PRS	-1.76865e-05	-1.48313e-05	-1.35e-05	-1.25896e-05	-1.18581e-05	-1.12745e-05	-1.07594e-05	-1.02989e-05	-9.89097e-06	-9.51625e-06	-9.1531e-06	-8.81297e-06	-8.51077e-06	-8.22693e-06	-7.94936e-06	-7.68319e-06	-7.42728e-06	-7.18643e-06	-6.95223e-06	-6.72277e-06	-6.49893e-06	-6.29055e-06	-6.08249e-06	-5.87563e-06	-5.67793e-06	-5.4869e-06	-5.30279e-06	-5.12162e-06	-4.94778e-06	-4.76925e-06	-4.58999e-06	-4.41542e-06	-4.2428e-06	-4.07518e-06	-3.90779e-06	-3.73924e-06	-3.57415e-06	-3.41524e-06	-3.25727e-06	-3.10095e-06	-2.94944e-06	-2.79629e-06	-2.63923e-06	-2.47823e-06	-2.32119e-06	-2.16716e-06	-2.01154e-06
30630	common	Trait-Centiles	0	1	2	3	4	5	6	7	8	9	10	11	12	13	14	15	16	17	18	19	20	21	22	23	24	25	26	27	28	29	30	31	32	33	34	35	36	37	38	39	40	41	42	43	44	45	46
30630	common	Observed-PRS	3.08254e-05	4.99507e-05	5.95828e-05	7.93533e-05	8.04703e-05	6.49089e-05	9.03575e-05	8.93245e-05	8.85961e-05	0.000106332	0.000107526	0.000120826	0.000114708	0.000119565	0.000124127	0.000101963	0.000131955	0.000117447	0.000137102	0.000133894	0.000150865	0.000151447	0.000136386	0.000162366	0.000153878	0.000161356	0.000148216	0.000147872	0.000166728	0.000161234	0.000163657	0.000158046	0.000151957	0.000172713	0.000162813	0.000172213	0.000165313	0.000177352	0.00019229	0.000191635	0.00018541	0.000193522	0.000190254	0.000208148	0.000185124	0.000195559	0.000194778
30630	common	Expected-PRS	-8.44691e-06	3.08267e-05	4.813e-05	5.99537e-05	6.9505e-05	7.74006e-05	8.41228e-05	9.01896e-05	9.56569e-05	0.000100412	0.000104788	0.000108879	0.000112843	0.000116714	0.000120346	0.000123761	0.00012712	0.000130466	0.000133481	0.000136468	0.000139296	0.000142198	0.000144987	0.000147578	0.000150073	0.000152574	0.00015504	0.000157457	0.000159845	0.000162162	0.000164536	0.000166824	0.000169122	0.000171364	0.00017357	0.00017582	0.000177992	0.000180078	0.000182201	0.000184253	0.00018629	0.000188419	0.000190499	0.000192546	0.000194557	0.000196564	0.000198625
23119	common	Trait-Centiles	0	1	2	3	4	5	6	7	8	9	10	11	12	13	14	15	16	17	18	19	20	21	22	23	24	25	26	27	28	29	30	31	32	33	34	35	36	37	38	39	40	41	42	43	44	45	46
23119	common	Observed-PRS	-8.9219e-06	-8.51004e-06	-7.94221e-06	-6.99184e-06	-6.79522e-06	-6.90466e-06	-6.48799e-06	-6.52953e-06	-6.56783e-06	-6.88926e-06	-6.27134e-06	-6.64599e-06	-6.16544e-06	-6.13349e-06	-6.47857e-06	-5.96975e-06	-5.83623e-06	-5.22224e-06	-5.95891e-06	-6.27608e-06	-6.22995e-06	-5.6556e-06	-5.34806e-06	-5.66233e-06	-5.04578e-06	-5.68533e-06	-5.47564e-06	-5.64999e-06	-5.39321e-06	-4.51459e-06	-4.67134e-06	-4.67245e-06	-5.08231e-06	-4.36355e-06	-5.07905e-06	-4.79154e-06	-3.99227e-06	-4.22519e-06	-4.16779e-06	-4.60319e-06	-4.64845e-06	-3.7609e-06	-4.27e-06	-3.96099e-06	-3.43214e-06	-3.70251e-06	-3.45436e-06
23119	common	Expected-PRS	-1.03437e-05	-9.09108e-06	-8.54264e-06	-8.15936e-06	-7.85676e-06	-7.60394e-06	-7.38344e-06	-7.18119e-06	-7.00564e-06	-6.84322e-06	-6.69398e-06	-6.55356e-06	-6.42174e-06	-6.30093e-06	-6.18631e-06	-6.07334e-06	-5.96595e-06	-5.86368e-06	-5.76628e-06	-5.6697e-06	-5.57656e-06	-5.48761e-06	-5.40002e-06	-5.31288e-06	-5.22914e-06	-5.14474e-06	-5.06415e-06	-4.98609e-06	-4.90971e-06	-4.83314e-06	-4.75944e-06	-4.68546e-06	-4.61258e-06	-4.54264e-06	-4.4712e-06	-4.39935e-06	-4.32957e-06	-4.25873e-06	-4.18838e-06	-4.12031e-06	-4.05212e-06	-3.98301e-06	-3.91809e-06	-3.85137e-06	-3.7866e-06	-3.72032e-06	-3.65375e-06
23110	common	Trait-Centiles	0	1	2	3	4	5	6	7	8	9	10	11	12	13	14	15	16	17	18	19	20	21	22	23	24	25	26	27	28	29	30	31	32	33	34	35	36	37	38	39	40	41	42	43	44	45	46
23110	common	Observed-PRS	-2.33999e-05	-2.25086e-05	-2.20139e-05	-2.19081e-05	-2.06931e-05	-2.01163e-05	-1.91548e-05	-2.02577e-05	-1.87824e-05	-1.87041e-05	-1.81478e-05	-1.93016e-05	-1.89776e-05	-1.94125e-05	-1.81815e-05	-1.74193e-05	-1.75209e-05	-1.75866e-05	-1.73426e-05	-1.71565e-05	-1.70439e-05	-1.60779e-05	-1.77786e-05	-1.6406e-05	-1.71437e-05	-1.67397e-05	-1.66034e-05	-1.58937e-05	-1.58369e-05	-1.61667e-05	-1.58499e-05	-1.52388e-05	-1.52099e-05	-1.5557e-05	-1.57302e-05	-1.43391e-05	-1.4834e-05	-1.51211e-05	-1.50667e-05	-1.39567e-05	-1.48186e-05	-1.44912e-05	-1.47618e-05	-1.34887e-05	-1.42546e-05	-1.36463e-05	-1.38525e-05
23110	common	Expected-PRS	-2.54332e-05	-2.32025e-05	-2.22155e-05	-2.15415e-05	-2.10082e-05	-2.057e-05	-2.01824e-05	-1.98417e-05	-1.95319e-05	-1.92465e-05	-1.8986e-05	-1.87448e-05	-1.85127e-05	-1.82935e-05	-1.8086e-05	-1.78924e-05	-1.77066e-05	-1.75254e-05	-1.73531e-05	-1.71851e-05	-1.70223e-05	-1.68644e-05	-1.67109e-05	-1.65602e-05	-1.64143e-05	-1.62677e-05	-1.61256e-05	-1.59886e-05	-1.58547e-05	-1.57199e-05	-1.55888e-05	-1.54593e-05	-1.53327e-05	-1.52089e-05	-1.50851e-05	-1.49648e-05	-1.48425e-05	-1.47208e-05	-1.46013e-05	-1.44805e-05	-1.43598e-05	-1.42412e-05	-1.41255e-05	-1.40095e-05	-1.38929e-05	-1.37804e-05	-1.36643e-05
21001	common	Trait-Centiles	0	1	2	3	4	5	6	7	8	9	10	11	12	13	14	15	16	17	18	19	20	21	22	23	24	25	26	27	28	29	30	31	32	33	34	35	36	37	38	39	40	41	42	43	44	45	46
21001	common	Observed-PRS	-4.25817e-06	-3.5026e-06	-3.70577e-06	-3.80426e-06	-3.39134e-06	-3.39888e-06	-2.99096e-06	-2.90324e-06	-2.69188e-06	-3.21676e-06	-2.25606e-06	-2.87122e-06	-2.41964e-06	-2.82852e-06	-1.77798e-06	-2.36534e-06	-1.7789e-06	-2.01495e-06	-1.76203e-06	-1.89427e-06	-1.99831e-06	-1.22457e-06	-1.3698e-06	-1.56953e-06	-1.53222e-06	-1.88023e-06	-1.24081e-06	-8.07567e-07	-8.73776e-07	-8.73602e-07	-8.25649e-07	-1.02984e-06	-8.6993e-07	-4.29895e-07	-8.13237e-07	-5.04578e-07	-8.6875e-07	-3.34169e-07	-7.46846e-08	-6.86285e-07	2.33753e-07	2.09447e-08	2.88326e-07	2.99974e-07	-2.00363e-07	6.57516e-07	6.62901e-07
21001	common	Expected-PRS	-7.00697e-06	-5.61369e-06	-4.99107e-06	-4.55556e-06	-4.2145e-06	-3.93534e-06	-3.68964e-06	-3.47222e-06	-3.27395e-06	-3.09277e-06	-2.92995e-06	-2.77629e-06	-2.62909e-06	-2.49096e-06	-2.36188e-06	-2.23955e-06	-2.12093e-06	-2.00406e-06	-1.89398e-06	-1.78759e-06	-1.68206e-06	-1.58022e-06	-1.47999e-06	-1.38382e-06	-1.29104e-06	-1.19975e-06	-1.10922e-06	-1.02041e-06	-9.33478e-07	-8.48287e-07	-7.6388e-07	-6.82892e-07	-6.02049e-07	-5.21263e-07	-4.41412e-07	-3.61184e-07	-2.82153e-07	-2.0447e-07	-1.29217e-07	-5.40141e-08	2.37446e-08	9.83638e-08	1.72753e-07	2.4821e-07	3.2265e-07	3.95911e-07	4.70451e-07
23105	common	Trait-Centiles	0	1	2	3	4	5	6	7	8	9	10	11	12	13	14	15	16	17	18	19	20	21	22	23	24	25	26	27	28	29	30	31	32	33	34	35	36	37	38	39	40	41	42	43	44	45	46
23105	common	Observed-PRS	-1.57004e-05	-1.30445e-05	-1.30458e-05	-1.14604e-05	-1.1189e-05	-1.12605e-05	-1.10692e-05	-1.00563e-05	-1.05245e-05	-1.1214e-05	-9.45943e-06	-1.03917e-05	-8.90904e-06	-9.15178e-06	-9.42997e-06	-9.03455e-06	-8.19734e-06	-8.24604e-06	-8.27559e-06	-7.10571e-06	-8.06414e-06	-7.40778e-06	-7.10693e-06	-6.51657e-06	-7.51693e-06	-6.08738e-06	-5.76165e-06	-6.24015e-06	-6.44485e-06	-5.72302e-06	-6.34682e-06	-5.93443e-06	-4.85753e-06	-4.96124e-06	-4.6569e-06	-4.94815e-06	-4.54177e-06	-5.00829e-06	-4.89551e-06	-3.87124e-06	-3.18462e-06	-4.17681e-06	-4.1535e-06	-3.90316e-06	-3.68503e-06	-3.16419e-06	-3.26111e-06
23105	common	Expected-PRS	-1.82513e-05	-1.53886e-05	-1.41321e-05	-1.325e-05	-1.25639e-05	-1.19943e-05	-1.14987e-05	-1.10635e-05	-1.06657e-05	-1.03039e-05	-9.96548e-06	-9.65273e-06	-9.35577e-06	-9.07422e-06	-8.80775e-06	-8.55687e-06	-8.31439e-06	-8.08439e-06	-7.86504e-06	-7.64786e-06	-7.4412e-06	-7.24006e-06	-7.03934e-06	-6.84848e-06	-6.66253e-06	-6.47956e-06	-6.29929e-06	-6.12116e-06	-5.95083e-06	-5.77795e-06	-5.6084e-06	-5.43981e-06	-5.27349e-06	-5.11071e-06	-4.94747e-06	-4.7921e-06	-4.63558e-06	-4.48176e-06	-4.32862e-06	-4.17208e-06	-4.02138e-06	-3.87321e-06	-3.71941e-06	-3.56855e-06	-3.41864e-06	-3.2719e-06	-3.12649e-06
20022	common	Trait-Centiles	0	1	2	3	4	5	6	7	8	9	10	11	12	13	14	15	16	17	18	19	20	21	22	23	24	25	26	27	28	29	30	31	32	33	34	35	36	37	38	39	40	41	42	43	44	45	46
20022	common	Observed-PRS	-2.3114e-05	-2.34688e-05	-2.24933e-05	-2.28063e-05	-2.26308e-05	-2.27904e-05	-2.32861e-05	-2.46018e-05	-2.29506e-05	-2.47095e-05	-2.26683e-05	-2.40191e-05	-2.3203e-05	-2.46811e-05	-2.27125e-05	-2.17462e-05	-2.39526e-05	-2.48158e-05	-2.17961e-05	-2.40856e-05	-2.34307e-05	-2.32934e-05	-2.16604e-05	-2.33397e-05	-2.03969e-05	-2.13405e-05	-2.24735e-05	-2.21402e-05	-2.06197e-05	-1.99301e-05	-2.20281e-05	-2.09478e-05	-2.05512e-05	-2.30752e-05	-2.17328e-05	-1.94471e-05	-2.15353e-05	-2.1779e-05	-2.22771e-05	-2.14649e-05	-1.94178e-05	-1.95024e-05	-2.00746e-05	-1.93437e-05	-2.09786e-05	-1.97134e-05	-2.08186e-05
20022	common	Expected-PRS	-3.01623e-05	-2.81663e-05	-2.72815e-05	-2.66689e-05	-2.61785e-05	-2.57892e-05	-2.54389e-05	-2.51289e-05	-2.48537e-05	-2.45978e-05	-2.43602e-05	-2.41446e-05	-2.39389e-05	-2.37423e-05	-2.35592e-05	-2.33823e-05	-2.32119e-05	-2.30496e-05	-2.28928e-05	-2.27384e-05	-2.25894e-05	-2.24466e-05	-2.23096e-05	-2.21714e-05	-2.20377e-05	-2.19085e-05	-2.178e-05	-2.16535e-05	-2.15311e-05	-2.14072e-05	-2.12934e-05	-2.11793e-05	-2.10637e-05	-2.09472e-05	-2.08349e-05	-2.07253e-05	-2.06123e-05	-2.05013e-05	-2.03951e-05	-2.02875e-05	-2.01807e-05	-2.00785e-05	-1.99739e-05	-1.98693e-05	-1.97648e-05	-1.96623e-05	-1.95606e-05
23099	common	Trait-Centiles	0	1	2	3	4	5	6	7	8	9	10	11	12	13	14	15	16	17	18	19	20	21	22	23	24	25	26	27	28	29	30	31	32	33	34	35	36	37	38	39	40	41	42	43	44	45	46
23099	common	Observed-PRS	-6.63548e-06	-6.87357e-06	-6.62341e-06	-5.6888e-06	-5.20117e-06	-5.31963e-06	-5.00382e-06	-4.4656e-06	-3.71423e-06	-4.54914e-06	-3.99548e-06	-5.04512e-06	-4.45397e-06	-3.72255e-06	-3.10438e-06	-4.13332e-06	-3.72592e-06	-3.60464e-06	-3.40666e-06	-3.49503e-06	-2.9926e-06	-2.48011e-06	-2.74221e-06	-2.53405e-06	-2.37897e-06	-2.14651e-06	-2.50712e-06	-1.9785e-06	-1.63181e-06	-2.07552e-06	-3.53938e-06	-1.56141e-06	-1.75261e-06	-1.79984e-06	-1.45292e-06	-1.3177e-06	-9.68078e-07	-3.88077e-07	-7.39564e-07	-8.34658e-07	-8.08466e-07	-1.40512e-07	-2.52054e-07	-6.18913e-07	-1.19463e-07	-5.3478e-08	-5.19569e-07
23099	common	Expected-PRS	-1.01749e-05	-8.23807e-06	-7.4029e-06	-6.82298e-06	-6.35716e-06	-5.97326e-06	-5.64541e-06	-5.34979e-06	-5.08647e-06	-4.8485e-06	-4.6209e-06	-4.40774e-06	-4.20806e-06	-4.01826e-06	-3.83749e-06	-3.66751e-06	-3.50333e-06	-3.34723e-06	-3.19588e-06	-3.04769e-06	-2.90804e-06	-2.77179e-06	-2.64024e-06	-2.51224e-06	-2.38598e-06	-2.26082e-06	-2.13486e-06	-2.01366e-06	-1.89585e-06	-1.77806e-06	-1.65942e-06	-1.54545e-06	-1.43147e-06	-1.32197e-06	-1.21349e-06	-1.10579e-06	-9.96012e-07	-8.89878e-07	-7.85121e-07	-6.79309e-07	-5.78416e-07	-4.77773e-07	-3.73546e-07	-2.73177e-07	-1.71227e-07	-6.96546e-08	3.17907e-08
23106	common	Trait-Centiles	0	1	2	3	4	5	6	7	8	9	10	11	12	13	14	15	16	17	18	19	20	21	22	23	24	25	26	27	28	29	30	31	32	33	34	35	36	37	38	39	40	41	42	43	44	45	46
23106	common	Observed-PRS	-1.85366e-05	-1.76715e-05	-1.68076e-05	-1.66328e-05	-1.61395e-05	-1.52312e-05	-1.64071e-05	-1.54553e-05	-1.45515e-05	-1.4289e-05	-1.41118e-05	-1.38697e-05	-1.36991e-05	-1.41079e-05	-1.29648e-05	-1.28592e-05	-1.29232e-05	-1.20326e-05	-1.25791e-05	-1.29004e-05	-1.21953e-05	-1.13233e-05	-1.13166e-05	-1.1409e-05	-1.07352e-05	-1.14038e-05	-1.14346e-05	-1.08037e-05	-1.08251e-05	-1.03394e-05	-1.07783e-05	-1.10472e-05	-9.99772e-06	-9.77423e-06	-9.43783e-06	-9.5303e-06	-1.02934e-05	-9.25025e-06	-9.27296e-06	-9.87604e-06	-8.88449e-06	-9.23101e-06	-8.7467e-06	-8.16361e-06	-8.73644e-06	-7.5727e-06	-8.37811e-06
23106	common	Expected-PRS	-2.11943e-05	-1.87815e-05	-1.77288e-05	-1.69637e-05	-1.63655e-05	-1.58928e-05	-1.54693e-05	-1.50958e-05	-1.47502e-05	-1.4441e-05	-1.41572e-05	-1.38867e-05	-1.36353e-05	-1.33983e-05	-1.31731e-05	-1.29552e-05	-1.2745e-05	-1.25406e-05	-1.23473e-05	-1.21671e-05	-1.19926e-05	-1.18172e-05	-1.16512e-05	-1.14905e-05	-1.13304e-05	-1.11673e-05	-1.10134e-05	-1.08596e-05	-1.07163e-05	-1.05734e-05	-1.04286e-05	-1.02862e-05	-1.01454e-05	-1.00092e-05	-9.87347e-06	-9.74054e-06	-9.60577e-06	-9.47083e-06	-9.33885e-06	-9.21006e-06	-9.07919e-06	-8.95048e-06	-8.81985e-06	-8.69335e-06	-8.56728e-06	-8.4402e-06	-8.31106e-06
30680	common	Trait-Centiles	0	1	2	3	4	5	6	7	8	9	10	11	12	13	14	15	16	17	18	19	20	21	22	23	24	25	26	27	28	29	30	31	32	33	34	35	36	37	38	39	40	41	42	43	44	45	46
30680	common	Observed-PRS	9.08943e-05	9.41977e-05	9.47913e-05	0.000106384	0.000109614	0.000103827	0.000113789	0.000113227	0.000124711	0.000111067	0.000123458	0.000127824	0.00011683	0.000118775	0.000128133	0.000143661	0.00013476	0.000141832	0.000119045	0.000135075	0.000145686	0.000145035	0.000140041	0.000152406	0.000154985	0.000138759	0.00015391	0.000159376	0.000153807	0.000157927	0.000151855	0.000159674	0.000159474	0.000152683	0.000160535	0.000155164	0.000162931	0.000163728	0.000163431	0.000162321	0.000168679	0.00016763	0.000168436	0.000171776	0.000169251	0.000169483	0.000169023
30680	common	Expected-PRS	6.32439e-05	8.36095e-05	9.25616e-05	9.89545e-05	0.000104049	0.000108187	0.000111805	0.000114981	0.000117891	0.000120536	0.000122951	0.000125224	0.000127355	0.000129368	0.000131285	0.000133176	0.000134966	0.000136689	0.000138282	0.000139867	0.000141398	0.000142882	0.000144328	0.000145798	0.0001472	0.000148579	0.000149858	0.000151132	0.000152395	0.000153666	0.000154908	0.000156125	0.000157335	0.000158497	0.000159672	0.000160818	0.000161944	0.000163071	0.000164158	0.000165262	0.000166336	0.000167385	0.000168454	0.000169522	0.00017058	0.000171612	0.000172676
30690	common	Trait-Centiles	0	1	2	3	4	5	6	7	8	9	10	11	12	13	14	15	16	17	18	19	20	21	22	23	24	25	26	27	28	29	30	31	32	33	34	35	36	37	38	39	40	41	42	43	44	45	46
30690	common	Observed-PRS	-0.000425212	-0.00040859	-0.000385764	-0.000376575	-0.000364914	-0.000362839	-0.000346666	-0.000360899	-0.000345074	-0.000337129	-0.00033757	-0.000335762	-0.000340636	-0.000318028	-0.000296999	-0.000316241	-0.000308755	-0.000305831	-0.000305968	-0.00030334	-0.000296518	-0.000289597	-0.000296576	-0.000278946	-0.000287038	-0.000288604	-0.000276592	-0.000276846	-0.000286693	-0.00027088	-0.000266146	-0.000262906	-0.000261014	-0.000254057	-0.000264117	-0.000259361	-0.000254666	-0.00025978	-0.000248251	-0.000241931	-0.00023729	-0.000223156	-0.000244417	-0.000242561	-0.000232528	-0.000228751	-0.000231651
30690	common	Expected-PRS	-0.000458258	-0.000415593	-0.000396533	-0.000383032	-0.000372695	-0.000363905	-0.000356467	-0.000349927	-0.000343848	-0.00033831	-0.000333227	-0.000328426	-0.000324014	-0.000319867	-0.000315961	-0.000312054	-0.000308354	-0.000304858	-0.00030152	-0.000298274	-0.000295134	-0.000292101	-0.000289189	-0.00028628	-0.000283423	-0.000280578	-0.000277817	-0.000275102	-0.000272508	-0.000269971	-0.000267436	-0.00026502	-0.000262581	-0.00026021	-0.000257821	-0.000255408	-0.000253092	-0.000250808	-0.000248513	-0.000246202	-0.000243866	-0.000241589	-0.000239367	-0.000237093	-0.000234897	-0.000232714	-0.000230517
30700	common	Trait-Centiles	0	1	2	3	4	5	6	7	8	9	10	11	12	13	14	15	16	17	18	19	20	21	22	23	24	25	26	27	28	29	30	31	32	33	34	35	36	37	38	39	40	41	42	43	44	45	46
30700	common	Observed-PRS	-8.70224e-06	-7.34147e-06	-5.54326e-06	-5.61819e-06	-4.0175e-06	-4.14781e-06	-4.29712e-06	-3.41156e-06	-3.42914e-06	-2.08069e-07	-1.19205e-06	-2.91182e-06	-1.15905e-06	-1.38011e-06	-1.98232e-07	-3.43217e-10	2.26518e-06	-1.28437e-06	1.49037e-06	6.68978e-07	7.55213e-07	1.91384e-06	8.32032e-07	1.91036e-06	1.7267e-06	4.9777e-06	3.24009e-06	2.91761e-06	3.36131e-06	4.09191e-06	3.67688e-06	4.1984e-06	4.08338e-06	4.70572e-06	3.42445e-06	6.89243e-06	4.5649e-06	5.54357e-06	6.31378e-06	6.45322e-06	6.53091e-06	6.78101e-06	6.6906e-06	7.44912e-06	7.7237e-06	7.63439e-06	7.50522e-06
30700	common	Expected-PRS	-1.28053e-05	-9.01451e-06	-7.33763e-06	-6.17384e-06	-5.25671e-06	-4.48551e-06	-3.82825e-06	-3.25161e-06	-2.72807e-06	-2.22387e-06	-1.76897e-06	-1.35783e-06	-9.69867e-07	-6.04622e-07	-2.52839e-07	8.06734e-08	3.98431e-07	6.9378e-07	9.83733e-07	1.27396e-06	1.56318e-06	1.83293e-06	2.1e-06	2.36313e-06	2.61708e-06	2.86657e-06	3.11265e-06	3.3509e-06	3.57801e-06	3.79978e-06	4.0246e-06	4.24949e-06	4.46564e-06	4.68451e-06	4.89651e-06	5.10273e-06	5.31459e-06	5.52555e-06	5.73607e-06	5.94106e-06	6.14731e-06	6.34949e-06	6.54892e-06	6.74884e-06	6.94633e-06	7.14442e-06	7.34653e-06
845	common	Trait-Centiles	0	1	2	3	4	5	6	7	8	9	10	11	12	13	14	15	16	17	18	19	20	21	22	23	24	25	26	27	28	29	30	31	32	33	34	35	36	37	38	39	40	41	42	43	44	45	46
845	common	Observed-PRS	-7.0448e-06	-6.37157e-06	-6.02724e-06	-5.28989e-06	-5.1475e-06	-4.80624e-06	-4.6875e-06	-4.40145e-06	-5.00045e-06	-4.54796e-06	-4.66331e-06	-4.70182e-06	-4.47386e-06	-4.65265e-06	-4.35605e-06	-4.46752e-06	-4.30357e-06	-3.91521e-06	-4.31238e-06	-3.89216e-06	-3.73042e-06	-3.74505e-06	-3.93099e-06	-3.97365e-06	-4.12459e-06	-3.29423e-06	-3.53643e-06	-3.61196e-06	-3.90486e-06	-3.44027e-06	-3.80767e-06	-3.67855e-06	-3.76886e-06	-3.47243e-06	-3.27299e-06	-3.51305e-06	-3.36806e-06	-3.48621e-06	-3.24823e-06	-3.53107e-06	-3.5602e-06	-3.19805e-06	-3.36754e-06	-3.56587e-06	-3.32762e-06	-2.95378e-06	-3.07237e-06
845	common	Expected-PRS	-4.76718e-06	-4.54747e-06	-4.45162e-06	-4.38599e-06	-4.3334e-06	-4.29032e-06	-4.25226e-06	-4.21882e-06	-4.18877e-06	-4.16086e-06	-4.13461e-06	-4.11061e-06	-4.08788e-06	-4.06673e-06	-4.04695e-06	-4.02766e-06	-4.0092e-06	-3.99134e-06	-3.97421e-06	-3.95778e-06	-3.9422e-06	-3.92636e-06	-3.91155e-06	-3.89708e-06	-3.88321e-06	-3.86888e-06	-3.85527e-06	-3.84196e-06	-3.82875e-06	-3.81563e-06	-3.8023e-06	-3.78963e-06	-3.77702e-06	-3.76489e-06	-3.75292e-06	-3.74101e-06	-3.72953e-06	-3.71773e-06	-3.70574e-06	-3.69413e-06	-3.68282e-06	-3.67143e-06	-3.66022e-06	-3.64883e-06	-3.63763e-06	-3.6263e-06	-3.61525e-06
30210	common	Trait-Centiles	0	1	2	3	4	5	6	7	8	9	10	11	12	13	14	15	16	17	18	19	20	21	22	23	24	25	26	27	28	29	30	31	32	33	34	35	36	37	38	39	40	41	42	43	44	45	46
30210	common	Observed-PRS	-5.22565e-05	-6.13439e-05	-6.37307e-05	-5.34829e-05	-5.50391e-05	-5.18909e-05	-4.22608e-05	-4.67897e-05	-4.34722e-05	-2.80072e-05	-2.75588e-05	-2.86373e-05	-2.87169e-05	-2.39977e-05	-2.54187e-05	-1.90252e-05	-2.08578e-05	-1.16899e-05	-2.31001e-05	-9.25357e-06	-9.35813e-07	-7.69645e-07	-7.776e-06	-9.79355e-06	5.40744e-07	-5.36727e-08	1.14998e-06	-4.25777e-06	1.08762e-05	-8.39728e-06	9.05488e-06	6.17904e-06	9.64895e-06	1.77159e-05	1.16347e-05	1.8679e-05	1.93941e-05	2.87269e-05	2.11446e-05	3.32209e-05	3.34465e-05	2.87061e-05	3.54264e-05	2.5135e-05	2.81249e-05	3.28024e-05	3.81294e-05
30210	common	Expected-PRS	-0.000116363	-8.75554e-05	-7.49944e-05	-6.61413e-05	-5.91392e-05	-5.33897e-05	-4.83816e-05	-4.40303e-05	-4.00619e-05	-3.64718e-05	-3.31323e-05	-3.00604e-05	-2.711e-05	-2.42933e-05	-2.16509e-05	-1.90939e-05	-1.66271e-05	-1.43068e-05	-1.20379e-05	-9.87423e-06	-7.76884e-06	-5.70862e-06	-3.71739e-06	-1.79941e-06	9.37863e-08	1.97151e-06	3.78083e-06	5.50089e-06	7.25469e-06	8.97893e-06	1.06714e-05	1.23413e-05	1.39946e-05	1.5639e-05	1.72671e-05	1.88585e-05	2.04378e-05	2.20309e-05	2.35841e-05	2.50813e-05	2.66182e-05	2.81191e-05	2.95987e-05	3.11276e-05	3.26051e-05	3.4074e-05	3.554e-05
30150	common	Trait-Centiles	0	1	2	3	4	5	6	7	8	9	10	11	12	13	14	15	16	17	18	19	20	21	22	23	24	25	26	27	28	29	30	31	32	33	34	35	36	37	38	39	40	41	42	43	44	45	46
30150	common	Observed-PRS	-2.19082e-06	-2.64314e-06	9.00066e-08	6.46025e-07	2.2776e-07	2.12392e-06	2.1813e-06	2.3553e-06	3.2167e-06	4.93997e-06	3.31619e-06	5.48899e-06	7.68612e-06	5.48956e-06	6.46993e-06	7.17722e-06	7.47406e-06	7.83651e-06	7.12792e-06	5.73336e-06	8.92592e-06	9.49436e-06	9.34941e-06	7.81273e-06	1.03399e-05	8.49058e-06	1.00635e-05	1.18457e-05	9.54103e-06	9.79817e-06	1.0229e-05	9.10588e-06	9.00815e-06	8.82212e-06	9.49786e-06	9.97732e-06	1.15244e-05	1.10663e-05	1.12216e-05	1.26092e-05	1.09243e-05	1.257e-05	1.51295e-05	1.28428e-05	1.44113e-05	1.53743e-05	1.46895e-05
30150	common	Expected-PRS	-8.38333e-06	-4.06388e-06	-2.13013e-06	-7.74979e-07	2.82486e-07	1.15904e-06	1.92665e-06	2.58153e-06	3.19107e-06	3.74661e-06	4.23915e-06	4.71896e-06	5.17143e-06	5.58438e-06	5.98227e-06	6.35648e-06	6.70992e-06	7.06199e-06	7.40248e-06	7.73026e-06	8.05705e-06	8.37575e-06	8.69127e-06	8.98957e-06	9.27426e-06	9.55775e-06	9.82243e-06	1.00951e-05	1.03628e-05	1.06206e-05	1.08755e-05	1.11278e-05	1.13808e-05	1.163e-05	1.18742e-05	1.21137e-05	1.23564e-05	1.25978e-05	1.28272e-05	1.30579e-05	1.32898e-05	1.35193e-05	1.37443e-05	1.39712e-05	1.41976e-05	1.44262e-05	1.46548e-05
20150	common	Trait-Centiles	0	1	2	3	4	5	6	7	8	9	10	11	12	13	14	15	16	17	18	19	20	21	22	23	24	25	26	27	28	29	30	31	32	33	34	35	36	37	38	39	40	41	42	43	44	45	46
20150	common	Observed-PRS	-3.95346e-06	-3.27537e-06	-2.61071e-06	-5.14454e-06	-4.13084e-06	-3.95748e-06	-4.14007e-06	-3.87079e-06	-3.9835e-06	-4.01422e-06	-3.43424e-06	-2.41303e-06	-3.29948e-06	-3.92601e-06	-2.39888e-06	-1.42229e-06	-1.51298e-06	-9.62516e-07	-8.59837e-07	-1.45877e-06	-1.70444e-06	-1.01218e-06	1.95087e-07	-5.3488e-08	-5.26132e-07	6.12752e-07	-2.66744e-07	1.21522e-06	7.78098e-07	3.59376e-07	2.20976e-06	7.32629e-07	2.8161e-07	3.69197e-06	2.56949e-06	1.60479e-06	3.53812e-06	5.66656e-07	3.36062e-06	2.65233e-06	2.65699e-06	4.01324e-06	2.4363e-06	1.7049e-06	3.56772e-06	5.10308e-06	4.02342e-06
20150	common	Expected-PRS	-1.3854e-05	-1.04054e-05	-8.85943e-06	-7.78782e-06	-6.93434e-06	-6.22739e-06	-5.64005e-06	-5.11012e-06	-4.62674e-06	-4.17246e-06	-3.76222e-06	-3.38202e-06	-3.02162e-06	-2.68051e-06	-2.35507e-06	-2.04453e-06	-1.74322e-06	-1.45493e-06	-1.18358e-06	-9.19677e-07	-6.69281e-07	-4.16755e-07	-1.74605e-07	5.9907e-08	2.94788e-07	5.2091e-07	7.42271e-07	9.58959e-07	1.17332e-06	1.38432e-06	1.59305e-06	1.79669e-06	1.99333e-06	2.19043e-06	2.38555e-06	2.58e-06	2.77204e-06	2.95181e-06	3.13688e-06	3.3216e-06	3.50108e-06	3.68613e-06	3.86681e-06	4.04519e-06	4.22242e-06	4.40509e-06	4.5811e-06
20256	common	Trait-Centiles	0	1	2	3	4	5	6	7	8	9	10	11	12	13	14	15	16	17	18	19	20	21	22	23	24	25	26	27	28	29	30	31	32	33	34	35	36	37	38	39	40	41	42	43	44	45	46
20256	common	Observed-PRS	2.41692e-06	1.53335e-06	4.04011e-06	3.25771e-06	4.63046e-06	4.2345e-06	5.44395e-06	5.87032e-06	6.32494e-06	6.22036e-06	6.40964e-06	5.93868e-06	5.97179e-06	6.58336e-06	7.51882e-06	7.69736e-06	7.68188e-06	7.84006e-06	7.99808e-06	7.63067e-06	9.48547e-06	8.15438e-06	8.43373e-06	9.19798e-06	9.33181e-06	8.87312e-06	9.23869e-06	9.78025e-06	9.35887e-06	9.48635e-06	1.05595e-05	9.77867e-06	9.97778e-06	9.47949e-06	1.10768e-05	9.82441e-06	1.05397e-05	1.03662e-05	1.10174e-05	1.0604e-05	1.04551e-05	1.07901e-05	1.11487e-05	1.16644e-05	1.16396e-05	1.10586e-05	1.22376e-05
20256	common	Expected-PRS	2.17598e-07	2.37658e-06	3.33008e-06	3.99888e-06	4.53051e-06	4.96182e-06	5.3412e-06	5.67009e-06	5.9756e-06	6.25807e-06	6.516e-06	6.7477e-06	6.96845e-06	7.18214e-06	7.37936e-06	7.5686e-06	7.75148e-06	7.92718e-06	8.09895e-06	8.2607e-06	8.4185e-06	8.57402e-06	8.72358e-06	8.87012e-06	9.01298e-06	9.15444e-06	9.29716e-06	9.43434e-06	9.56797e-06	9.69538e-06	9.82011e-06	9.94462e-06	1.00671e-05	1.01892e-05	1.03071e-05	1.04286e-05	1.05459e-05	1.0662e-05	1.07816e-05	1.0899e-05	1.1014e-05	1.11299e-05	1.12443e-05	1.13554e-05	1.14691e-05	1.1583e-05	1.16969e-05
23129	common	Trait-Centiles	0	1	2	3	4	5	6	7	8	9	10	11	12	13	14	15	16	17	18	19	20	21	22	23	24	25	26	27	28	29	30	31	32	33	34	35	36	37	38	39	40	41	42	43	44	45	46
23129	common	Observed-PRS	-6.19044e-06	-6.47853e-06	-3.25585e-06	-2.93355e-06	-2.68459e-06	-1.10633e-06	-6.80918e-07	-1.11383e-06	-3.08507e-07	-1.25656e-06	8.57973e-07	1.25583e-06	9.45343e-07	1.11126e-06	2.95059e-06	2.55841e-06	1.84896e-06	2.99847e-06	1.95662e-06	2.52991e-06	3.30015e-06	4.13402e-06	4.33772e-06	4.67625e-06	5.24923e-06	5.77796e-06	5.29011e-06	6.4911e-06	6.23133e-06	6.58978e-06	6.76166e-06	6.17419e-06	7.20418e-06	7.55925e-06	7.62392e-06	6.71975e-06	7.72345e-06	9.39503e-06	9.37579e-06	9.45933e-06	8.53417e-06	8.49237e-06	8.75147e-06	9.59794e-06	9.69326e-06	1.09844e-05	1.05338e-05
23129	common	Expected-PRS	-1.17801e-05	-7.62777e-06	-5.75551e-06	-4.46699e-06	-3.45654e-06	-2.62208e-06	-1.87123e-06	-1.21835e-06	-6.49863e-07	-1.30235e-07	3.56349e-07	8.23616e-07	1.24842e-06	1.64723e-06	2.02212e-06	2.38262e-06	2.73679e-06	3.07376e-06	3.40282e-06	3.71997e-06	4.02555e-06	4.32259e-06	4.60996e-06	4.89554e-06	5.16767e-06	5.44077e-06	5.70739e-06	5.96674e-06	6.21808e-06	6.46802e-06	6.7156e-06	6.95496e-06	7.19373e-06	7.4339e-06	7.66799e-06	7.89803e-06	8.12863e-06	8.35883e-06	8.58546e-06	8.80802e-06	9.03168e-06	9.24808e-06	9.46783e-06	9.6845e-06	9.90746e-06	1.01282e-05	1.03433e-05
20151	common	Trait-Centiles	0	1	2	3	4	5	6	7	8	9	10	11	12	13	14	15	16	17	18	19	20	21	22	23	24	25	26	27	28	29	30	31	32	33	34	35	36	37	38	39	40	41	42	43	44	45	46
20151	common	Observed-PRS	-1.44018e-05	-1.51908e-05	-1.67077e-05	-1.61392e-05	-1.54258e-05	-1.50224e-05	-1.37441e-05	-1.45182e-05	-1.51207e-05	-1.44138e-05	-1.36557e-05	-1.43352e-05	-1.43725e-05	-1.33599e-05	-1.29182e-05	-1.30166e-05	-1.2066e-05	-1.31212e-05	-1.23636e-05	-1.20714e-05	-1.22143e-05	-1.15579e-05	-1.2214e-05	-1.14272e-05	-1.12491e-05	-1.09261e-05	-1.1716e-05	-1.19192e-05	-1.14107e-05	-1.02921e-05	-9.63074e-06	-1.01547e-05	-1.02108e-05	-9.61627e-06	-9.72757e-06	-9.93971e-06	-1.02924e-05	-9.78167e-06	-1.01206e-05	-8.7454e-06	-9.10127e-06	-9.24996e-06	-8.44741e-06	-9.99287e-06	-8.52025e-06	-9.2324e-06	-8.00665e-06
20151	common	Expected-PRS	-2.23256e-05	-1.95465e-05	-1.83859e-05	-1.75544e-05	-1.68843e-05	-1.63477e-05	-1.58706e-05	-1.54515e-05	-1.50685e-05	-1.4728e-05	-1.44149e-05	-1.41208e-05	-1.38444e-05	-1.35836e-05	-1.33425e-05	-1.31149e-05	-1.289e-05	-1.26684e-05	-1.24622e-05	-1.22592e-05	-1.20634e-05	-1.18717e-05	-1.16863e-05	-1.14991e-05	-1.13209e-05	-1.11479e-05	-1.09729e-05	-1.08074e-05	-1.06409e-05	-1.04785e-05	-1.03234e-05	-1.01622e-05	-1.00073e-05	-9.86143e-06	-9.71033e-06	-9.55618e-06	-9.40492e-06	-9.25892e-06	-9.11452e-06	-8.97065e-06	-8.82794e-06	-8.68753e-06	-8.54634e-06	-8.40447e-06	-8.26491e-06	-8.12656e-06	-7.98433e-06
20257	common	Trait-Centiles	0	1	2	3	4	5	6	7	8	9	10	11	12	13	14	15	16	17	18	19	20	21	22	23	24	25	26	27	28	29	30	31	32	33	34	35	36	37	38	39	40	41	42	43	44	45	46
20257	common	Observed-PRS	-2.95409e-06	-3.89699e-06	-3.31527e-06	-3.57053e-06	-2.99899e-06	-2.63102e-06	-1.83155e-06	-1.60974e-06	-2.58543e-06	-2.02248e-06	-1.44023e-06	-1.63728e-06	-1.52755e-06	-1.14755e-06	-9.18011e-07	-1.36838e-06	-8.64251e-07	-1.16392e-06	-3.62917e-07	-5.77984e-07	-4.7272e-07	-6.02467e-07	-3.80359e-07	-3.66133e-07	1.2002e-07	5.33411e-08	-2.63787e-07	1.75471e-07	-1.64217e-07	1.07138e-06	1.12018e-06	6.49734e-07	8.85438e-07	8.84958e-07	8.3694e-07	1.27377e-06	1.48121e-06	1.67005e-06	1.46258e-06	1.61794e-06	1.64715e-06	2.0056e-06	1.57726e-06	1.91853e-06	1.42406e-06	1.98816e-06	2.44823e-06
20257	common	Expected-PRS	-5.77576e-06	-4.30558e-06	-3.66115e-06	-3.2251e-06	-2.87898e-06	-2.5909e-06	-2.34594e-06	-2.12513e-06	-1.92513e-06	-1.74265e-06	-1.57476e-06	-1.41562e-06	-1.26512e-06	-1.12294e-06	-9.92237e-07	-8.66852e-07	-7.44532e-07	-6.27536e-07	-5.1364e-07	-4.01932e-07	-2.93166e-07	-1.91903e-07	-8.96821e-08	1.11602e-08	1.07535e-07	2.04109e-07	2.98596e-07	3.87145e-07	4.757e-07	5.6138e-07	6.4336e-07	7.28164e-07	8.10775e-07	8.91547e-07	9.71431e-07	1.05165e-06	1.13024e-06	1.20759e-06	1.28388e-06	1.36085e-06	1.43842e-06	1.51696e-06	1.59453e-06	1.67078e-06	1.74498e-06	1.822e-06	1.89647e-06
20016	common	Trait-Centiles	0	1	2	3	4	5	6	7	8	9	10	11	12	13	14	15	16	17	18	19	20	21	22	23	24	25	26	27	28	29	30	31	32	33	34	35	36	37	38	39	40	41	42	43	44	45	46
20016	common	Observed-PRS	-6.12321e-06	-6.84724e-06	-6.0353e-06	-6.83452e-06	-7.08726e-06	-4.85505e-06	-5.99596e-06	-5.17701e-06	-4.76183e-06	-4.12245e-06	-5.03028e-06	-5.31282e-06	-5.21042e-06	-5.23431e-06	-5.33372e-06	-4.30285e-06	-4.5592e-06	-4.32512e-06	-3.85489e-06	-3.45351e-06	-4.03073e-06	-3.28752e-06	-4.16472e-06	-3.91369e-06	-4.52594e-06	-3.5051e-06	-3.89421e-06	-4.57404e-06	-4.03298e-06	-2.91897e-06	-4.08238e-06	-3.46383e-06	-3.82767e-06	-3.4094e-06	-2.87333e-06	-3.23615e-06	-4.62412e-06	-2.51903e-06	-3.90402e-06	-1.55184e-06	-1.39707e-06	-2.85208e-06	-3.41695e-06	-2.13818e-06	-3.104e-06	-3.10391e-06	-2.59037e-06
20016	common	Expected-PRS	-8.23931e-06	-7.15543e-06	-6.65722e-06	-6.32047e-06	-6.05947e-06	-5.83426e-06	-5.64777e-06	-5.48269e-06	-5.32321e-06	-5.18266e-06	-5.0506e-06	-4.93456e-06	-4.82236e-06	-4.71208e-06	-4.61224e-06	-4.51282e-06	-4.41684e-06	-4.32656e-06	-4.23855e-06	-4.15356e-06	-4.07242e-06	-3.9967e-06	-3.92245e-06	-3.84823e-06	-3.77692e-06	-3.70697e-06	-3.63345e-06	-3.56109e-06	-3.49496e-06	-3.43024e-06	-3.36444e-06	-3.29696e-06	-3.23256e-06	-3.1713e-06	-3.10944e-06	-3.0508e-06	-2.98969e-06	-2.92797e-06	-2.86774e-06	-2.80852e-06	-2.74868e-06	-2.6911e-06	-2.6335e-06	-2.57625e-06	-2.51712e-06	-2.46159e-06	-2.4029e-06
2217	common	Trait-Centiles	0	1	2	3	4	5	6	7	8	9	10	11	12	13	14	15	16	17	18	19	20	21	22	23	24	25	26	27	28	29	30	31	32	33	34	35	36	37	38	39	40	41	42	43	44	45	46
2217	common	Observed-PRS	-1.36284e-05	-1.21554e-05	-1.33981e-05	-1.19154e-05	-1.29387e-05	-1.27209e-05	-1.26591e-05	-1.04937e-05	-1.05426e-05	-1.18116e-05	-9.97279e-06	-8.80498e-06	-9.89585e-06	-1.14307e-05	-8.76865e-06	-1.02604e-05	-7.52228e-06	-9.68726e-06	-8.39568e-06	-9.17689e-06	-7.52773e-06	-7.43819e-06	-5.83736e-06	-6.67738e-06	-5.80727e-06	-5.35478e-06	-6.3297e-06	-7.36986e-06	-6.60464e-06	-5.89421e-06	-7.51978e-06	-5.75881e-06	-4.70102e-06	-5.7909e-06	-5.34394e-06	-5.30037e-06	-6.57352e-06	-7.18449e-06	-6.84151e-06	-5.20285e-06	-9.301e-06	-7.45075e-06	-6.3175e-06	-5.2153e-06	-5.2645e-06	-7.05997e-06	-6.79371e-06
2217	common	Expected-PRS	-1.26244e-05	-1.15478e-05	-1.10835e-05	-1.07474e-05	-1.04868e-05	-1.02741e-05	-1.00937e-05	-9.93594e-06	-9.7895e-06	-9.64947e-06	-9.52292e-06	-9.40434e-06	-9.29316e-06	-9.18749e-06	-9.0883e-06	-8.99442e-06	-8.90462e-06	-8.81846e-06	-8.73413e-06	-8.65232e-06	-8.57424e-06	-8.49609e-06	-8.42224e-06	-8.34975e-06	-8.28006e-06	-8.21045e-06	-8.14378e-06	-8.07734e-06	-8.01216e-06	-7.94839e-06	-7.88543e-06	-7.82288e-06	-7.76203e-06	-7.70103e-06	-7.64143e-06	-7.58426e-06	-7.52625e-06	-7.46865e-06	-7.4118e-06	-7.35429e-06	-7.29704e-06	-7.23945e-06	-7.1825e-06	-7.12703e-06	-7.07321e-06	-7.01823e-06	-6.96397e-06
30740	common	Trait-Centiles	0	1	2	3	4	5	6	7	8	9	10	11	12	13	14	15	16	17	18	19	20	21	22	23	24	25	26	27	28	29	30	31	32	33	34	35	36	37	38	39	40	41	42	43	44	45	46
30740	common	Observed-PRS	-8.31079e-05	-9.6312e-05	-9.20293e-05	-9.80029e-05	-9.04439e-05	-8.7631e-05	-9.36173e-05	-9.59094e-05	-8.56287e-05	-9.80819e-05	-9.30397e-05	-8.43387e-05	-9.62026e-05	-9.55793e-05	-7.89818e-05	-8.20779e-05	-8.72914e-05	-7.764e-05	-7.49718e-05	-7.94275e-05	-7.60514e-05	-7.54648e-05	-7.86764e-05	-7.29416e-05	-6.08113e-05	-7.43227e-05	-8.35283e-05	-8.70716e-05	-6.41088e-05	-5.82083e-05	-5.95966e-05	-6.16116e-05	-5.75717e-05	-5.70094e-05	-6.08902e-05	-6.05037e-05	-6.03293e-05	-5.35299e-05	-5.29122e-05	-5.17175e-05	-4.73543e-05	-5.44493e-05	-4.14888e-05	-4.99864e-05	-3.9031e-05	-3.72801e-05	-3.37221e-05
30740	common	Expected-PRS	-0.000152392	-0.000131213	-0.000121908	-0.000115535	-0.000110546	-0.000106242	-0.00010256	-9.92609e-05	-9.6332e-05	-9.37283e-05	-9.12355e-05	-8.88436e-05	-8.6682e-05	-8.45913e-05	-8.26374e-05	-8.08237e-05	-7.90922e-05	-7.73807e-05	-7.57396e-05	-7.4161e-05	-7.26197e-05	-7.11428e-05	-6.96861e-05	-6.82596e-05	-6.68995e-05	-6.55745e-05	-6.42055e-05	-6.28658e-05	-6.15462e-05	-6.02773e-05	-5.90515e-05	-5.78445e-05	-5.66457e-05	-5.5462e-05	-5.43032e-05	-5.31312e-05	-5.19544e-05	-5.08097e-05	-4.9637e-05	-4.84636e-05	-4.73098e-05	-4.61775e-05	-4.50744e-05	-4.39673e-05	-4.288e-05	-4.1769e-05	-4.06452e-05
30750	common	Trait-Centiles	0	1	2	3	4	5	6	7	8	9	10	11	12	13	14	15	16	17	18	19	20	21	22	23	24	25	26	27	28	29	30	31	32	33	34	35	36	37	38	39	40	41	42	43	44	45	46
30750	common	Observed-PRS	-7.64634e-05	-5.60762e-05	-4.95607e-05	-3.93923e-05	-3.32345e-05	-2.9089e-05	-1.36198e-05	-1.96091e-05	-2.12473e-05	-4.92908e-06	-4.83011e-06	7.33699e-06	1.8253e-06	7.11624e-06	1.17802e-05	1.4269e-05	1.98044e-05	2.30165e-05	2.63458e-05	3.3526e-05	1.94885e-05	3.17439e-05	3.79444e-05	3.95748e-05	4.34365e-05	4.46903e-05	4.37438e-05	5.61093e-05	4.57868e-05	5.44427e-05	5.13885e-05	5.73977e-05	5.49126e-05	5.49805e-05	5.54795e-05	6.94019e-05	6.74095e-05	7.56078e-05	6.32005e-05	7.68584e-05	7.68142e-05	7.74874e-05	8.66664e-05	8.34406e-05	8.29807e-05	8.95724e-05	7.7935e-05
30750	common	Expected-PRS	-0.000105475	-6.9224e-05	-5.35797e-05	-4.25293e-05	-3.37542e-05	-2.64468e-05	-2.01739e-05	-1.46831e-05	-9.48348e-06	-4.80889e-06	-5.34947e-07	3.44327e-06	7.0428e-06	1.03894e-05	1.37523e-05	1.69802e-05	2.00445e-05	2.30002e-05	2.5893e-05	2.86644e-05	3.12486e-05	3.38558e-05	3.63919e-05	3.88197e-05	4.11795e-05	4.35465e-05	4.57879e-05	4.80438e-05	5.02573e-05	5.2418e-05	5.45835e-05	5.67133e-05	5.88429e-05	6.08549e-05	6.28828e-05	6.48986e-05	6.69383e-05	6.89213e-05	7.08829e-05	7.28588e-05	7.47027e-05	7.65907e-05	7.84787e-05	8.03904e-05	8.22869e-05	8.41682e-05	8.60495e-05
46	common	Trait-Centiles	0	1	2	3	4	5	6	7	8	9	10	11	12	13	14	15	16	17	18	19	20	21	22	23	24	25	26	27	28	29	30	31	32	33	34	35	36	37	38	39	40	41	42	43	44	45	46
46	common	Observed-PRS	-6.71315e-06	-6.87923e-06	-6.49392e-06	-6.87711e-06	-7.41573e-06	-6.79161e-06	-7.24341e-06	-5.40023e-06	-7.14609e-06	-6.40656e-06	-7.09049e-06	-6.07367e-06	-6.75202e-06	-5.73862e-06	-5.67965e-06	-5.83501e-06	-5.33418e-06	-5.95624e-06	-5.28404e-06	-6.03599e-06	-5.89686e-06	-6.20727e-06	-5.72986e-06	-5.68542e-06	-5.34998e-06	-4.81309e-06	-5.38403e-06	-4.03204e-06	-5.06221e-06	-4.93385e-06	-4.55825e-06	-4.06688e-06	-4.72688e-06	-4.54149e-06	-4.26541e-06	-5.01957e-06	-4.15819e-06	-4.81697e-06	-3.97259e-06	-4.2671e-06	-4.31165e-06	-3.8977e-06	-4.16839e-06	-4.26249e-06	-4.61762e-06	-3.75324e-06	-3.94118e-06
46	common	Expected-PRS	-1.04542e-05	-9.16306e-06	-8.58143e-06	-8.17857e-06	-7.86161e-06	-7.59436e-06	-7.37351e-06	-7.17773e-06	-7.00353e-06	-6.84042e-06	-6.68683e-06	-6.54195e-06	-6.40729e-06	-6.28077e-06	-6.15904e-06	-6.04555e-06	-5.93639e-06	-5.82879e-06	-5.72858e-06	-5.62899e-06	-5.53359e-06	-5.44415e-06	-5.35406e-06	-5.26617e-06	-5.18312e-06	-5.10093e-06	-5.01945e-06	-4.93893e-06	-4.86035e-06	-4.78169e-06	-4.70452e-06	-4.62932e-06	-4.55481e-06	-4.48264e-06	-4.40893e-06	-4.33654e-06	-4.26445e-06	-4.19231e-06	-4.12164e-06	-4.05245e-06	-3.98323e-06	-3.91566e-06	-3.84765e-06	-3.77941e-06	-3.71199e-06	-3.64496e-06	-3.57774e-06
3536	common	Trait-Centiles	0	1	2	3	4	5	6	7	8	9	10	11	12	13	14	15	16	17	18	19	20	21	22	23	24	25	26	27	28	29	30	31	32	33	34	35	36	37	38	39	40	41	42	43	44	45	46
3536	common	Observed-PRS	-5.34486e-06	-5.5322e-06	-6.43925e-06	-5.62134e-06	-6.62408e-06	-6.53223e-06	-6.10976e-06	-6.02277e-06	-5.22627e-06	-5.70402e-06	-5.77404e-06	-4.50704e-06	-4.99382e-06	-4.76938e-06	-5.75689e-06	-5.72766e-06	-5.22558e-06	-5.54537e-06	-5.60976e-06	-4.92103e-06	-5.01416e-06	-6.00156e-06	-5.08146e-06	-4.64127e-06	-5.05603e-06	-4.80003e-06	-5.01192e-06	-5.18657e-06	-4.86811e-06	-5.75858e-06	-4.91014e-06	-5.04481e-06	-4.38242e-06	-5.75547e-06	-5.17603e-06	-3.66719e-06	-4.99123e-06	-4.77393e-06	-5.17053e-06	-3.90333e-06	-4.9776e-06	-4.27798e-06	-5.24366e-06	-4.26002e-06	-5.24782e-06	-5.02282e-06	-4.39979e-06
3536	common	Expected-PRS	-5.87542e-06	-5.69562e-06	-5.61528e-06	-5.56092e-06	-5.5188e-06	-5.48215e-06	-5.45143e-06	-5.42322e-06	-5.39752e-06	-5.37398e-06	-5.35359e-06	-5.33458e-06	-5.31567e-06	-5.29777e-06	-5.28137e-06	-5.26534e-06	-5.25035e-06	-5.23516e-06	-5.22057e-06	-5.20633e-06	-5.19287e-06	-5.1802e-06	-5.16726e-06	-5.15446e-06	-5.14304e-06	-5.13106e-06	-5.11944e-06	-5.10817e-06	-5.09781e-06	-5.08754e-06	-5.07705e-06	-5.06649e-06	-5.05645e-06	-5.04661e-06	-5.03723e-06	-5.02663e-06	-5.01619e-06	-5.0065e-06	-4.99688e-06	-4.98717e-06	-4.97761e-06	-4.9683e-06	-4.95903e-06	-4.94983e-06	-4.94084e-06	-4.93159e-06	-4.92249e-06
30030	common	Trait-Centiles	0	1	2	3	4	5	6	7	8	9	10	11	12	13	14	15	16	17	18	19	20	21	22	23	24	25	26	27	28	29	30	31	32	33	34	35	36	37	38	39	40	41	42	43	44	45	46
30030	common	Observed-PRS	-5.66352e-06	-8.91163e-06	-7.85763e-06	-7.24054e-06	-6.96836e-06	-5.65372e-06	-7.08523e-06	-5.42168e-06	-7.56622e-06	-6.45592e-06	-5.10267e-06	-4.40445e-06	-4.01874e-06	-4.67115e-06	-3.01359e-06	-2.94586e-06	-2.7971e-06	-3.04051e-06	-3.34217e-06	-2.79655e-06	-1.93242e-06	-2.48055e-06	-2.72798e-06	-3.07062e-06	-1.60599e-06	-9.03205e-07	-5.89505e-07	-1.66753e-06	-1.3467e-06	-5.45644e-07	-9.11864e-07	1.09705e-06	4.37595e-08	3.97784e-08	1.64343e-06	7.07694e-07	1.50535e-06	1.50597e-06	1.05893e-06	9.64096e-07	1.61096e-06	2.16653e-06	2.2686e-06	1.30142e-06	4.81502e-07	2.27488e-06	3.16231e-06
30030	common	Expected-PRS	-1.49858e-05	-1.16085e-05	-1.01598e-05	-9.13768e-06	-8.3466e-06	-7.66474e-06	-7.0809e-06	-6.56098e-06	-6.10479e-06	-5.68813e-06	-5.29229e-06	-4.93039e-06	-4.59259e-06	-4.26378e-06	-3.95691e-06	-3.66784e-06	-3.38854e-06	-3.11951e-06	-2.86122e-06	-2.60269e-06	-2.35403e-06	-2.11729e-06	-1.88437e-06	-1.65768e-06	-1.42989e-06	-1.21621e-06	-1.00561e-06	-7.93104e-07	-5.91565e-07	-3.9468e-07	-1.98473e-07	-5.07336e-09	1.88043e-07	3.73706e-07	5.55712e-07	7.39544e-07	9.2157e-07	1.10141e-06	1.28614e-06	1.46626e-06	1.64194e-06	1.81269e-06	1.98888e-06	2.16361e-06	2.34108e-06	2.51395e-06	2.69002e-06
30020	common	Trait-Centiles	0	1	2	3	4	5	6	7	8	9	10	11	12	13	14	15	16	17	18	19	20	21	22	23	24	25	26	27	28	29	30	31	32	33	34	35	36	37	38	39	40	41	42	43	44	45	46
30020	common	Observed-PRS	-3.34694e-06	-7.74818e-06	-7.79145e-06	-7.39135e-06	-7.21492e-06	-5.46492e-06	-6.75738e-06	-7.34894e-06	-6.26342e-06	-6.4641e-06	-7.46733e-06	-6.43643e-06	-5.42348e-06	-3.94131e-06	-5.22732e-06	-5.06931e-06	-5.35552e-06	-5.11684e-06	-2.48655e-06	-3.58211e-06	-2.45977e-06	-2.89689e-06	-9.19411e-07	-1.75901e-06	-3.59194e-06	-2.23519e-06	-1.60399e-06	-1.65854e-07	-1.45585e-06	-2.30846e-06	-2.28315e-06	-6.83051e-07	-1.22811e-06	-1.44926e-07	-1.08567e-06	-9.24263e-07	3.07235e-07	9.23418e-07	1.63944e-06	1.39848e-06	1.35012e-06	1.89421e-06	1.33599e-06	1.86402e-06	3.1276e-06	2.28814e-06	3.12264e-06
30020	common	Expected-PRS	-1.76803e-05	-1.37381e-05	-1.20176e-05	-1.08447e-05	-9.93407e-06	-9.17431e-06	-8.50224e-06	-7.90855e-06	-7.37047e-06	-6.87572e-06	-6.4291e-06	-6.00435e-06	-5.61449e-06	-5.24196e-06	-4.88857e-06	-4.55488e-06	-4.23191e-06	-3.92265e-06	-3.61949e-06	-3.32075e-06	-3.03737e-06	-2.76099e-06	-2.48565e-06	-2.22654e-06	-1.97399e-06	-1.73239e-06	-1.48415e-06	-1.24109e-06	-1.00866e-06	-7.71556e-07	-5.43116e-07	-3.14617e-07	-8.98357e-08	1.35042e-07	3.54587e-07	5.72108e-07	7.85082e-07	9.97902e-07	1.20574e-06	1.41224e-06	1.61489e-06	1.81903e-06	2.0222e-06	2.22423e-06	2.42468e-06	2.62739e-06	2.82516e-06
3148	common	Trait-Centiles	0	1	2	3	4	5	6	7	8	9	10	11	12	13	14	15	16	17	18	19	20	21	22	23	24	25	26	27	28	29	30	31	32	33	34	35	36	37	38	39	40	41	42	43	44	45	46
3148	common	Observed-PRS	2.54425e-05	-1.49012e-05	-1.65613e-05	-1.88259e-05	-6.77862e-06	9.55884e-06	1.7382e-05	9.57165e-06	3.04698e-05	2.2029e-05	2.096e-05	3.40586e-05	3.75992e-05	2.98546e-05	4.16193e-05	5.65171e-05	4.15394e-05	4.62736e-05	4.47572e-05	6.00546e-05	5.67713e-05	6.72388e-05	5.66548e-05	6.44126e-05	6.6618e-05	7.58746e-05	7.52665e-05	7.74387e-05	7.24965e-05	8.36876e-05	8.04503e-05	7.83854e-05	7.61638e-05	8.19652e-05	7.68753e-05	9.07613e-05	8.13661e-05	9.46178e-05	0.000105742	9.64532e-05	0.000103401	7.95525e-05	0.000104194	0.000118712	9.53048e-05	0.000113707	0.000126542
3148	common	Expected-PRS	-7.91633e-05	-4.23877e-05	-2.65163e-05	-1.54614e-05	-6.7273e-06	4.99651e-07	6.73846e-06	1.21477e-05	1.71528e-05	2.1849e-05	2.61144e-05	3.00356e-05	3.38724e-05	3.74698e-05	4.08996e-05	4.41486e-05	4.72206e-05	5.01142e-05	5.2886e-05	5.55606e-05	5.82593e-05	6.09387e-05	6.3399e-05	6.57867e-05	6.81694e-05	7.05032e-05	7.27778e-05	7.5007e-05	7.7258e-05	7.94356e-05	8.15413e-05	8.3617e-05	8.56382e-05	8.7695e-05	8.97523e-05	9.17183e-05	9.3664e-05	9.56177e-05	9.75772e-05	9.94464e-05	0.000101323	0.000103246	0.000105139	0.000107015	0.00010888	0.000110789	0.000112607
3144	common	Trait-Centiles	0	1	2	3	4	5	6	7	8	9	10	11	12	13	14	15	16	17	18	19	20	21	22	23	24	25	26	27	28	29	30	31	32	33	34	35	36	37	38	39	40	41	42	43	44	45	46
3144	common	Observed-PRS	-1.13726e-05	-5.94504e-05	-4.4802e-05	-4.08989e-05	-2.67897e-05	-1.89841e-05	-1.41717e-05	-1.5978e-05	6.83581e-06	-1.09624e-05	8.31324e-06	-7.12768e-06	8.072e-06	1.3764e-06	1.55667e-05	1.42056e-05	1.83651e-05	1.6763e-05	2.27806e-05	2.45032e-05	1.91018e-05	3.72093e-05	3.24132e-05	3.82754e-05	3.55669e-05	3.86853e-05	4.36719e-05	3.99841e-05	4.52213e-05	5.35063e-05	5.07006e-05	6.73475e-05	5.53601e-05	5.52857e-05	5.97956e-05	6.03951e-05	4.97774e-05	7.64671e-05	7.63155e-05	6.79193e-05	6.15362e-05	6.31626e-05	7.15277e-05	6.80001e-05	7.13653e-05	7.26048e-05	9.04492e-05
3144	common	Expected-PRS	-9.65869e-05	-6.26928e-05	-4.82036e-05	-3.79218e-05	-2.99809e-05	-2.31303e-05	-1.73825e-05	-1.23563e-05	-7.75932e-06	-3.35984e-06	6.55946e-07	4.37832e-06	7.85094e-06	1.1136e-05	1.4169e-05	1.69678e-05	1.97496e-05	2.23491e-05	2.49744e-05	2.75921e-05	3.00263e-05	3.2384e-05	3.46437e-05	3.6974e-05	3.91822e-05	4.13243e-05	4.3312e-05	4.53727e-05	4.73867e-05	4.93767e-05	5.13749e-05	5.32881e-05	5.52071e-05	5.70653e-05	5.89596e-05	6.08104e-05	6.26444e-05	6.44684e-05	6.62569e-05	6.80571e-05	6.98659e-05	7.16295e-05	7.33609e-05	7.51111e-05	7.68394e-05	7.85761e-05	8.03749e-05
50	common	Trait-Centiles	0	1	2	3	4	5	6	7	8	9	10	11	12	13	14	15	16	17	18	19	20	21	22	23	24	25	26	27	28	29	30	31	32	33	34	35	36	37	38	39	40	41	42	43	44	45	46
50	common	Observed-PRS	-2.80808e-05	-2.53573e-05	-2.30305e-05	-2.062e-05	-1.95029e-05	-1.93694e-05	-1.75598e-05	-1.52638e-05	-1.65854e-05	-1.57781e-05	-1.42943e-05	-1.38603e-05	-1.42937e-05	-1.13807e-05	-1.14303e-05	-1.18752e-05	-9.71796e-06	-9.43701e-06	-1.00072e-05	-9.3346e-06	-7.96881e-06	-7.02335e-06	-7.71213e-06	-7.30687e-06	-7.31544e-06	-6.9514e-06	-6.41648e-06	-5.46634e-06	-5.53034e-06	-5.16566e-06	-4.82204e-06	-4.85662e-06	-3.73724e-06	-3.82909e-06	-3.22852e-06	-2.28436e-06	-1.73078e-06	-1.69973e-06	-1.50822e-06	-1.12175e-06	-1.11949e-06	-6.17468e-07	-1.38758e-06	2.92811e-07	2.12723e-06	1.3347e-06	1.36802e-06
50	common	Expected-PRS	-3.39088e-05	-2.71564e-05	-2.42295e-05	-2.2178e-05	-2.05901e-05	-1.92664e-05	-1.80748e-05	-1.70256e-05	-1.61353e-05	-1.53128e-05	-1.45424e-05	-1.38177e-05	-1.31411e-05	-1.25083e-05	-1.18965e-05	-1.13162e-05	-1.07582e-05	-1.02113e-05	-9.69554e-06	-9.18895e-06	-8.70682e-06	-8.23102e-06	-7.76466e-06	-7.31544e-06	-6.87545e-06	-6.44039e-06	-6.02249e-06	-5.61853e-06	-5.21823e-06	-4.82037e-06	-4.41895e-06	-4.03536e-06	-3.6549e-06	-3.28136e-06	-2.91605e-06	-2.55011e-06	-2.1821e-06	-1.83016e-06	-1.47583e-06	-1.11829e-06	-7.66427e-07	-4.13631e-07	-6.24622e-08	2.84145e-07	6.29355e-07	9.73699e-07	1.32022e-06
49	common	Trait-Centiles	0	1	2	3	4	5	6	7	8	9	10	11	12	13	14	15	16	17	18	19	20	21	22	23	24	25	26	27	28	29	30	31	32	33	34	35	36	37	38	39	40	41	42	43	44	45	46
49	common	Observed-PRS	-6.92338e-06	-7.54345e-06	-7.11474e-06	-6.84061e-06	-6.54553e-06	-6.37272e-06	-6.33903e-06	-6.17378e-06	-5.60803e-06	-5.50027e-06	-5.66503e-06	-4.96591e-06	-5.3256e-06	-5.853e-06	-5.00262e-06	-5.1625e-06	-5.46509e-06	-5.08527e-06	-5.26986e-06	-4.99348e-06	-4.63383e-06	-4.13508e-06	-3.99487e-06	-4.42684e-06	-4.93738e-06	-4.39061e-06	-4.25658e-06	-4.25546e-06	-4.48594e-06	-4.11825e-06	-4.1773e-06	-3.96198e-06	-3.96679e-06	-3.81362e-06	-3.06802e-06	-3.05201e-06	-3.14092e-06	-3.20355e-06	-3.59378e-06	-3.07431e-06	-3.02679e-06	-3.24925e-06	-2.85789e-06	-2.47302e-06	-3.28575e-06	-3.005e-06	-2.53806e-06
49	common	Expected-PRS	-9.94821e-06	-8.55922e-06	-7.95189e-06	-7.52217e-06	-7.18652e-06	-6.90287e-06	-6.66364e-06	-6.44978e-06	-6.25015e-06	-6.06996e-06	-5.91127e-06	-5.75847e-06	-5.61293e-06	-5.47993e-06	-5.34668e-06	-5.22041e-06	-5.09982e-06	-4.98577e-06	-4.87697e-06	-4.77335e-06	-4.67098e-06	-4.57273e-06	-4.47473e-06	-4.38266e-06	-4.29139e-06	-4.20167e-06	-4.11623e-06	-4.02954e-06	-3.94529e-06	-3.85969e-06	-3.77812e-06	-3.69482e-06	-3.61269e-06	-3.53259e-06	-3.4539e-06	-3.37785e-06	-3.29984e-06	-3.22304e-06	-3.14789e-06	-3.07438e-06	-3.00038e-06	-2.92601e-06	-2.85198e-06	-2.77824e-06	-2.70468e-06	-2.63335e-06	-2.56055e-06
30770	common	Trait-Centiles	0	1	2	3	4	5	6	7	8	9	10	11	12	13	14	15	16	17	18	19	20	21	22	23	24	25	26	27	28	29	30	31	32	33	34	35	36	37	38	39	40	41	42	43	44	45	46
30770	common	Observed-PRS	-3.16911e-05	-2.02678e-05	-3.00443e-05	-1.91171e-05	-6.41691e-06	-1.12561e-05	-1.33687e-05	-1.15008e-06	-1.7311e-06	7.33666e-06	-1.64909e-07	5.31009e-07	9.42558e-06	7.15469e-06	2.49485e-06	1.26238e-05	1.77569e-05	2.08952e-05	2.38955e-05	2.4517e-05	2.50656e-05	2.20553e-05	2.29574e-05	3.0446e-05	2.59725e-05	2.98908e-05	3.17607e-05	2.54843e-05	3.48774e-05	3.82241e-05	4.20964e-05	4.52571e-05	3.82928e-05	4.41598e-05	4.06461e-05	5.19279e-05	4.39212e-05	4.98945e-05	5.28386e-05	4.72656e-05	5.4671e-05	5.42635e-05	5.50413e-05	5.59101e-05	5.61536e-05	4.84266e-05	6.74035e-05
30770	common	Expected-PRS	-6.74984e-05	-4.35651e-05	-3.30213e-05	-2.57361e-05	-2.0102e-05	-1.52826e-05	-1.10447e-05	-7.24407e-06	-3.89326e-06	-7.97765e-07	1.99759e-06	4.51389e-06	6.93977e-06	9.25623e-06	1.14581e-05	1.35497e-05	1.55721e-05	1.75662e-05	1.94859e-05	2.12859e-05	2.30485e-05	2.47406e-05	2.638e-05	2.79441e-05	2.95671e-05	3.11275e-05	3.26318e-05	3.41339e-05	3.55512e-05	3.69717e-05	3.8364e-05	3.97164e-05	4.10788e-05	4.24265e-05	4.374e-05	4.50219e-05	4.63457e-05	4.76372e-05	4.88765e-05	5.01175e-05	5.13622e-05	5.26027e-05	5.38341e-05	5.50647e-05	5.63069e-05	5.75575e-05	5.8798e-05
30280	common	Trait-Centiles	0	1	2	3	4	5	6	7	8	9	10	11	12	13	14	15	16	17	18	19	20	21	22	23	24	25	26	27	28	29	30	31	32	33	34	35	36	37	38	39	40	41	42	43	44	45	46
30280	common	Observed-PRS	-0.000123989	-0.000154062	-0.000142785	-0.000147043	-0.00013435	-0.000137496	-0.0001249	-0.000119144	-0.000122387	-0.000114268	-0.000107203	-0.000104782	-0.000104386	-9.89405e-05	-9.82539e-05	-9.05598e-05	-9.19364e-05	-9.01034e-05	-9.37595e-05	-9.22123e-05	-8.67149e-05	-8.87778e-05	-8.94212e-05	-8.6368e-05	-7.92808e-05	-7.58965e-05	-7.93107e-05	-7.84412e-05	-8.2248e-05	-7.89182e-05	-7.10363e-05	-6.32711e-05	-6.68536e-05	-6.75194e-05	-5.81758e-05	-6.0416e-05	-6.35279e-05	-5.64319e-05	-6.73255e-05	-5.9524e-05	-7.05466e-05	-5.81811e-05	-5.61742e-05	-4.82951e-05	-5.5969e-05	-4.3952e-05	-4.89301e-05
30280	common	Expected-PRS	-0.000183138	-0.000157931	-0.000146728	-0.00013891	-0.000132942	-0.00012787	-0.000123486	-0.00011964	-0.000116201	-0.000113119	-0.000110181	-0.000107353	-0.000104756	-0.000102318	-9.99773e-05	-9.78441e-05	-9.57902e-05	-9.37531e-05	-9.17615e-05	-8.98634e-05	-8.80588e-05	-8.63191e-05	-8.45668e-05	-8.28449e-05	-8.1213e-05	-7.96366e-05	-7.80578e-05	-7.6493e-05	-7.49864e-05	-7.34545e-05	-7.19752e-05	-7.05138e-05	-6.90239e-05	-6.75697e-05	-6.61379e-05	-6.47423e-05	-6.33752e-05	-6.20197e-05	-6.06909e-05	-5.93409e-05	-5.79689e-05	-5.66273e-05	-5.53024e-05	-5.40146e-05	-5.27062e-05	-5.13838e-05	-5.01093e-05
23115	common	Trait-Centiles	0	1	2	3	4	5	6	7	8	9	10	11	12	13	14	15	16	17	18	19	20	21	22	23	24	25	26	27	28	29	30	31	32	33	34	35	36	37	38	39	40	41	42	43	44	45	46
23115	common	Observed-PRS	-3.70458e-06	-4.02669e-06	-2.83996e-06	-3.08176e-06	-2.5568e-06	-2.19962e-06	-1.13882e-06	-1.28155e-06	-7.05725e-07	-1.13939e-06	-1.45078e-06	-1.04429e-06	-7.74468e-08	-7.14519e-07	1.89672e-07	1.95935e-07	-1.55609e-07	-4.49454e-07	5.70118e-08	9.2754e-07	6.07163e-08	7.25232e-07	7.23139e-08	8.30146e-07	3.81423e-07	8.50408e-07	-5.84133e-08	1.06643e-06	8.53462e-07	1.44867e-06	1.04944e-06	1.39456e-06	1.43553e-06	1.34756e-06	1.64349e-06	2.04706e-06	2.36925e-06	2.53323e-06	1.847e-06	2.35446e-06	1.96752e-06	1.87881e-06	2.48573e-06	2.13385e-06	2.97399e-06	2.49402e-06	3.73837e-06
23115	common	Expected-PRS	-6.49665e-06	-4.68934e-06	-3.89704e-06	-3.35111e-06	-2.90896e-06	-2.54363e-06	-2.22748e-06	-1.94672e-06	-1.69429e-06	-1.46048e-06	-1.25116e-06	-1.05098e-06	-8.66905e-07	-6.89643e-07	-5.24759e-07	-3.66352e-07	-2.10947e-07	-6.26702e-08	8.19818e-08	2.22263e-07	3.57715e-07	4.86406e-07	6.11636e-07	7.34013e-07	8.53876e-07	9.72197e-07	1.08823e-06	1.2026e-06	1.31486e-06	1.42517e-06	1.53281e-06	1.6401e-06	1.74473e-06	1.85028e-06	1.95318e-06	2.05212e-06	2.15207e-06	2.25236e-06	2.34899e-06	2.44726e-06	2.54405e-06	2.63964e-06	2.73383e-06	2.82751e-06	2.92279e-06	3.01722e-06	3.11105e-06
23107	common	Trait-Centiles	0	1	2	3	4	5	6	7	8	9	10	11	12	13	14	15	16	17	18	19	20	21	22	23	24	25	26	27	28	29	30	31	32	33	34	35	36	37	38	39	40	41	42	43	44	45	46
23107	common	Observed-PRS	-1.21709e-05	-1.19256e-05	-1.05424e-05	-9.87582e-06	-1.06362e-05	-1.05949e-05	-9.85311e-06	-9.633e-06	-9.01608e-06	-8.98785e-06	-9.39253e-06	-9.4495e-06	-8.97335e-06	-7.66993e-06	-7.89448e-06	-8.62135e-06	-7.34661e-06	-7.61766e-06	-7.2698e-06	-7.03966e-06	-7.31018e-06	-6.99635e-06	-5.8276e-06	-6.46254e-06	-6.23767e-06	-7.07717e-06	-6.09273e-06	-5.39499e-06	-6.18861e-06	-5.78418e-06	-5.48534e-06	-5.43439e-06	-4.88624e-06	-4.71254e-06	-4.97648e-06	-5.25349e-06	-5.19786e-06	-4.20817e-06	-4.70118e-06	-4.39318e-06	-4.06767e-06	-3.97587e-06	-4.18252e-06	-3.53139e-06	-4.03796e-06	-2.94913e-06	-3.75549e-06
23107	common	Expected-PRS	-1.60467e-05	-1.36316e-05	-1.25894e-05	-1.1842e-05	-1.12665e-05	-1.07797e-05	-1.03552e-05	-9.98585e-06	-9.65248e-06	-9.34884e-06	-9.06746e-06	-8.80364e-06	-8.55329e-06	-8.31262e-06	-8.09065e-06	-7.87922e-06	-7.67566e-06	-7.47777e-06	-7.29057e-06	-7.10825e-06	-6.92917e-06	-6.76017e-06	-6.5957e-06	-6.43423e-06	-6.27947e-06	-6.12483e-06	-5.97166e-06	-5.82358e-06	-5.67468e-06	-5.52836e-06	-5.38493e-06	-5.24641e-06	-5.10661e-06	-4.97175e-06	-4.83718e-06	-4.70434e-06	-4.57274e-06	-4.43947e-06	-4.31087e-06	-4.18675e-06	-4.05604e-06	-3.92975e-06	-3.80006e-06	-3.67223e-06	-3.54346e-06	-3.41631e-06	-3.2953e-06
30180	common	Trait-Centiles	0	1	2	3	4	5	6	7	8	9	10	11	12	13	14	15	16	17	18	19	20	21	22	23	24	25	26	27	28	29	30	31	32	33	34	35	36	37	38	39	40	41	42	43	44	45	46
30180	common	Observed-PRS	5.6309e-05	3.94527e-05	3.63913e-05	4.22251e-05	3.95992e-05	4.77226e-05	4.75276e-05	4.88398e-05	5.03566e-05	5.56592e-05	5.07609e-05	5.15612e-05	5.47633e-05	6.56185e-05	5.79891e-05	6.06347e-05	6.93262e-05	6.68058e-05	6.83054e-05	6.90431e-05	6.92907e-05	7.68753e-05	7.34787e-05	7.05772e-05	7.02426e-05	8.20522e-05	8.44306e-05	8.11715e-05	8.58456e-05	8.40364e-05	8.43426e-05	8.76654e-05	7.78371e-05	8.14498e-05	8.6976e-05	8.88265e-05	8.38759e-05	9.63577e-05	8.53019e-05	9.4334e-05	9.81887e-05	9.94199e-05	9.97331e-05	9.40379e-05	9.67986e-05	9.53118e-05	0.000101853
30180	common	Expected-PRS	-6.02907e-06	1.45488e-05	2.38819e-05	3.01911e-05	3.49627e-05	3.90854e-05	4.25545e-05	4.56486e-05	4.85034e-05	5.10661e-05	5.34672e-05	5.57089e-05	5.77289e-05	5.96758e-05	6.15258e-05	6.33238e-05	6.50275e-05	6.66807e-05	6.82827e-05	6.98321e-05	7.13491e-05	7.28086e-05	7.42024e-05	7.55749e-05	7.69225e-05	7.82383e-05	7.95017e-05	8.07743e-05	8.2033e-05	8.32485e-05	8.44278e-05	8.56314e-05	8.68055e-05	8.79494e-05	8.90668e-05	9.01905e-05	9.13261e-05	9.24522e-05	9.354e-05	9.4616e-05	9.56993e-05	9.68068e-05	9.78867e-05	9.89531e-05	0.000100035	0.000101091	0.000102146
30120	common	Trait-Centiles	0	1	2	3	4	5	6	7	8	9	10	11	12	13	14	15	16	17	18	19	20	21	22	23	24	25	26	27	28	29	30	31	32	33	34	35	36	37	38	39	40	41	42	43	44	45	46
30120	common	Observed-PRS	-5.37476e-06	-5.72238e-06	-4.55595e-06	-4.67375e-06	-4.9374e-06	-3.68496e-06	-3.71079e-06	-3.69952e-06	-3.95572e-06	-3.25227e-06	-1.7073e-06	-1.56224e-06	-1.41567e-06	-2.59361e-06	-1.32372e-06	-2.11013e-06	-1.61241e-06	-1.41106e-06	2.31119e-07	-3.17185e-07	7.22741e-07	1.52017e-07	4.55322e-07	8.81313e-07	7.45035e-07	5.68679e-07	1.79378e-06	1.16403e-06	1.46186e-06	7.21714e-07	7.58198e-07	2.65701e-06	1.57305e-06	2.0956e-06	1.52655e-06	2.71387e-06	2.2429e-06	1.99776e-06	2.87392e-06	3.4276e-06	4.09444e-06	3.37116e-06	3.42015e-06	3.02582e-06	4.38849e-06	3.643e-06	3.33099e-06
30120	common	Expected-PRS	-1.05652e-05	-7.76847e-06	-6.57263e-06	-5.72807e-06	-5.06528e-06	-4.50645e-06	-4.023e-06	-3.60331e-06	-3.22145e-06	-2.86786e-06	-2.54062e-06	-2.2274e-06	-1.94081e-06	-1.67602e-06	-1.41989e-06	-1.17828e-06	-9.40883e-07	-7.12699e-07	-4.89402e-07	-2.80285e-07	-8.0293e-08	1.14587e-07	3.04677e-07	4.91928e-07	6.77243e-07	8.63274e-07	1.04248e-06	1.21414e-06	1.37997e-06	1.54479e-06	1.70469e-06	1.86503e-06	2.02266e-06	2.18167e-06	2.34144e-06	2.49525e-06	2.64619e-06	2.79453e-06	2.94609e-06	3.09295e-06	3.23875e-06	3.38708e-06	3.5348e-06	3.68012e-06	3.82254e-06	3.96727e-06	4.11506e-06
20023	common	Trait-Centiles	0	1	2	3	4	5	6	7	8	9	10	11	12	13	14	15	16	17	18	19	20	21	22	23	24	25	26	27	28	29	30	31	32	33	34	35	36	37	38	39	40	41	42	43	44	45	46
20023	common	Observed-PRS	-1.21424e-07	-1.36911e-07	2.47037e-07	2.64649e-07	5.88542e-07	4.06775e-07	4.34481e-07	4.39964e-07	8.17187e-07	6.25508e-07	7.7116e-07	6.94626e-07	1.02087e-06	7.84338e-07	7.72336e-07	1.01789e-06	7.11308e-07	9.5845e-07	8.45726e-07	7.84e-07	1.3925e-06	1.27643e-06	1.07688e-06	1.35186e-06	1.47437e-06	1.46361e-06	1.22183e-06	1.39095e-06	1.29985e-06	1.33157e-06	1.6597e-06	1.34095e-06	1.61253e-06	1.23352e-06	1.23701e-06	1.39208e-06	1.55233e-06	1.24162e-06	2.09718e-06	1.75372e-06	1.63053e-06	1.70888e-06	1.56619e-06	1.42917e-06	1.74821e-06	1.68059e-06	1.9857e-06
20023	common	Expected-PRS	-3.66142e-07	2.88813e-08	2.03037e-07	3.26314e-07	4.21551e-07	5.02429e-07	5.71967e-07	6.32586e-07	6.89136e-07	7.39843e-07	7.86629e-07	8.2986e-07	8.70183e-07	9.08916e-07	9.45727e-07	9.80347e-07	1.01367e-06	1.04618e-06	1.07697e-06	1.1064e-06	1.13548e-06	1.164e-06	1.19167e-06	1.21887e-06	1.24533e-06	1.27122e-06	1.2965e-06	1.32106e-06	1.34544e-06	1.36987e-06	1.39387e-06	1.41683e-06	1.43963e-06	1.46237e-06	1.48545e-06	1.5077e-06	1.52956e-06	1.55146e-06	1.5735e-06	1.59482e-06	1.61598e-06	1.63659e-06	1.65739e-06	1.67851e-06	1.69947e-06	1.72016e-06	1.74118e-06
30060	common	Trait-Centiles	0	1	2	3	4	5	6	7	8	9	10	11	12	13	14	15	16	17	18	19	20	21	22	23	24	25	26	27	28	29	30	31	32	33	34	35	36	37	38	39	40	41	42	43	44	45	46
30060	common	Observed-PRS	-3.412e-05	-3.76244e-05	-4.7346e-05	-2.04612e-05	-3.51408e-05	-1.38838e-05	-1.49554e-05	-1.93148e-05	-2.35816e-05	-2.83982e-06	6.96477e-06	-2.2894e-05	-1.58043e-05	-4.11548e-06	-2.72999e-05	-5.64318e-06	1.40437e-05	-1.64075e-05	5.84117e-07	-9.97524e-06	9.21228e-06	-5.33531e-06	2.12218e-06	3.47261e-06	1.39061e-05	-5.49558e-06	1.99029e-05	1.90993e-05	8.74504e-06	2.3995e-05	2.28359e-05	1.3461e-05	1.46255e-05	3.82127e-05	1.07114e-05	1.38992e-05	4.48186e-05	2.7726e-05	7.11232e-06	2.91316e-05	1.15156e-05	3.52258e-05	2.98308e-05	2.91606e-05	3.24559e-05	2.04427e-05	3.30693e-05
30060	common	Expected-PRS	-6.6563e-05	-4.76666e-05	-3.94726e-05	-3.37241e-05	-2.93039e-05	-2.55051e-05	-2.22796e-05	-1.93901e-05	-1.6821e-05	-1.44554e-05	-1.22243e-05	-1.01986e-05	-8.31312e-06	-6.50845e-06	-4.76447e-06	-3.13189e-06	-1.56584e-06	-5.88696e-08	1.3774e-06	2.76969e-06	4.13984e-06	5.47856e-06	6.79545e-06	8.04863e-06	9.31076e-06	1.05421e-05	1.17563e-05	1.29272e-05	1.40695e-05	1.52064e-05	1.63149e-05	1.74039e-05	1.8474e-05	1.95515e-05	2.06105e-05	2.16536e-05	2.2677e-05	2.36816e-05	2.46862e-05	2.56883e-05	2.66488e-05	2.76572e-05	2.86723e-05	2.96378e-05	3.06133e-05	3.15671e-05	3.25256e-05
30040	common	Trait-Centiles	0	1	2	3	4	5	6	7	8	9	10	11	12	13	14	15	16	17	18	19	20	21	22	23	24	25	26	27	28	29	30	31	32	33	34	35	36	37	38	39	40	41	42	43	44	45	46
30040	common	Observed-PRS	-0.000229349	-0.000307709	-0.0002982	-0.000295279	-0.000299831	-0.000287319	-0.000284964	-0.00029513	-0.000280952	-0.000279391	-0.000283596	-0.000273682	-0.000257532	-0.000266671	-0.000273366	-0.000267311	-0.000252006	-0.000253753	-0.000242345	-0.00024156	-0.000242237	-0.000241158	-0.000239178	-0.000233553	-0.000227864	-0.000228382	-0.000212622	-0.000221678	-0.000212736	-0.000213978	-0.000200974	-0.000211212	-0.000202583	-0.000210827	-0.000201595	-0.000198888	-0.000200157	-0.000184239	-0.000196135	-0.00019282	-0.000184675	-0.00019168	-0.000192152	-0.000182294	-0.00017364	-0.000177681	-0.000178277
30040	common	Expected-PRS	-0.000408383	-0.000363409	-0.000343536	-0.00032956	-0.000318961	-0.000310165	-0.000302551	-0.000295606	-0.000289339	-0.000283501	-0.000278114	-0.000273117	-0.000268542	-0.000264133	-0.000259999	-0.000255995	-0.000252344	-0.000248777	-0.000245233	-0.000241872	-0.00023855	-0.000235363	-0.000232242	-0.000229221	-0.000226286	-0.000223347	-0.000220466	-0.000217649	-0.000214959	-0.000212289	-0.000209689	-0.000207119	-0.000204542	-0.000202019	-0.0001995	-0.00019701	-0.000194563	-0.000192173	-0.000189696	-0.000187327	-0.000184984	-0.00018258	-0.000180194	-0.00017783	-0.000175523	-0.000173211	-0.000170944
30260	common	Trait-Centiles	0	1	2	3	4	5	6	7	8	9	10	11	12	13	14	15	16	17	18	19	20	21	22	23	24	25	26	27	28	29	30	31	32	33	34	35	36	37	38	39	40	41	42	43	44	45	46
30260	common	Observed-PRS	-0.000275709	-0.000289045	-0.000289755	-0.000271893	-0.000270956	-0.000274856	-0.000274798	-0.00027054	-0.000252654	-0.000261495	-0.000261941	-0.000245501	-0.000252625	-0.000251815	-0.000231948	-0.000225547	-0.000230818	-0.000222381	-0.000223655	-0.000228179	-0.00022642	-0.000221601	-0.000207827	-0.000212962	-0.000223546	-0.000206729	-0.000208323	-0.000199879	-0.000207177	-0.000196422	-0.000189866	-0.00021266	-0.000196332	-0.000197089	-0.000181669	-0.00019587	-0.000200101	-0.000181261	-0.000186508	-0.000184811	-0.000177839	-0.000178892	-0.000175726	-0.000171715	-0.000178055	-0.000171821	-0.000161034
30260	common	Expected-PRS	-0.00035888	-0.000322835	-0.000307168	-0.000296307	-0.000287552	-0.000280049	-0.000273898	-0.00026835	-0.000263375	-0.000258787	-0.000254409	-0.000250405	-0.000246699	-0.000243211	-0.000239913	-0.000236746	-0.000233636	-0.000230706	-0.000227871	-0.000225062	-0.00022243	-0.00021985	-0.000217386	-0.000214995	-0.000212653	-0.000210312	-0.000208001	-0.000205744	-0.000203598	-0.000201446	-0.000199285	-0.000197196	-0.000195126	-0.000193054	-0.000191034	-0.000189037	-0.000187107	-0.000185197	-0.000183304	-0.000181444	-0.000179551	-0.000177644	-0.000175703	-0.000173817	-0.00017192	-0.000170002	-0.000168146
3581	common	Trait-Centiles	0	1	2	3	4	5	6	7	8	9	10	11	12	13	14	15	16	17	18	19	20	21	22	23	24	25	26	27	28	29	30	31	32	33	34	35	36	37	38	39	40	41	42	43	44	45	46
3581	common	Observed-PRS	-0.00019666	-0.000241151	-0.000256136	-0.000253234	-0.000274489	-0.000251763	-0.000306731	-0.000264435	-0.000262118	-0.000283689	-0.000252648	-0.000254818	-0.000264753	-0.000252324	-0.000244525	-0.000261978	-0.000257212	-0.000248555	-0.000227588	-0.000245942	-0.000252134	-0.000238788	-0.00021246	-0.00023954	-0.000236652	-0.000206921	-0.000226899	-0.000201185	-0.000223495	-0.000217158	-0.000226911	-0.000169229	-0.000185227	-0.000204652	-0.000197108	-0.000186514	-0.000189331	-0.000216493	-0.000181324	-0.000160693	-0.00016845	-0.000208217	-0.000209336	-0.00019316	-0.000186982	-0.000226881	-0.000175656
3581	common	Expected-PRS	-0.000354646	-0.000321002	-0.000306531	-0.000297035	-0.000289541	-0.000282789	-0.000277246	-0.00027243	-0.000268056	-0.000264084	-0.000260463	-0.00025699	-0.000253613	-0.00025047	-0.000247577	-0.000244651	-0.000241907	-0.000239254	-0.000236694	-0.000234269	-0.000231786	-0.000229557	-0.000227368	-0.000225279	-0.000223254	-0.000221258	-0.000219268	-0.000217167	-0.000215257	-0.00021341	-0.000211551	-0.000209677	-0.000207874	-0.000206089	-0.000204393	-0.000202645	-0.000200933	-0.000199223	-0.000197497	-0.000195792	-0.000194142	-0.000192464	-0.00019073	-0.00018901	-0.000187272	-0.00018557	-0.000183999
30190	common	Trait-Centiles	0	1	2	3	4	5	6	7	8	9	10	11	12	13	14	15	16	17	18	19	20	21	22	23	24	25	26	27	28	29	30	31	32	33	34	35	36	37	38	39	40	41	42	43	44	45	46
30190	common	Observed-PRS	-0.000373888	-0.000392119	-0.000398858	-0.000396667	-0.000403104	-0.000388821	-0.000379167	-0.00040171	-0.000384143	-0.000393528	-0.000379369	-0.000374776	-0.000376803	-0.000371603	-0.000372186	-0.000364662	-0.000364269	-0.000364226	-0.00036787	-0.000357731	-0.000351745	-0.000353248	-0.000354002	-0.000350957	-0.000350463	-0.000345038	-0.000341082	-0.000331852	-0.000340484	-0.000343137	-0.000333866	-0.000327314	-0.000328159	-0.000324703	-0.000320707	-0.000316818	-0.000324529	-0.000317007	-0.000309738	-0.000318503	-0.000315552	-0.000307621	-0.000304299	-0.000309771	-0.000297742	-0.000307044	-0.000300332
30190	common	Expected-PRS	-0.000487927	-0.000452156	-0.000436408	-0.000425392	-0.000416824	-0.000409607	-0.00040343	-0.000398116	-0.000393194	-0.000388752	-0.000384631	-0.000380842	-0.000377258	-0.000373793	-0.000370457	-0.000367313	-0.000364361	-0.000361398	-0.000358519	-0.000355699	-0.000353093	-0.000350575	-0.000348082	-0.0003457	-0.000343374	-0.00034104	-0.000338704	-0.000336425	-0.000334255	-0.000332133	-0.000330068	-0.000327969	-0.000325946	-0.000323952	-0.000321971	-0.000320007	-0.000318013	-0.000316119	-0.000314236	-0.000312331	-0.000310428	-0.000308543	-0.000306643	-0.000304762	-0.000302922	-0.000301075	-0.000299183
20127	common	Trait-Centiles	0	1	2	3	4	5	6	7	8	9	10	11	12	13	14	15	16	17	18	19	20	21	22	23	24	25	26	27	28	29	30	31	32	33	34	35	36	37	38	39	40	41	42	43	44	45	46
20127	common	Observed-PRS	-9.61262e-07	-1.42631e-06	-1.12287e-06	-9.036e-07	-7.17433e-07	-9.67145e-07	-8.61956e-07	-9.57741e-07	-1.12318e-06	-5.51037e-07	-7.294e-07	-8.04545e-07	-8.70373e-07	-8.03522e-07	-6.48922e-07	-5.77255e-07	-7.78144e-07	-8.03033e-07	-8.34542e-07	-6.39544e-07	-7.54874e-07	-6.11294e-07	-5.81936e-07	-5.0806e-07	-2.39416e-07	-1.4466e-07	-8.60065e-08	-4.90864e-08	-1.22509e-07	-2.39974e-07	2.37586e-07	-1.79232e-07	1.96604e-07	-1.80845e-07	-5.35e-07	2.82128e-07	4.52148e-07	1.34842e-07	-3.56788e-08	1.59092e-07	8.34016e-08	1.71615e-07	2.91267e-07	2.24265e-07	-5.04416e-08	7.01091e-07	4.0841e-07
20127	common	Expected-PRS	-2.44258e-06	-1.91354e-06	-1.67579e-06	-1.51605e-06	-1.38866e-06	-1.28337e-06	-1.19271e-06	-1.11293e-06	-1.04061e-06	-9.72431e-07	-9.11195e-07	-8.53358e-07	-7.98642e-07	-7.45998e-07	-6.95837e-07	-6.48097e-07	-6.01759e-07	-5.57415e-07	-5.16502e-07	-4.77138e-07	-4.37215e-07	-3.97937e-07	-3.60452e-07	-3.24383e-07	-2.89285e-07	-2.54619e-07	-2.20151e-07	-1.87395e-07	-1.54565e-07	-1.22288e-07	-9.0358e-08	-5.86706e-08	-2.76729e-08	3.18112e-09	3.38797e-08	6.36003e-08	9.27909e-08	1.21824e-07	1.50838e-07	1.79466e-07	2.06878e-07	2.35615e-07	2.62672e-07	2.90866e-07	3.19029e-07	3.47304e-07	3.75856e-07
30200	common	Trait-Centiles	0	1	2	3	4	5	6	7	8	9	10	11	12	13	14	15	16	17	18	19	20	21	22	23	24	25	26	27	28	29	30	31	32	33	34	35	36	37	38	39	40	41	42	43	44	45	46
30200	common	Observed-PRS	-9.8793e-05	-0.000110394	-9.50286e-05	-9.8929e-05	-9.71625e-05	-9.16266e-05	-8.62189e-05	-8.14732e-05	-8.16601e-05	-7.58697e-05	-8.12973e-05	-8.54893e-05	-6.81627e-05	-6.93105e-05	-7.62218e-05	-6.96765e-05	-6.736e-05	-6.76405e-05	-5.74274e-05	-7.2847e-05	-5.45747e-05	-6.11085e-05	-5.57874e-05	-5.40715e-05	-4.80936e-05	-5.84678e-05	-4.96888e-05	-6.1174e-05	-5.25873e-05	-4.71617e-05	-5.23976e-05	-5.23746e-05	-4.34902e-05	-4.48816e-05	-4.10197e-05	-2.97202e-05	-4.31102e-05	-3.59168e-05	-3.63061e-05	-3.82598e-05	-3.81568e-05	-3.66872e-05	-3.60907e-05	-3.33975e-05	-3.23929e-05	-3.36565e-05	-2.99659e-05
30200	common	Expected-PRS	-0.000135231	-0.000115046	-0.000106291	-0.000100257	-9.55457e-05	-9.15572e-05	-8.81627e-05	-8.51544e-05	-8.24399e-05	-7.99276e-05	-7.7595e-05	-7.53786e-05	-7.33183e-05	-7.14206e-05	-6.95851e-05	-6.78241e-05	-6.61434e-05	-6.45211e-05	-6.29703e-05	-6.14783e-05	-6.00015e-05	-5.85949e-05	-5.72148e-05	-5.58729e-05	-5.45882e-05	-5.3341e-05	-5.2082e-05	-5.08523e-05	-4.96544e-05	-4.84609e-05	-4.73174e-05	-4.61521e-05	-4.50243e-05	-4.39004e-05	-4.28161e-05	-4.17342e-05	-4.06352e-05	-3.95627e-05	-3.8504e-05	-3.74555e-05	-3.63945e-05	-3.53477e-05	-3.42996e-05	-3.32599e-05	-3.22235e-05	-3.11824e-05	-3.01488e-05
30140	common	Trait-Centiles	0	1	2	3	4	5	6	7	8	9	10	11	12	13	14	15	16	17	18	19	20	21	22	23	24	25	26	27	28	29	30	31	32	33	34	35	36	37	38	39	40	41	42	43	44	45	46
30140	common	Observed-PRS	-1.15898e-05	-1.21275e-05	-1.22603e-05	-1.23551e-05	-1.11807e-05	-1.15918e-05	-8.85817e-06	-1.00258e-05	-8.68984e-06	-8.6542e-06	-1.00192e-05	-7.14689e-06	-7.53948e-06	-8.14415e-06	-6.77431e-06	-7.2909e-06	-7.50874e-06	-6.5591e-06	-6.29668e-06	-6.25056e-06	-5.95903e-06	-4.64051e-06	-5.10437e-06	-5.36027e-06	-4.82355e-06	-4.91284e-06	-3.93287e-06	-4.61375e-06	-3.57136e-06	-2.97692e-06	-3.35386e-06	-3.97505e-06	-1.56504e-06	-1.73004e-06	-1.83438e-06	-2.44309e-06	-3.00294e-06	-1.27715e-06	-1.44339e-06	-1.64155e-06	-5.48681e-07	-1.16362e-06	-3.26881e-07	-5.95862e-07	5.66242e-07	-1.34204e-06	1.70108e-08
30140	common	Expected-PRS	-1.83782e-05	-1.4813e-05	-1.33133e-05	-1.2287e-05	-1.14668e-05	-1.07969e-05	-1.02086e-05	-9.68771e-06	-9.21874e-06	-8.78562e-06	-8.38976e-06	-8.02961e-06	-7.68651e-06	-7.3607e-06	-7.04321e-06	-6.74425e-06	-6.45739e-06	-6.18251e-06	-5.92394e-06	-5.67362e-06	-5.42845e-06	-5.18328e-06	-4.94853e-06	-4.72216e-06	-4.50439e-06	-4.2861e-06	-4.06924e-06	-3.85866e-06	-3.65172e-06	-3.44684e-06	-3.24856e-06	-3.05614e-06	-2.86394e-06	-2.67017e-06	-2.47999e-06	-2.29312e-06	-2.10834e-06	-1.92351e-06	-1.74207e-06	-1.56109e-06	-1.37356e-06	-1.19294e-06	-1.01192e-06	-8.32176e-07	-6.60867e-07	-4.8515e-07	-3.08243e-07
20156	common	Trait-Centiles	0	1	2	3	4	5	6	7	8	9	10	11	12	13	14	15	16	17	18	19	20	21	22	23	24	25	26	27	28	29	30	31	32	33	34	35	36	37	38	39	40	41	42	43	44	45	46
20156	common	Observed-PRS	-9.67461e-07	-1.03501e-06	1.48266e-08	1.78845e-07	5.83867e-07	-2.48417e-07	2.61633e-07	-2.29534e-07	1.93322e-06	-1.18912e-07	1.35077e-06	-1.30502e-07	2.3578e-08	8.40403e-07	7.1226e-07	8.98551e-07	-1.41309e-07	9.29591e-07	1.18172e-06	4.05242e-07	9.42829e-07	4.82676e-07	9.54155e-07	1.80901e-07	6.26216e-07	1.58907e-06	1.08966e-06	2.16857e-06	1.1159e-06	1.3463e-06	1.89415e-06	-4.02782e-08	7.47917e-07	1.24315e-06	1.15463e-06	2.44998e-07	2.16416e-06	1.79466e-06	1.41145e-06	1.32684e-06	9.29942e-07	2.53659e-06	1.32871e-06	6.96042e-07	1.19248e-06	2.10104e-06	1.20463e-06
20156	common	Expected-PRS	2.2424e-07	3.93622e-07	4.71388e-07	5.23029e-07	5.62485e-07	5.97877e-07	6.27659e-07	6.53187e-07	6.77341e-07	7.00103e-07	7.20683e-07	7.39164e-07	7.56845e-07	7.7297e-07	7.89029e-07	8.04597e-07	8.18542e-07	8.32383e-07	8.4624e-07	8.59801e-07	8.72204e-07	8.84151e-07	8.96396e-07	9.07973e-07	9.19477e-07	9.30596e-07	9.41421e-07	9.52061e-07	9.62045e-07	9.72851e-07	9.83146e-07	9.93075e-07	1.00313e-06	1.01261e-06	1.02261e-06	1.03271e-06	1.04188e-06	1.0512e-06	1.06065e-06	1.07012e-06	1.07928e-06	1.08825e-06	1.097e-06	1.10599e-06	1.11494e-06	1.12354e-06	1.13237e-06
1050	common	Trait-Centiles	0	1	2	3	4	5	6	7	8	9	10	11	12	13	14	15	16	17	18	19	20	21	22	23	24	25	26	27	28	29	30	31	32	33	34	35	36	37	38	39	40	41	42	43	44	45	46
1050	common	Observed-PRS	4.12804e-06	4.25199e-06	4.86369e-06	4.60889e-06	4.49623e-06	4.51062e-06	4.29059e-06	4.37878e-06	4.97029e-06	4.72401e-06	4.97709e-06	4.88249e-06	4.79742e-06	4.73513e-06	4.75869e-06	4.70209e-06	4.90383e-06	4.67933e-06	4.62787e-06	5.21071e-06	5.34188e-06	5.06095e-06	5.38051e-06	4.92342e-06	4.93204e-06	4.93345e-06	4.85198e-06	5.04919e-06	4.84329e-06	4.8438e-06	5.35526e-06	5.0052e-06	5.04183e-06	4.92111e-06	5.0315e-06	5.22013e-06	5.05448e-06	5.31904e-06	5.57673e-06	5.19309e-06	4.94917e-06	5.33086e-06	5.54185e-06	5.22157e-06	5.17277e-06	5.45628e-06	5.20297e-06
1050	common	Expected-PRS	3.62013e-06	3.97051e-06	4.12246e-06	4.22944e-06	4.31149e-06	4.37851e-06	4.43637e-06	4.48769e-06	4.53392e-06	4.57669e-06	4.61735e-06	4.65523e-06	4.69082e-06	4.72428e-06	4.75611e-06	4.78583e-06	4.81475e-06	4.842e-06	4.8683e-06	4.89417e-06	4.91904e-06	4.94336e-06	4.9674e-06	4.99079e-06	5.01318e-06	5.03526e-06	5.0569e-06	5.07732e-06	5.09772e-06	5.11813e-06	5.13838e-06	5.15859e-06	5.17816e-06	5.19749e-06	5.216e-06	5.23525e-06	5.25475e-06	5.27352e-06	5.29196e-06	5.3102e-06	5.32839e-06	5.34639e-06	5.36459e-06	5.38232e-06	5.40052e-06	5.41845e-06	5.43598e-06
4199	common	Trait-Centiles	0	1	2	3	4	5	6	7	8	9	10	11	12	13	14	15	16	17	18	19	20	21	22	23	24	25	26	27	28	29	30	31	32	33	34	35	36	37	38	39	40	41	42	43	44	45	46
4199	common	Observed-PRS	3.19366e-06	3.22249e-06	2.69076e-06	1.83754e-06	4.61006e-06	4.84427e-06	4.26454e-06	2.98164e-06	3.32011e-06	4.65824e-06	3.28535e-06	3.14418e-06	6.03585e-06	3.549e-06	3.50044e-06	6.57318e-06	5.55897e-06	4.84335e-06	4.49464e-06	4.92596e-06	4.6192e-06	6.89804e-06	5.55871e-06	6.12856e-06	5.63501e-06	6.51784e-06	5.51587e-06	4.45451e-06	4.33835e-06	6.15684e-06	6.45231e-06	6.16873e-06	5.90925e-06	5.8933e-06	5.25361e-06	6.29762e-06	6.52883e-06	7.04119e-06	6.12752e-06	4.63083e-06	5.79808e-06	6.25207e-06	5.45931e-06	5.40396e-06	6.29678e-06	6.37073e-06	5.90917e-06
4199	common	Expected-PRS	2.56524e-06	3.29367e-06	3.61784e-06	3.83459e-06	4.01175e-06	4.15173e-06	4.27371e-06	4.38136e-06	4.47525e-06	4.56702e-06	4.65151e-06	4.72866e-06	4.80092e-06	4.87103e-06	4.93559e-06	5.00123e-06	5.06305e-06	5.12036e-06	5.17399e-06	5.22791e-06	5.27988e-06	5.33066e-06	5.37937e-06	5.42646e-06	5.47139e-06	5.51602e-06	5.56286e-06	5.60805e-06	5.65275e-06	5.69605e-06	5.73859e-06	5.77978e-06	5.82007e-06	5.86004e-06	5.90108e-06	5.94056e-06	5.97934e-06	6.01832e-06	6.05714e-06	6.09557e-06	6.13342e-06	6.17151e-06	6.20937e-06	6.24558e-06	6.28231e-06	6.32063e-06	6.35811e-06
30810	common	Trait-Centiles	0	1	2	3	4	5	6	7	8	9	10	11	12	13	14	15	16	17	18	19	20	21	22	23	24	25	26	27	28	29	30	31	32	33	34	35	36	37	38	39	40	41	42	43	44	45	46
30810	common	Observed-PRS	-0.000319363	-0.000306502	-0.000296158	-0.000286757	-0.000280504	-0.00028138	-0.000278944	-0.000270468	-0.000276546	-0.000266622	-0.000259948	-0.000272171	-0.000258811	-0.000257175	-0.000250928	-0.000262819	-0.000256158	-0.000255233	-0.00026318	-0.000253979	-0.000241415	-0.000252554	-0.00024298	-0.000247688	-0.000250224	-0.000254108	-0.000252006	-0.000239222	-0.000242543	-0.000240894	-0.000236744	-0.000239234	-0.000229451	-0.000240192	-0.000235133	-0.000229244	-0.000241854	-0.000236054	-0.000237699	-0.000233145	-0.000223022	-0.000234794	-0.000230226	-0.000229182	-0.00022393	-0.000221761	-0.000225567
30810	common	Expected-PRS	-0.000322817	-0.000304116	-0.000295894	-0.000290009	-0.000285372	-0.000281468	-0.000278127	-0.000275212	-0.000272588	-0.000270194	-0.000267982	-0.000265853	-0.000263884	-0.000262048	-0.000260312	-0.000258636	-0.000257057	-0.000255528	-0.000254059	-0.00025263	-0.000251301	-0.000249975	-0.000248667	-0.000247386	-0.000246164	-0.000244925	-0.000243705	-0.000242517	-0.00024135	-0.000240243	-0.000239152	-0.000238049	-0.000236962	-0.000235906	-0.000234833	-0.000233748	-0.000232709	-0.000231681	-0.00023064	-0.000229616	-0.00022864	-0.00022765	-0.000226658	-0.000225647	-0.000224689	-0.000223709	-0.000222704
30090	common	Trait-Centiles	0	1	2	3	4	5	6	7	8	9	10	11	12	13	14	15	16	17	18	19	20	21	22	23	24	25	26	27	28	29	30	31	32	33	34	35	36	37	38	39	40	41	42	43	44	45	46
30090	common	Observed-PRS	-5.39361e-05	-9.25531e-05	-9.19764e-05	-7.53025e-05	-9.06323e-05	-7.77463e-05	-7.42162e-05	-6.56806e-05	-6.68101e-05	-5.74404e-05	-6.63849e-05	-5.66131e-05	-5.52044e-05	-5.43281e-05	-4.39575e-05	-4.15636e-05	-4.28882e-05	-4.61716e-05	-3.27557e-05	-3.20114e-05	-3.92361e-05	-3.13596e-05	-2.29565e-05	-2.8952e-05	-2.91755e-05	-2.26222e-05	-2.25478e-05	-2.09558e-05	-1.79879e-05	-1.23145e-05	-1.37913e-05	-1.05403e-05	-1.4281e-05	-3.81471e-06	-4.37351e-06	-1.54983e-06	1.07583e-05	-2.35682e-06	8.68607e-06	8.15966e-06	7.03141e-06	9.64962e-06	1.44032e-05	2.08216e-05	1.11892e-05	9.50345e-06	1.46949e-05
30090	common	Expected-PRS	-0.000157655	-0.000124118	-0.000109221	-9.89864e-05	-9.08879e-05	-8.43348e-05	-7.85798e-05	-7.35491e-05	-6.9127e-05	-6.50157e-05	-6.113e-05	-5.73878e-05	-5.39077e-05	-5.07402e-05	-4.77563e-05	-4.49224e-05	-4.21653e-05	-3.95385e-05	-3.69775e-05	-3.44259e-05	-3.19794e-05	-2.9685e-05	-2.74326e-05	-2.52512e-05	-2.30464e-05	-2.08833e-05	-1.87877e-05	-1.67009e-05	-1.46855e-05	-1.27212e-05	-1.07587e-05	-8.81467e-06	-6.95833e-06	-5.11198e-06	-3.26751e-06	-1.41497e-06	3.68754e-07	2.17702e-06	4.01609e-06	5.80425e-06	7.52522e-06	9.28586e-06	1.10301e-05	1.27744e-05	1.45212e-05	1.62618e-05	1.79984e-05
4194	common	Trait-Centiles	0	1	2	3	4	5	6	7	8	9	10	11	12	13	14	15	16	17	18	19	20	21	22	23	24	25	26	27	28	29	30	31	32	33	34	35	36	37	38	39	40	41	42	43	44	45	46
4194	common	Observed-PRS	-0.000122622	-0.000117551	-9.72005e-05	-8.76332e-05	-9.58949e-05	-8.27426e-05	-7.04535e-05	-8.52945e-05	-9.30648e-05	-4.67822e-05	-6.65599e-05	-5.97182e-05	-7.69006e-05	-4.40589e-05	-4.59145e-05	-4.17002e-05	-3.62194e-05	-4.02673e-05	-4.5072e-05	-2.98746e-05	-3.89901e-05	-5.57718e-05	-3.18826e-05	-4.04342e-05	-2.76355e-05	-2.96748e-05	-3.24833e-05	-5.49976e-05	-2.43545e-06	-3.53067e-05	-3.6924e-05	-5.04442e-05	-5.55353e-05	-2.43778e-05	7.49186e-06	-3.33716e-05	8.5053e-06	-3.45325e-05	-3.06576e-05	3.86776e-06	-1.76885e-05	-1.40304e-05	-5.93653e-06	-6.50182e-06	-9.88888e-06	1.0463e-05	-3.22415e-05
4194	common	Expected-PRS	-0.00012168	-0.000100425	-9.11401e-05	-8.47422e-05	-7.97575e-05	-7.55663e-05	-7.21351e-05	-6.90338e-05	-6.61593e-05	-6.35543e-05	-6.10538e-05	-5.87459e-05	-5.66055e-05	-5.45012e-05	-5.2616e-05	-5.07792e-05	-4.90252e-05	-4.72629e-05	-4.56473e-05	-4.41552e-05	-4.26633e-05	-4.12046e-05	-3.97265e-05	-3.82542e-05	-3.68293e-05	-3.54901e-05	-3.4143e-05	-3.28316e-05	-3.15319e-05	-3.02825e-05	-2.90778e-05	-2.78214e-05	-2.66077e-05	-2.54192e-05	-2.42201e-05	-2.30413e-05	-2.18773e-05	-2.07441e-05	-1.96339e-05	-1.85146e-05	-1.73874e-05	-1.62823e-05	-1.51729e-05	-1.40873e-05	-1.30109e-05	-1.19587e-05	-1.08831e-05
30070	common	Trait-Centiles	0	1	2	3	4	5	6	7	8	9	10	11	12	13	14	15	16	17	18	19	20	21	22	23	24	25	26	27	28	29	30	31	32	33	34	35	36	37	38	39	40	41	42	43	44	45	46
30070	common	Observed-PRS	-0.000128151	-9.37756e-05	-6.73068e-05	-6.99017e-05	-5.95658e-05	-4.6567e-05	-4.75143e-05	-3.54013e-05	-3.76164e-05	-3.84327e-05	-2.01475e-05	-2.87321e-05	-2.96319e-05	-2.81628e-05	-6.26187e-06	-1.19017e-05	-4.45983e-06	3.70431e-06	-7.52732e-07	5.15549e-06	3.26769e-06	3.94889e-06	1.81824e-05	1.68396e-05	9.14509e-06	2.05137e-05	3.12197e-05	3.8629e-05	2.94113e-05	2.52881e-05	3.8201e-05	3.19615e-05	3.32781e-05	2.87683e-05	3.49231e-05	5.02955e-05	4.40358e-05	4.7627e-05	5.97479e-05	4.60371e-05	5.35638e-05	5.89076e-05	7.54091e-05	6.71916e-05	6.31402e-05	5.81718e-05	5.91692e-05
30070	common	Expected-PRS	-0.000130132	-9.35761e-05	-7.76268e-05	-6.63381e-05	-5.74736e-05	-4.9998e-05	-4.37395e-05	-3.81402e-05	-3.30122e-05	-2.8413e-05	-2.41295e-05	-2.01645e-05	-1.64091e-05	-1.2774e-05	-9.35291e-06	-6.0489e-06	-2.9295e-06	7.95241e-08	2.86326e-06	5.70505e-06	8.30593e-06	1.08135e-05	1.32996e-05	1.58001e-05	1.8221e-05	2.05332e-05	2.28384e-05	2.50838e-05	2.73056e-05	2.94743e-05	3.16345e-05	3.3799e-05	3.58725e-05	3.79484e-05	4.00332e-05	4.21095e-05	4.41113e-05	4.61566e-05	4.80973e-05	5.00345e-05	5.19751e-05	5.3956e-05	5.59125e-05	5.77498e-05	5.9643e-05	6.15465e-05	6.34326e-05
30010	common	Trait-Centiles	0	1	2	3	4	5	6	7	8	9	10	11	12	13	14	15	16	17	18	19	20	21	22	23	24	25	26	27	28	29	30	31	32	33	34	35	36	37	38	39	40	41	42	43	44	45	46
30010	common	Observed-PRS	1.95506e-05	6.38875e-06	1.21209e-05	7.84805e-06	1.73636e-05	1.66612e-05	2.82759e-05	3.26844e-05	3.27016e-05	3.57506e-05	4.02848e-05	4.26346e-05	5.69538e-05	4.24014e-05	5.67391e-05	4.99663e-05	5.1029e-05	4.71671e-05	5.34576e-05	5.86346e-05	6.27664e-05	5.19844e-05	6.70861e-05	6.56037e-05	7.22777e-05	6.88191e-05	7.97448e-05	8.04868e-05	7.8369e-05	8.01476e-05	8.36018e-05	8.48369e-05	8.12473e-05	8.33162e-05	8.51951e-05	8.06755e-05	8.81258e-05	8.2282e-05	8.40166e-05	9.0864e-05	9.48583e-05	9.69895e-05	8.58498e-05	0.000100409	0.000100444	0.00010273	9.12124e-05
30010	common	Expected-PRS	-3.83365e-05	-1.1666e-05	2.06025e-07	8.26223e-06	1.47518e-05	2.00493e-05	2.45065e-05	2.84642e-05	3.19638e-05	3.52856e-05	3.83549e-05	4.12464e-05	4.39769e-05	4.64421e-05	4.88898e-05	5.11801e-05	5.33561e-05	5.55268e-05	5.76302e-05	5.96488e-05	6.15802e-05	6.34184e-05	6.52484e-05	6.70657e-05	6.88228e-05	7.0522e-05	7.21655e-05	7.37665e-05	7.54044e-05	7.70104e-05	7.86227e-05	8.01549e-05	8.16403e-05	8.31446e-05	8.46266e-05	8.6084e-05	8.75206e-05	8.89314e-05	9.03618e-05	9.17956e-05	9.32281e-05	9.46147e-05	9.59974e-05	9.73523e-05	9.87122e-05	0.000100091	0.000101432
30240	common	Trait-Centiles	0	1	2	3	4	5	6	7	8	9	10	11	12	13	14	15	16	17	18	19	20	21	22	23	24	25	26	27	28	29	30	31	32	33	34	35	36	37	38	39	40	41	42	43	44	45	46
30240	common	Observed-PRS	5.30174e-05	7.91397e-05	7.64964e-05	8.50412e-05	8.14834e-05	9.87494e-05	9.00019e-05	9.05168e-05	0.000113841	0.000111258	0.00010672	0.000119027	0.000113079	0.000112466	0.000125194	0.000115078	0.000121941	0.000123748	0.000121201	0.000141201	0.00013924	0.000137514	0.00013767	0.000141496	0.000151287	0.000145408	0.000143278	0.000163817	0.000154235	0.000148159	0.000160949	0.000147824	0.000156719	0.000164914	0.000167111	0.000165614	0.000174393	0.000162808	0.000176471	0.000176579	0.000174795	0.000164948	0.000178007	0.000180474	0.000179242	0.000177009	0.000189743
30240	common	Expected-PRS	2.49154e-05	5.40825e-05	6.74455e-05	7.67588e-05	8.39206e-05	8.99342e-05	9.50335e-05	9.95812e-05	0.000103714	0.000107532	0.000110981	0.000114201	0.000117167	0.000120083	0.000122936	0.000125596	0.00012811	0.000130509	0.000132871	0.000135123	0.000137275	0.000139343	0.000141443	0.000143465	0.00014538	0.000147271	0.000149165	0.000150972	0.00015273	0.000154476	0.000156252	0.000158	0.000159695	0.000161386	0.000163088	0.000164746	0.000166388	0.000167984	0.000169585	0.000171189	0.00017274	0.000174323	0.000175893	0.000177481	0.000179082	0.00018067	0.000182221
30250	common	Trait-Centiles	0	1	2	3	4	5	6	7	8	9	10	11	12	13	14	15	16	17	18	19	20	21	22	23	24	25	26	27	28	29	30	31	32	33	34	35	36	37	38	39	40	41	42	43	44	45	46
30250	common	Observed-PRS	9.28065e-06	1.16795e-05	1.51392e-05	1.37144e-05	1.5091e-05	1.66329e-05	1.5936e-05	1.62625e-05	1.63535e-05	1.70788e-05	1.63018e-05	1.68837e-05	2.02853e-05	1.71232e-05	1.90114e-05	1.93075e-05	1.97582e-05	2.09446e-05	2.0538e-05	2.00924e-05	2.10898e-05	2.05128e-05	2.24375e-05	2.1896e-05	2.11233e-05	2.35034e-05	2.28826e-05	2.22847e-05	2.45418e-05	2.3087e-05	2.2444e-05	2.49548e-05	2.42854e-05	2.51257e-05	2.40802e-05	2.4674e-05	2.5101e-05	2.67114e-05	2.55227e-05	2.59931e-05	2.67815e-05	2.60189e-05	2.61275e-05	2.71648e-05	2.55582e-05	2.76544e-05	2.71567e-05
30250	common	Expected-PRS	6.35552e-06	1.02493e-05	1.19799e-05	1.31789e-05	1.41165e-05	1.48988e-05	1.55987e-05	1.61942e-05	1.67382e-05	1.72261e-05	1.76853e-05	1.81222e-05	1.85249e-05	1.8905e-05	1.92708e-05	1.96127e-05	1.99458e-05	2.02559e-05	2.05534e-05	2.08454e-05	2.11381e-05	2.14179e-05	2.16852e-05	2.19535e-05	2.22177e-05	2.24715e-05	2.27237e-05	2.29748e-05	2.32142e-05	2.3452e-05	2.36865e-05	2.39157e-05	2.4136e-05	2.43567e-05	2.45735e-05	2.47875e-05	2.49998e-05	2.52186e-05	2.54329e-05	2.56383e-05	2.58496e-05	2.60592e-05	2.62636e-05	2.6468e-05	2.66745e-05	2.68821e-05	2.7095e-05
20159	common	Trait-Centiles	0	1	2	3	4	5	6	7	8	9	10	11	12	13	14	15	16	17	18	19	20	21	22	23	24	25	26	27	28	29	30	31	32	33	34	35	36	37	38	39	40	41	42	43	44	45	46
20159	common	Observed-PRS	-7.14656e-06	-6.68174e-06	-8.5034e-06	-8.83896e-06	-7.13019e-06	-8.27642e-06	-7.44556e-06	-6.53291e-06	-8.40412e-06	-7.77148e-06	-7.53978e-06	-7.52917e-06	-9.86521e-06	-7.08895e-06	-7.04956e-06	-8.48765e-06	-7.27364e-06	-7.94969e-06	-7.6249e-06	-6.8976e-06	-7.20178e-06	-1.00768e-05	-7.91454e-06	-5.55143e-06	-6.45031e-06	-7.05037e-06	-8.26792e-06	-9.26489e-06	-6.87601e-06	-6.08817e-06	-5.87745e-06	-6.05436e-06	-7.96004e-06	-6.95329e-06	-6.35552e-06	-6.1044e-06	-6.64024e-06	-6.61368e-06	-7.62123e-06	-6.24248e-06	-6.65422e-06	-5.24749e-06	-6.2027e-06	-8.00872e-06	-6.12318e-06	-4.6271e-06	-4.48813e-06
20159	common	Expected-PRS	-1.08177e-05	-9.88643e-06	-9.46438e-06	-9.17423e-06	-8.95705e-06	-8.77379e-06	-8.61533e-06	-8.47947e-06	-8.35337e-06	-8.23858e-06	-8.1309e-06	-8.03353e-06	-7.94134e-06	-7.85453e-06	-7.76789e-06	-7.68265e-06	-7.60028e-06	-7.52514e-06	-7.45198e-06	-7.38083e-06	-7.315e-06	-7.25061e-06	-7.18271e-06	-7.11977e-06	-7.05895e-06	-7.00164e-06	-6.9446e-06	-6.88947e-06	-6.83566e-06	-6.78438e-06	-6.73209e-06	-6.67931e-06	-6.6264e-06	-6.5714e-06	-6.51858e-06	-6.46803e-06	-6.41565e-06	-6.36294e-06	-6.312e-06	-6.26288e-06	-6.21114e-06	-6.16332e-06	-6.11363e-06	-6.06359e-06	-6.01442e-06	-5.96594e-06	-5.91979e-06
30830	common	Trait-Centiles	0	1	2	3	4	5	6	7	8	9	10	11	12	13	14	15	16	17	18	19	20	21	22	23	24	25	26	27	28	29	30	31	32	33	34	35	36	37	38	39	40	41	42	43	44	45	46
30830	common	Observed-PRS	-0.000180151	-0.000153737	-0.000119351	-0.000115279	-0.000117639	-0.000103505	-9.62582e-05	-0.000104416	-9.21002e-05	-0.000105286	-0.000111928	-0.000101454	-9.81191e-05	-0.000103401	-9.25498e-05	-8.9918e-05	-9.29841e-05	-8.69402e-05	-9.51152e-05	-9.38703e-05	-7.43558e-05	-8.93952e-05	-8.27e-05	-8.77293e-05	-8.41417e-05	-6.91338e-05	-6.70391e-05	-6.50251e-05	-5.97425e-05	-6.09645e-05	-5.80752e-05	-6.06197e-05	-5.43648e-05	-5.31244e-05	-5.62033e-05	-5.34901e-05	-3.58175e-05	-2.91653e-05	-4.05941e-05	-5.06142e-05	-4.40644e-05	-3.86307e-05	-2.78e-05	-2.62703e-05	-2.43664e-05	-7.8295e-06	-2.47755e-05
30830	common	Expected-PRS	-0.00021513	-0.000178284	-0.000162199	-0.000150694	-0.000141779	-0.000134336	-0.000128072	-0.000122461	-0.000117278	-0.000112523	-0.000108134	-0.000104014	-0.000100262	-9.66419e-05	-9.31295e-05	-8.9921e-05	-8.67015e-05	-8.36598e-05	-8.07361e-05	-7.8029e-05	-7.53584e-05	-7.27301e-05	-7.01844e-05	-6.76676e-05	-6.5238e-05	-6.28351e-05	-6.04408e-05	-5.80949e-05	-5.5875e-05	-5.35789e-05	-5.1355e-05	-4.92011e-05	-4.7137e-05	-4.49954e-05	-4.29301e-05	-4.08436e-05	-3.87865e-05	-3.67356e-05	-3.47085e-05	-3.27255e-05	-3.07588e-05	-2.87742e-05	-2.67924e-05	-2.47658e-05	-2.28376e-05	-2.09762e-05	-1.90609e-05
20015	common	Trait-Centiles	0	1	2	3	4	5	6	7	8	9	10	11	12	13	14	15	16	17	18	19	20	21	22	23	24	25	26	27	28	29	30	31	32	33	34	35	36	37	38	39	40	41	42	43	44	45	46
20015	common	Observed-PRS	-3.03674e-05	-3.5495e-05	-3.59287e-05	-3.55358e-05	-3.35567e-05	-3.20432e-05	-3.24697e-05	-3.02023e-05	-3.04979e-05	-2.88496e-05	-3.01153e-05	-2.87345e-05	-2.75347e-05	-2.63889e-05	-2.73818e-05	-2.64005e-05	-2.4251e-05	-2.59953e-05	-2.637e-05	-2.54366e-05	-2.41962e-05	-2.40911e-05	-2.40244e-05	-2.31525e-05	-2.30364e-05	-2.30986e-05	-2.35779e-05	-2.22573e-05	-2.05987e-05	-2.10044e-05	-2.16874e-05	-2.09998e-05	-1.99146e-05	-1.97761e-05	-2.13262e-05	-2.04741e-05	-2.04542e-05	-1.86112e-05	-1.89182e-05	-1.96684e-05	-1.86018e-05	-1.76531e-05	-1.83376e-05	-1.70484e-05	-1.76446e-05	-1.51688e-05	-1.56771e-05
20015	common	Expected-PRS	-4.48429e-05	-3.94388e-05	-3.71232e-05	-3.54566e-05	-3.41506e-05	-3.30768e-05	-3.2148e-05	-3.13371e-05	-3.05863e-05	-2.99176e-05	-2.92921e-05	-2.87148e-05	-2.81612e-05	-2.76527e-05	-2.717e-05	-2.66946e-05	-2.62316e-05	-2.57919e-05	-2.53723e-05	-2.49608e-05	-2.45634e-05	-2.41748e-05	-2.37974e-05	-2.34375e-05	-2.30822e-05	-2.27289e-05	-2.23904e-05	-2.2061e-05	-2.17336e-05	-2.14038e-05	-2.10874e-05	-2.07757e-05	-2.04637e-05	-2.0159e-05	-1.98587e-05	-1.95522e-05	-1.92538e-05	-1.89615e-05	-1.86751e-05	-1.83782e-05	-1.8097e-05	-1.78139e-05	-1.75312e-05	-1.72493e-05	-1.69695e-05	-1.6694e-05	-1.64129e-05
30530	common	Trait-Centiles	0	1	2	3	4	5	6	7	8	9	10	11	12	13	14	15	16	17	18	19	20	21	22	23	24	25	26	27	28	29	30	31	32	33	34	35	36	37	38	39	40	41	42	43	44	45	46
30530	common	Observed-PRS	-9.26044e-06	-8.2532e-06	-8.11883e-06	-7.67682e-06	-7.74527e-06	-8.10624e-06	-7.64206e-06	-8.11824e-06	-7.82784e-06	-7.34888e-06	-7.35031e-06	-6.97899e-06	-7.26314e-06	-7.19028e-06	-6.88455e-06	-7.21163e-06	-7.04193e-06	-7.67884e-06	-6.5107e-06	-6.934e-06	-6.41087e-06	-7.24466e-06	-7.06028e-06	-6.43617e-06	-7.09711e-06	-6.5975e-06	-6.633e-06	-6.21901e-06	-6.0895e-06	-6.4809e-06	-6.37147e-06	-6.22062e-06	-6.30951e-06	-5.77922e-06	-6.69387e-06	-6.38528e-06	-6.59886e-06	-6.31431e-06	-6.70428e-06	-6.09973e-06	-5.84137e-06	-6.21325e-06	-5.38181e-06	-6.36678e-06	-6.22182e-06	-6.57074e-06	-6.57862e-06
30530	common	Expected-PRS	-8.5877e-06	-8.13751e-06	-7.9364e-06	-7.79327e-06	-7.68412e-06	-7.59119e-06	-7.51151e-06	-7.44136e-06	-7.37837e-06	-7.32081e-06	-7.26709e-06	-7.21724e-06	-7.17028e-06	-7.12667e-06	-7.08459e-06	-7.04393e-06	-7.00538e-06	-6.96879e-06	-6.93373e-06	-6.89945e-06	-6.86621e-06	-6.8336e-06	-6.8022e-06	-6.77221e-06	-6.74213e-06	-6.71335e-06	-6.68436e-06	-6.65552e-06	-6.62781e-06	-6.60009e-06	-6.57282e-06	-6.5462e-06	-6.52004e-06	-6.4938e-06	-6.46879e-06	-6.44368e-06	-6.41853e-06	-6.3937e-06	-6.36869e-06	-6.34421e-06	-6.31958e-06	-6.2949e-06	-6.27054e-06	-6.24669e-06	-6.22327e-06	-6.20039e-06	-6.17736e-06
30270	common	Trait-Centiles	0	1	2	3	4	5	6	7	8	9	10	11	12	13	14	15	16	17	18	19	20	21	22	23	24	25	26	27	28	29	30	31	32	33	34	35	36	37	38	39	40	41	42	43	44	45	46
30270	common	Observed-PRS	-0.000392811	-0.000391871	-0.0003762	-0.000361973	-0.00035391	-0.00035425	-0.000357051	-0.000339909	-0.00033504	-0.000335774	-0.000329897	-0.000330039	-0.000320647	-0.000312012	-0.000312618	-0.000309151	-0.000319821	-0.000313987	-0.000324446	-0.000300919	-0.000305424	-0.000309077	-0.000301873	-0.000292106	-0.000294426	-0.000281733	-0.000296024	-0.000287544	-0.000289344	-0.000290722	-0.000286131	-0.000272289	-0.000277984	-0.000282158	-0.000279481	-0.000285211	-0.000269469	-0.000270269	-0.000268283	-0.000263467	-0.000265274	-0.000270484	-0.000267354	-0.000258679	-0.0002728	-0.000259293	-0.000255425
30270	common	Expected-PRS	-0.000428575	-0.000395478	-0.000380974	-0.000370562	-0.000362428	-0.000355895	-0.000350195	-0.000345214	-0.000340601	-0.000336619	-0.000332762	-0.000329235	-0.000325913	-0.000322765	-0.000319749	-0.00031686	-0.000314164	-0.000311529	-0.000308891	-0.000306385	-0.000304021	-0.000301703	-0.00029944	-0.000297214	-0.000295016	-0.000292911	-0.000290874	-0.000288908	-0.000286948	-0.000285034	-0.000283145	-0.00028123	-0.000279364	-0.000277512	-0.000275602	-0.00027382	-0.00027209	-0.000270289	-0.000268489	-0.000266682	-0.000264922	-0.000263188	-0.000261447	-0.000259746	-0.000258072	-0.000256402	-0.00025472
1070	common	Trait-Centiles	0	1	2	3	4	5	6	7	8	9	10	11	12	13	14	15	16	17	18	19	20	21	22	23	24	25	26	27	28	29	30	31	32	33	34	35	36	37	38	39	40	41	42	43	44	45	46
1070	common	Observed-PRS	-1.05221e-06	-1.12317e-06	-1.14594e-06	-1.00829e-06	-5.89112e-07	-1.05877e-06	-9.11651e-07	-7.23193e-07	-6.20187e-07	-8.81052e-07	-5.45322e-07	-2.4027e-07	-1.04696e-07	-9.16293e-07	-4.99235e-08	-5.04147e-07	-3.28987e-07	-3.22432e-07	-6.17347e-07	-3.45613e-07	-2.52084e-07	-5.11934e-09	-2.19283e-07	-5.16984e-08	-3.61618e-08	2.0675e-07	-5.26838e-07	2.02461e-07	3.0317e-07	7.32632e-08	-4.57161e-08	4.22973e-07	-5.39886e-10	8.67463e-08	3.34553e-07	1.44919e-07	9.0234e-08	1.1344e-07	3.52658e-07	4.13089e-07	2.81942e-07	1.53985e-07	3.02319e-08	5.14777e-07	2.47823e-07	6.17885e-07	3.74486e-07
1070	common	Expected-PRS	-1.86371e-06	-1.42137e-06	-1.23388e-06	-1.0976e-06	-9.90122e-07	-9.02827e-07	-8.263e-07	-7.5906e-07	-6.99789e-07	-6.43875e-07	-5.91957e-07	-5.42874e-07	-4.97106e-07	-4.54536e-07	-4.13507e-07	-3.73396e-07	-3.35045e-07	-2.99175e-07	-2.64848e-07	-2.31656e-07	-1.99411e-07	-1.67304e-07	-1.36625e-07	-1.06238e-07	-7.69799e-08	-4.81487e-08	-2.00421e-08	7.15756e-09	3.39734e-08	5.99703e-08	8.61018e-08	1.12034e-07	1.37746e-07	1.63365e-07	1.88009e-07	2.12534e-07	2.36752e-07	2.60946e-07	2.8516e-07	3.09558e-07	3.33441e-07	3.56993e-07	3.80237e-07	4.02944e-07	4.25485e-07	4.48594e-07	4.71366e-07
30850	common	Trait-Centiles	0	1	2	3	4	5	6	7	8	9	10	11	12	13	14	15	16	17	18	19	20	21	22	23	24	25	26	27	28	29	30	31	32	33	34	35	36	37	38	39	40	41	42	43	44	45	46
30850	common	Observed-PRS	-5.81348e-05	-3.75505e-05	-3.5267e-05	-3.3467e-05	-2.39474e-05	-1.76215e-05	-1.6675e-05	-2.09029e-06	-5.29083e-06	7.02933e-06	1.6558e-05	1.13255e-05	1.24896e-05	3.93743e-06	2.36201e-05	2.84702e-05	1.36184e-05	2.84847e-05	2.99781e-05	4.4623e-05	3.62799e-05	3.70174e-05	4.18925e-05	4.18468e-05	3.94858e-05	3.67797e-05	4.01595e-05	4.67896e-05	4.03259e-05	4.41353e-05	4.11849e-05	3.87729e-05	4.61106e-05	3.39111e-05	5.27008e-05	4.85068e-05	5.99466e-05	4.53694e-05	3.56431e-05	4.33277e-05	5.87185e-05	5.77671e-05	4.93222e-05	5.93781e-05	4.78174e-05	6.32334e-05	5.84542e-05
30850	common	Expected-PRS	-2.8638e-05	-1.34521e-05	-6.93514e-06	-2.37386e-06	1.1417e-06	4.14504e-06	6.79093e-06	9.08196e-06	1.11094e-05	1.2984e-05	1.47016e-05	1.63178e-05	1.77976e-05	1.92594e-05	2.06246e-05	2.19309e-05	2.316e-05	2.43451e-05	2.55171e-05	2.66667e-05	2.77691e-05	2.88539e-05	2.98861e-05	3.09033e-05	3.19325e-05	3.29279e-05	3.3903e-05	3.48258e-05	3.57349e-05	3.6622e-05	3.7511e-05	3.83916e-05	3.9256e-05	4.01269e-05	4.09807e-05	4.18108e-05	4.26261e-05	4.34458e-05	4.42591e-05	4.50747e-05	4.5884e-05	4.66863e-05	4.74888e-05	4.8265e-05	4.9047e-05	4.9802e-05	5.05631e-05
4288	common	Trait-Centiles	0	1	2	3	4	5	6	7	8	9	10	11	12	13	14	15	16	17	18	19	20	21	22	23	24	25	26	27	28	29	30	31	32	33	34	35	36	37	38	39	40	41	42	43	44	45	46
4288	common	Observed-PRS	-4.32885e-06	-5.92727e-06	-3.14057e-06	-6.07964e-06	-4.569e-06	-3.24496e-06	-4.22305e-06	-4.48945e-06	-4.59436e-06	-4.1759e-06	-5.33346e-06	-4.57561e-06	-4.79475e-06	-5.73092e-06	-3.81194e-06	-5.83861e-06	-2.43137e-06	-2.3989e-06	-5.23382e-06	-3.24197e-06	-4.7804e-06	-3.42703e-06	-5.14884e-06	-3.09177e-06	-3.07081e-06	-3.26644e-06	-3.37482e-06	-4.68071e-06	-5.02667e-06	-3.03583e-06	-2.3143e-06	-4.77923e-06	-2.40654e-06	-1.13486e-06	-3.98638e-06	-9.18709e-07	-2.696e-06	-3.56145e-06	-3.64012e-06	-2.77909e-06	-3.42083e-06	-1.88732e-06	-2.48094e-06	-2.83938e-06	-3.73264e-06	-2.70798e-06	-1.96267e-06
4288	common	Expected-PRS	-5.79251e-06	-5.19108e-06	-4.92722e-06	-4.74434e-06	-4.59627e-06	-4.47684e-06	-4.37293e-06	-4.28124e-06	-4.20055e-06	-4.12585e-06	-4.05357e-06	-3.98512e-06	-3.92173e-06	-3.86308e-06	-3.80634e-06	-3.75417e-06	-3.70537e-06	-3.65722e-06	-3.6119e-06	-3.56425e-06	-3.51961e-06	-3.47598e-06	-3.43576e-06	-3.39589e-06	-3.35435e-06	-3.31371e-06	-3.27483e-06	-3.23714e-06	-3.19948e-06	-3.16255e-06	-3.12647e-06	-3.09193e-06	-3.05807e-06	-3.0227e-06	-2.98885e-06	-2.95422e-06	-2.9212e-06	-2.88795e-06	-2.85593e-06	-2.82321e-06	-2.79034e-06	-2.75837e-06	-2.72684e-06	-2.69591e-06	-2.66353e-06	-2.63308e-06	-2.60094e-06
30860	common	Trait-Centiles	0	1	2	3	4	5	6	7	8	9	10	11	12	13	14	15	16	17	18	19	20	21	22	23	24	25	26	27	28	29	30	31	32	33	34	35	36	37	38	39	40	41	42	43	44	45	46
30860	common	Observed-PRS	-5.16237e-06	-2.84488e-06	-3.42431e-06	-2.65169e-07	-4.62338e-09	-3.23227e-07	1.34985e-06	1.22801e-06	2.31396e-06	1.75994e-06	2.49699e-06	2.04925e-06	2.32118e-06	2.27683e-06	2.02717e-06	3.73518e-06	2.96506e-06	4.89199e-06	4.52679e-06	4.26219e-06	7.69184e-06	6.4923e-06	7.49233e-06	6.21163e-06	4.3046e-06	5.5925e-06	7.08768e-06	6.64769e-06	6.29538e-06	7.03158e-06	7.92792e-06	6.44981e-06	6.81397e-06	7.72621e-06	6.7275e-06	9.77708e-06	8.89432e-06	6.87552e-06	1.04903e-05	9.41202e-06	9.25872e-06	1.02789e-05	8.94821e-06	9.89442e-06	1.09978e-05	9.80742e-06	9.88194e-06
30860	common	Expected-PRS	-7.34002e-06	-3.98279e-06	-2.55152e-06	-1.50928e-06	-7.16992e-07	-5.88833e-08	5.23611e-07	1.03719e-06	1.4914e-06	1.91472e-06	2.31653e-06	2.68507e-06	3.02581e-06	3.34603e-06	3.65641e-06	3.94551e-06	4.22181e-06	4.4917e-06	4.75541e-06	5.00862e-06	5.24858e-06	5.48223e-06	5.70753e-06	5.92372e-06	6.14216e-06	6.35141e-06	6.55254e-06	6.76042e-06	6.96713e-06	7.1651e-06	7.3528e-06	7.53598e-06	7.72249e-06	7.90813e-06	8.08976e-06	8.26981e-06	8.44763e-06	8.62426e-06	8.79766e-06	8.97192e-06	9.14768e-06	9.32424e-06	9.4973e-06	9.67515e-06	9.84807e-06	1.00193e-05	1.01943e-05
30870	common	Trait-Centiles	0	1	2	3	4	5	6	7	8	9	10	11	12	13	14	15	16	17	18	19	20	21	22	23	24	25	26	27	28	29	30	31	32	33	34	35	36	37	38	39	40	41	42	43	44	45	46
30870	common	Observed-PRS	-0.000288294	-0.000284424	-0.000269096	-0.000261737	-0.000253415	-0.000252341	-0.000248621	-0.000260671	-0.000255482	-0.000249564	-0.000253645	-0.000246092	-0.00022761	-0.00023959	-0.000239907	-0.000242743	-0.000220702	-0.000242375	-0.00023666	-0.000230802	-0.000235889	-0.000220035	-0.000226561	-0.000229319	-0.000206438	-0.0002208	-0.000214941	-0.000214381	-0.000218582	-0.000213159	-0.000214709	-0.000192435	-0.000209165	-0.000209227	-0.00021409	-0.000194765	-0.000200932	-0.000206712	-0.000206299	-0.000205394	-0.000194515	-0.000182514	-0.000181052	-0.000189426	-0.000199493	-0.000183998	-0.000175107
30870	common	Expected-PRS	-0.000332529	-0.000304433	-0.000291702	-0.0002831	-0.000276361	-0.000270657	-0.000265713	-0.000261493	-0.000257588	-0.000254021	-0.000250712	-0.000247601	-0.00024469	-0.00024191	-0.000239327	-0.000236879	-0.000234491	-0.000232179	-0.000229966	-0.000227787	-0.000225726	-0.000223687	-0.000221686	-0.000219747	-0.000217866	-0.000216025	-0.000214217	-0.000212432	-0.000210686	-0.000208969	-0.000207259	-0.000205588	-0.000203947	-0.000202298	-0.000200679	-0.000199047	-0.000197476	-0.00019595	-0.000194391	-0.000192809	-0.000191246	-0.000189736	-0.000188226	-0.000186647	-0.000185137	-0.000183654	-0.00018219
30670	common	Trait-Centiles	0	1	2	3	4	5	6	7	8	9	10	11	12	13	14	15	16	17	18	19	20	21	22	23	24	25	26	27	28	29	30	31	32	33	34	35	36	37	38	39	40	41	42	43	44	45	46
30670	common	Observed-PRS	-0.000206192	-0.000200058	-0.000199718	-0.000191773	-0.000200097	-0.000199745	-0.000200001	-0.000198476	-0.00019312	-0.000194456	-0.000187949	-0.000184013	-0.000190176	-0.000187222	-0.000186592	-0.000183439	-0.000181993	-0.000180794	-0.000183227	-0.000174999	-0.000179433	-0.000178318	-0.000182635	-0.000180053	-0.000177322	-0.000175497	-0.000177188	-0.000178115	-0.000171879	-0.000176839	-0.000171578	-0.00016272	-0.000173012	-0.000162927	-0.000164209	-0.000163297	-0.000164091	-0.000163362	-0.000166637	-0.00016699	-0.000157403	-0.00016269	-0.00016693	-0.000163931	-0.000150307	-0.000155716	-0.00015811
30670	common	Expected-PRS	-0.000237488	-0.000222072	-0.000215316	-0.000210612	-0.00020701	-0.000203941	-0.000201275	-0.000198872	-0.000196766	-0.000194862	-0.000193044	-0.000191375	-0.000189823	-0.00018838	-0.000186966	-0.000185631	-0.000184306	-0.00018305	-0.000181859	-0.000180717	-0.000179585	-0.000178482	-0.000177403	-0.000176373	-0.000175341	-0.00017435	-0.000173379	-0.000172404	-0.000171486	-0.000170575	-0.000169661	-0.000168769	-0.00016787	-0.000166958	-0.000166079	-0.000165206	-0.000164359	-0.000163539	-0.00016271	-0.000161902	-0.000161088	-0.000160267	-0.000159468	-0.000158653	-0.000157855	-0.000157036	-0.000156261
30000	common	Trait-Centiles	0	1	2	3	4	5	6	7	8	9	10	11	12	13	14	15	16	17	18	19	20	21	22	23	24	25	26	27	28	29	30	31	32	33	34	35	36	37	38	39	40	41	42	43	44	45	46
30000	common	Observed-PRS	1.90751e-06	3.41281e-06	3.54686e-06	3.90843e-06	4.90642e-06	4.86059e-06	5.79677e-06	7.10737e-06	7.834e-06	6.58496e-06	6.56409e-06	6.95077e-06	7.10722e-06	7.45568e-06	7.50401e-06	8.54003e-06	8.87907e-06	8.51784e-06	1.09651e-05	8.75555e-06	9.24828e-06	8.96734e-06	8.5378e-06	1.00098e-05	9.33892e-06	9.51357e-06	1.00855e-05	1.12548e-05	1.02507e-05	1.06166e-05	1.13491e-05	1.1048e-05	1.1661e-05	1.14382e-05	1.25067e-05	1.2597e-05	1.2256e-05	1.21937e-05	1.12944e-05	1.36181e-05	1.29498e-05	1.37691e-05	1.30752e-05	1.30169e-05	1.26805e-05	1.32171e-05	1.25782e-05
30000	common	Expected-PRS	-2.83273e-07	2.29963e-06	3.41443e-06	4.16931e-06	4.77736e-06	5.28398e-06	5.72773e-06	6.13019e-06	6.49437e-06	6.82685e-06	7.12796e-06	7.41325e-06	7.67516e-06	7.91415e-06	8.14726e-06	8.37212e-06	8.59709e-06	8.80736e-06	9.00665e-06	9.19876e-06	9.3897e-06	9.57176e-06	9.75068e-06	9.93046e-06	1.00978e-05	1.02675e-05	1.043e-05	1.059e-05	1.07478e-05	1.09033e-05	1.10543e-05	1.1204e-05	1.13505e-05	1.14986e-05	1.16407e-05	1.17824e-05	1.19216e-05	1.2057e-05	1.21932e-05	1.23294e-05	1.2464e-05	1.25986e-05	1.27347e-05	1.28699e-05	1.29986e-05	1.31322e-05	1.32606e-05
48	common	Trait-Centiles	0	1	2	3	4	5	6	7	8	9	10	11	12	13	14	15	16	17	18	19	20	21	22	23	24	25	26	27	28	29	30	31	32	33	34	35	36	37	38	39	40	41	42	43	44	45	46
48	common	Observed-PRS	-4.89917e-06	-5.18743e-06	-3.44982e-06	-4.0962e-06	-3.75931e-06	-3.61227e-06	-4.01974e-06	-3.62883e-06	-3.77567e-06	-3.57009e-06	-3.11562e-06	-2.77211e-06	-3.23411e-06	-3.09256e-06	-3.38468e-06	-2.96864e-06	-3.19794e-06	-2.75527e-06	-2.88355e-06	-2.37386e-06	-2.5148e-06	-2.62675e-06	-2.23813e-06	-2.17574e-06	-2.06494e-06	-2.03701e-06	-1.99843e-06	-2.16406e-06	-1.25145e-06	-1.42801e-06	-2.23565e-06	-1.85455e-06	-1.75498e-06	-1.78877e-06	-1.57997e-06	-1.76633e-06	-1.74004e-06	-1.38015e-06	-1.44468e-06	-1.43718e-06	-1.39871e-06	-1.02203e-06	-1.2245e-06	-8.71591e-07	-1.2028e-06	-1.08529e-06	-1.39903e-06
48	common	Expected-PRS	-6.76916e-06	-5.63258e-06	-5.13157e-06	-4.78356e-06	-4.51591e-06	-4.28972e-06	-4.09347e-06	-3.92586e-06	-3.76925e-06	-3.62549e-06	-3.49464e-06	-3.37068e-06	-3.25206e-06	-3.14168e-06	-3.03882e-06	-2.94011e-06	-2.84371e-06	-2.75076e-06	-2.66173e-06	-2.57611e-06	-2.49268e-06	-2.41273e-06	-2.33611e-06	-2.26162e-06	-2.1886e-06	-2.11303e-06	-2.04041e-06	-1.96956e-06	-1.90048e-06	-1.83224e-06	-1.7651e-06	-1.69949e-06	-1.63593e-06	-1.57191e-06	-1.5084e-06	-1.44542e-06	-1.38417e-06	-1.32374e-06	-1.26396e-06	-1.20525e-06	-1.14436e-06	-1.08549e-06	-1.0264e-06	-9.68503e-07	-9.10193e-07	-8.51825e-07	-7.93513e-07
21002	common	Trait-Centiles	0	1	2	3	4	5	6	7	8	9	10	11	12	13	14	15	16	17	18	19	20	21	22	23	24	25	26	27	28	29	30	31	32	33	34	35	36	37	38	39	40	41	42	43	44	45	46
21002	common	Observed-PRS	-7.76436e-06	-7.65331e-06	-7.06156e-06	-6.19975e-06	-6.12605e-06	-6.33387e-06	-5.64556e-06	-5.45157e-06	-5.49996e-06	-5.22728e-06	-5.31745e-06	-5.31738e-06	-4.97202e-06	-4.86369e-06	-4.32814e-06	-4.34086e-06	-4.48853e-06	-4.2069e-06	-4.38659e-06	-4.09636e-06	-3.75728e-06	-3.74729e-06	-3.39062e-06	-3.50359e-06	-3.52402e-06	-2.77579e-06	-3.52519e-06	-2.82238e-06	-2.7836e-06	-2.83793e-06	-2.18578e-06	-2.81357e-06	-2.48093e-06	-2.66969e-06	-2.57897e-06	-2.86101e-06	-2.61683e-06	-2.13111e-06	-1.84854e-06	-2.05693e-06	-1.91628e-06	-2.1211e-06	-1.72923e-06	-2.07141e-06	-1.36823e-06	-2.047e-06	-1.23869e-06
21002	common	Expected-PRS	-1.00215e-05	-8.33967e-06	-7.62199e-06	-7.11532e-06	-6.72519e-06	-6.40445e-06	-6.12335e-06	-5.86943e-06	-5.64133e-06	-5.43679e-06	-5.24622e-06	-5.0731e-06	-4.90833e-06	-4.75121e-06	-4.60181e-06	-4.46052e-06	-4.32268e-06	-4.19169e-06	-4.06687e-06	-3.94502e-06	-3.82725e-06	-3.71269e-06	-3.60187e-06	-3.49043e-06	-3.3816e-06	-3.27976e-06	-3.1817e-06	-3.08242e-06	-2.98234e-06	-2.88693e-06	-2.79263e-06	-2.69543e-06	-2.60316e-06	-2.51068e-06	-2.4203e-06	-2.33173e-06	-2.24237e-06	-2.15169e-06	-2.0623e-06	-1.97623e-06	-1.89056e-06	-1.80376e-06	-1.71914e-06	-1.63566e-06	-1.55012e-06	-1.46485e-06	-1.38033e-06
[truncated: 53 more columns]

## Sheet: EDF 4STANDout
Trait-ID	Data	Values
3761	Index-Sib-Centiles	0	1	2	3	4	5	6	7	8	9	10	11	12	13	14	15	16	17	18	19	20	21	22	23	24	25	26	27	28	29	30	31	32	33	34	35	36	37	38	39	40	41	42	43	44	45	46	47
3761	Observed-Conditional-Sib	-1.23231	-0.701317	-1.0597	-0.414146	0.216709	0.429337	-0.927759	-0.0469673	-0.430824	-0.445488	-0.521358	-0.189207	0.0534122	-0.125596	-0.762191	-0.839734	0.217333	-0.469262	-0.381189	-0.202983	-0.714839	-0.34608	-0.326119	-0.860473	-0.0109569	-0.208727	0.102928	-0.210561	-0.606654	-0.535559	-0.281611	-0.191498	-0.175633	0.341885	0.127247	-0.238658	-0.0659194	-0.209824	-0.744792	-1.11548	0.961389	-0.41496	0.0703715	-0.576867	-0.697608	-0.0340855	-0.163766	-0.119991
3761	Expected-Conditional-Sib	-0.273555	-0.249694	-0.220717	-0.204524	-0.192695	-0.180769	-0.170252	-0.161384	-0.15476	-0.14838	-0.143205	-0.139192	-0.134089	-0.125869	-0.120199	-0.116926	-0.113491	-0.109713	-0.10717	-0.104385	-0.101899	-0.0983903	-0.0951408	-0.0916014	-0.0881309	-0.0845966	-0.0825084	-0.0792216	-0.0764311	-0.0725573	-0.0694408	-0.0657661	-0.0630645	-0.0595505	-0.0562443	-0.0531838	-0.0501327	-0.0468732	-0.043964	-0.0412813	-0.0386929	-0.0369214	-0.0349057	-0.0316623	-0.0287624	-0.0254463	-0.0239393	-0.0213727
30600	Index-Sib-Centiles	0	1	2	3	4	5	6	7	8	9	10	11	12	13	14	15	16	17	18	19	20	21	22	23	24	25	26	27	28	29	30	31	32	33	34	35	36	37	38	39	40	41	42	43	44	45	46	47
30600	Observed-Conditional-Sib	-0.384944	-0.371978	-0.117295	-0.2315	-0.25111	-0.388199	-0.308149	-0.298351	-0.20045	-0.313601	-0.281222	-0.265241	-0.283916	-0.123018	-0.171621	-0.0544633	-0.214667	-0.202322	-0.264253	-0.0439388	-0.0954568	-0.210759	-0.134042	0.174937	-0.0908395	-0.144708	-0.172005	-0.0281566	-0.0637208	-0.227715	-0.10824	0.0957126	-0.165508	0.00504554	-0.0223944	-0.194229	0.0674502	-0.0603962	-0.111469	-0.0777521	-0.0273264	-0.0674453	-0.174945	-0.143439	0.102635	0.0838917	-0.0926379	-0.017857
30600	Expected-Conditional-Sib	-0.432051	-0.352136	-0.317307	-0.292737	-0.275048	-0.260096	-0.246045	-0.234296	-0.225139	-0.214632	-0.203993	-0.194624	-0.186904	-0.179739	-0.173065	-0.166088	-0.159634	-0.152417	-0.146213	-0.140838	-0.13538	-0.12959	-0.124117	-0.118397	-0.113421	-0.108517	-0.103649	-0.0986889	-0.0932829	-0.088249	-0.0836444	-0.0788081	-0.0740468	-0.0695841	-0.0652052	-0.0610389	-0.0566859	-0.0519538	-0.0476471	-0.0433688	-0.0395073	-0.034963	-0.0310497	-0.026994	-0.0227391	-0.0189595	-0.0146492	-0.0109858
20157	Index-Sib-Centiles	0	1	2	3	4	5	6	7	8	9	10	11	12	13	14	15	16	17	18	19	20	21	22	23	24	25	26	27	28	29	30	31	32	33	34	35	36	37	38	39	40	41	42	43	44	45	46	47
20157	Observed-Conditional-Sib	-1.03034	0.0815679	-0.193237	-0.894643	-0.526147	-0.8583	-0.134852	0.193815	-0.369458	-1.16174	-0.606838	-0.39062	-0.0677384	-0.388187	-0.383822	0.290936	-0.376322	-0.0631827	-0.746805	-0.640839	-0.590001	0.257594	0.0427409	0.0934299	-0.0583651	0.00693849	-0.373952	0.0438385	-0.551323	-0.459877	-0.362928	-0.703878	-0.812767	-0.286466	-0.209276	0.0912588	-0.468404	-0.414174	-0.078908	0.091273	0.0166151	-0.787329	0.158161	0.436263	-0.14556	-0.146787	0.417049	-0.354257
20157	Expected-Conditional-Sib	-0.570084	-0.491421	-0.448848	-0.403636	-0.383709	-0.365201	-0.342778	-0.327898	-0.310695	-0.29826	-0.285881	-0.27338	-0.264894	-0.255525	-0.244999	-0.238149	-0.228492	-0.221199	-0.212915	-0.20732	-0.19919	-0.189003	-0.183234	-0.175487	-0.170205	-0.163736	-0.156379	-0.152095	-0.146155	-0.140799	-0.135608	-0.12933	-0.121905	-0.118533	-0.114007	-0.110324	-0.104296	-0.0981708	-0.0931774	-0.0858999	-0.0794873	-0.0745027	-0.0701715	-0.0650499	-0.0607772	-0.0535468	-0.0457195	-0.0404704
3143	Index-Sib-Centiles	0	1	2	3	4	5	6	7	8	9	10	11	12	13	14	15	16	17	18	19	20	21	22	23	24	25	26	27	28	29	30	31	32	33	34	35	36	37	38	39	40	41	42	43	44	45	46	47
3143	Observed-Conditional-Sib	-0.925951	-0.721482	-0.770709	-0.646841	-0.59934	-0.646629	-0.543828	-0.473441	-0.395381	-0.368225	-0.404283	-0.51185	-0.122198	-0.290986	-0.264219	-0.402681	-0.421767	-0.27029	-0.331532	-0.460037	-0.247414	-0.29072	-0.278822	-0.166253	-0.172127	-0.233122	-0.26043	-0.0374093	-0.182244	-0.286207	-0.0133897	-0.150005	0.00493336	-0.0816801	-0.0881283	-0.159508	0.0447774	-0.0510203	-0.221477	0.0451741	0.0954609	-0.00395751	-0.0100077	-0.189608	0.0114004	-0.150024	0.0119557	0.146609
3143	Expected-Conditional-Sib	-0.863724	-0.711365	-0.642412	-0.5938	-0.555228	-0.521574	-0.49544	-0.471452	-0.452177	-0.430456	-0.411372	-0.39519	-0.380101	-0.364753	-0.349624	-0.335013	-0.320981	-0.306818	-0.295779	-0.283183	-0.271343	-0.259615	-0.249644	-0.238709	-0.227799	-0.215999	-0.205924	-0.195398	-0.186788	-0.177747	-0.169477	-0.161162	-0.152512	-0.143619	-0.134126	-0.124232	-0.115418	-0.106078	-0.0980333	-0.0902291	-0.0813071	-0.0728304	-0.0643822	-0.0562738	-0.0480985	-0.039817	-0.0319022	-0.0236532
30630	Index-Sib-Centiles	0	1	2	3	4	5	6	7	8	9	10	11	12	13	14	15	16	17	18	19	20	21	22	23	24	25	26	27	28	29	30	31	32	33	34	35	36	37	38	39	40	41	42	43	44	45	46	47
30630	Observed-Conditional-Sib	-0.479074	-0.456607	-0.359801	-0.378786	-0.361593	-0.395644	-0.247769	-0.248903	-0.343536	-0.243094	-0.422842	-0.541468	-0.173329	-0.212941	-0.120607	-0.38353	-0.227283	-0.268657	-0.0566505	-0.105552	-0.182195	-0.0916252	-0.0185436	-0.233438	-0.161048	-0.0809614	-0.186551	-0.23254	-0.099198	0.0589938	-0.190971	-0.0578739	-0.104271	-0.167792	-0.0315591	0.107227	-0.105435	-0.0518288	-0.0452167	0.252979	-0.0926281	-0.123184	-0.128888	-0.0435212	-0.0550762	-0.231023	-0.0750327	0.0626287
30630	Expected-Conditional-Sib	-0.636037	-0.516249	-0.464734	-0.4305	-0.404282	-0.380756	-0.35881	-0.341639	-0.326281	-0.310978	-0.297381	-0.284356	-0.272425	-0.261467	-0.25041	-0.239612	-0.230304	-0.220607	-0.211304	-0.203775	-0.19621	-0.187212	-0.17944	-0.170825	-0.163035	-0.155192	-0.147721	-0.140276	-0.1335	-0.126508	-0.119841	-0.11335	-0.10638	-0.0994603	-0.0928057	-0.0860465	-0.0798954	-0.0734509	-0.0672924	-0.0609817	-0.0545976	-0.0490653	-0.0425266	-0.0366295	-0.0303658	-0.0240256	-0.017596	-0.0115939
23119	Index-Sib-Centiles	0	1	2	3	4	5	6	7	8	9	10	11	12	13	14	15	16	17	18	19	20	21	22	23	24	25	26	27	28	29	30	31	32	33	34	35	36	37	38	39	40	41	42	43	44	45	46	47
23119	Observed-Conditional-Sib	-0.607451	-0.502984	-0.563615	-0.331214	-0.342609	-0.387949	-0.55011	-0.297746	-0.360313	-0.442855	-0.418242	-0.276605	-0.359977	-0.349775	-0.157116	-0.273368	-0.199997	-0.184002	-0.268897	-0.288782	-0.338564	-0.200663	-0.193511	-0.248274	-0.235386	-0.176774	-0.276282	-0.214254	-0.0907773	-0.187688	-0.0843975	-0.255509	-0.268669	-0.0883326	-0.189555	-0.153954	-0.163806	-0.135015	-0.196336	0.0464608	-0.0992292	-0.0443889	-0.0424625	-0.123415	-0.160145	-0.163188	-0.0698686	-0.184742
23119	Expected-Conditional-Sib	-0.631074	-0.514936	-0.464926	-0.431373	-0.406327	-0.38398	-0.367082	-0.349811	-0.334236	-0.319959	-0.306485	-0.29472	-0.283318	-0.272155	-0.261312	-0.251616	-0.241843	-0.232612	-0.223445	-0.215358	-0.207141	-0.198623	-0.190588	-0.183216	-0.175501	-0.168053	-0.161193	-0.154198	-0.147204	-0.140461	-0.133958	-0.128047	-0.121995	-0.115206	-0.108449	-0.102161	-0.0956969	-0.0895598	-0.0837818	-0.0767873	-0.0702065	-0.0643936	-0.0583214	-0.0517209	-0.0452261	-0.0389449	-0.0330227	-0.0269326
23110	Index-Sib-Centiles	0	1	2	3	4	5	6	7	8	9	10	11	12	13	14	15	16	17	18	19	20	21	22	23	24	25	26	27	28	29	30	31	32	33	34	35	36	37	38	39	40	41	42	43	44	45	46	47
23110	Observed-Conditional-Sib	-0.604137	-0.554448	-0.427321	-0.508343	-0.457218	-0.264312	-0.448018	-0.312822	-0.409509	-0.293652	-0.282376	-0.191783	-0.217816	-0.193135	-0.137497	-0.286326	-0.275746	-0.343206	-0.35866	-0.241553	-0.157352	-0.263831	-0.248051	-0.21131	-0.189319	-0.100734	-0.24277	-0.156499	-0.0600286	-0.0771926	-0.0164563	-0.0930521	-0.102862	-0.195952	-0.0768212	-0.0291515	-0.0120027	0.034854	-0.103995	-0.119478	-0.0608093	-0.00116078	-0.0804698	-0.0745507	-0.00548597	0.0685864	-0.0521907	-0.0141571
23110	Expected-Conditional-Sib	-0.65736	-0.536834	-0.481718	-0.446042	-0.417036	-0.393948	-0.37067	-0.352333	-0.335529	-0.319657	-0.306865	-0.29386	-0.280794	-0.269362	-0.258959	-0.24838	-0.238077	-0.22821	-0.218619	-0.21021	-0.201922	-0.19375	-0.185619	-0.17741	-0.169542	-0.162415	-0.155353	-0.147936	-0.140315	-0.133003	-0.125861	-0.118367	-0.111473	-0.104179	-0.0978649	-0.0911652	-0.0848771	-0.0786714	-0.0729244	-0.0668294	-0.059925	-0.0532123	-0.0469956	-0.0407915	-0.0346313	-0.0286462	-0.0227275	-0.016107
21001	Index-Sib-Centiles	0	1	2	3	4	5	6	7	8	9	10	11	12	13	14	15	16	17	18	19	20	21	22	23	24	25	26	27	28	29	30	31	32	33	34	35	36	37	38	39	40	41	42	43	44	45	46	47
21001	Observed-Conditional-Sib	-0.522513	-0.652837	-0.49877	-0.423632	-0.292889	-0.466168	-0.430795	-0.393141	-0.472557	-0.371839	-0.269218	-0.389345	-0.290639	-0.287958	-0.29181	-0.293584	-0.303263	-0.240405	-0.238755	-0.326559	-0.29249	-0.252098	-0.258947	-0.214017	-0.207672	-0.243596	-0.246389	-0.226878	-0.220986	-0.223159	-0.0796268	-0.149331	-0.218032	-0.107273	-0.359214	-0.00903859	-0.143712	-0.121405	-0.120203	-0.159126	-0.270156	-0.0532475	-0.242108	-0.00514411	-0.113245	0.0480367	-0.0405367	-0.0751254
21001	Expected-Conditional-Sib	-0.658155	-0.552407	-0.498017	-0.460853	-0.430919	-0.407963	-0.387129	-0.367584	-0.348901	-0.333844	-0.319532	-0.306345	-0.294253	-0.284049	-0.272775	-0.262654	-0.253472	-0.244	-0.234778	-0.225834	-0.215746	-0.206604	-0.198631	-0.190669	-0.182625	-0.175337	-0.167927	-0.160624	-0.15363	-0.146818	-0.139358	-0.132074	-0.125199	-0.118263	-0.111094	-0.103927	-0.0971558	-0.0906169	-0.0840781	-0.0772135	-0.0709084	-0.0649294	-0.0587914	-0.0522476	-0.0455189	-0.0399014	-0.0338036	-0.0271787
23105	Index-Sib-Centiles	0	1	2	3	4	5	6	7	8	9	10	11	12	13	14	15	16	17	18	19	20	21	22	23	24	25	26	27	28	29	30	31	32	33	34	35	36	37	38	39	40	41	42	43	44	45	46	47
23105	Observed-Conditional-Sib	-0.816785	-0.629885	-0.686828	-0.499745	-0.544934	-0.511381	-0.550755	-0.449776	-0.455479	-0.569472	-0.330652	-0.449496	-0.348033	-0.409333	-0.42275	-0.377027	-0.244795	-0.317517	-0.434781	-0.287549	-0.187655	-0.376345	-0.313844	-0.335713	-0.151936	-0.122414	-0.189409	-0.210803	-0.212547	-0.329648	-0.219317	-0.179424	-0.210751	-0.163723	-0.207439	-0.0907299	-0.0967227	-0.154169	-0.176998	-0.0756093	-0.215764	0.0405917	-0.153458	-0.176055	-0.0925481	-0.0888227	-0.015658	-0.0768013
23105	Expected-Conditional-Sib	-0.955244	-0.766274	-0.69016	-0.63892	-0.596296	-0.557111	-0.528585	-0.502993	-0.481242	-0.461071	-0.442513	-0.422855	-0.406633	-0.391704	-0.377335	-0.36206	-0.347587	-0.333451	-0.318992	-0.305061	-0.292998	-0.281801	-0.270224	-0.259452	-0.248511	-0.237297	-0.226723	-0.216415	-0.207279	-0.197372	-0.186911	-0.176964	-0.167201	-0.157352	-0.148132	-0.138585	-0.12947	-0.120221	-0.110985	-0.102132	-0.0931749	-0.0844645	-0.075812	-0.0662797	-0.0578372	-0.0491742	-0.0402452	-0.0320163
20022	Index-Sib-Centiles	0	1	2	3	4	5	6	7	8	9	10	11	12	13	14	15	16	17	18	19	20	21	22	23	24	25	26	27	28	29	30	31	32	33	34	35	36	37	38	39	40	41	42	43	44	45	46	47
20022	Observed-Conditional-Sib	-0.921475	-0.483043	-0.963416	-0.586441	-0.798266	-0.377538	-0.761651	-0.495501	-0.419361	-0.589135	-0.373334	-0.517718	-0.346408	-0.266114	-0.275317	-0.27145	-0.316158	-0.162688	-0.277693	-0.405495	-0.343506	-0.280539	-0.378438	-0.29253	-0.204646	-0.0979143	-0.208726	-0.130163	-0.144861	-0.0739468	-0.0900323	-0.058504	-0.218092	-0.152323	0.0405409	-0.105588	0.0597669	-0.12515	-0.101348	0.123809	-0.134348	-0.0407391	0.193785	0.0709546	0.15953	0.0585634	0.156227	-0.085473
20022	Expected-Conditional-Sib	-1.07591	-0.864042	-0.778163	-0.720443	-0.667224	-0.62702	-0.594614	-0.563875	-0.534016	-0.50793	-0.485016	-0.462904	-0.444168	-0.424545	-0.406954	-0.392028	-0.37422	-0.359045	-0.344739	-0.330135	-0.318617	-0.306342	-0.290869	-0.275161	-0.261583	-0.248256	-0.235257	-0.222532	-0.209813	-0.19933	-0.187156	-0.175779	-0.164732	-0.153128	-0.140413	-0.128958	-0.116446	-0.104526	-0.0944668	-0.0849379	-0.0744389	-0.0644491	-0.0541412	-0.0428293	-0.0330933	-0.0215225	-0.0115174	-0.00255299
23099	Index-Sib-Centiles	0	1	2	3	4	5	6	7	8	9	10	11	12	13	14	15	16	17	18	19	20	21	22	23	24	25	26	27	28	29	30	31	32	33	34	35	36	37	38	39	40	41	42	43	44	45	46	47
23099	Observed-Conditional-Sib	-0.612135	-0.560476	-0.627828	-0.432021	-0.417373	-0.359638	-0.396871	-0.386933	-0.500544	-0.423016	-0.305607	-0.251502	-0.297207	-0.312349	-0.169475	-0.252107	-0.178163	-0.185919	-0.413298	-0.14434	-0.185449	-0.210506	-0.289779	-0.288373	-0.276673	-0.255657	-0.19879	-0.294865	-0.143726	-0.0960688	-0.207013	-0.167476	-0.204706	-0.120223	-0.21349	-0.122147	-0.132661	-0.171331	-0.177219	-0.0751535	-0.14733	-0.0173614	0.0110976	-0.150241	-0.114485	-0.00593319	-0.0743236	-0.0192682
23099	Expected-Conditional-Sib	-0.676075	-0.546197	-0.493307	-0.45757	-0.429252	-0.404818	-0.385076	-0.367899	-0.351249	-0.336919	-0.322473	-0.31036	-0.297141	-0.284886	-0.27393	-0.263435	-0.253851	-0.243374	-0.234245	-0.225454	-0.216146	-0.206766	-0.198694	-0.190956	-0.183137	-0.175642	-0.168267	-0.160774	-0.153794	-0.146689	-0.140013	-0.132746	-0.125742	-0.119335	-0.112559	-0.105809	-0.0993829	-0.0930063	-0.0859499	-0.0792375	-0.0728401	-0.0660816	-0.0598923	-0.053543	-0.0468543	-0.04122	-0.034459	-0.0283104
23106	Index-Sib-Centiles	0	1	2	3	4	5	6	7	8	9	10	11	12	13	14	15	16	17	18	19	20	21	22	23	24	25	26	27	28	29	30	31	32	33	34	35	36	37	38	39	40	41	42	43	44	45	46	47
23106	Observed-Conditional-Sib	-0.704069	-0.541263	-0.592819	-0.389696	-0.457462	-0.458034	-0.444445	-0.348692	-0.314132	-0.387786	-0.31614	-0.143637	-0.281053	-0.352318	-0.287964	-0.33289	-0.290073	-0.295127	-0.293392	-0.184927	-0.233643	-0.326192	-0.260879	-0.158015	-0.275052	-0.271701	-0.21639	-0.0847403	-0.279068	-0.188267	-0.139913	-0.188591	-0.176041	-0.165984	-0.0187534	-0.0566139	0.00447057	-0.0544467	-0.0157853	-0.236934	-0.0917699	-0.135312	-0.0951817	-0.0943619	-0.0365416	-0.0776682	-0.077974	0.101709
23106	Expected-Conditional-Sib	-0.731587	-0.60149	-0.543418	-0.49895	-0.467247	-0.439736	-0.415775	-0.394587	-0.375872	-0.357569	-0.342652	-0.327693	-0.315744	-0.303479	-0.290097	-0.278219	-0.266757	-0.256115	-0.244739	-0.23396	-0.224449	-0.214746	-0.204832	-0.195732	-0.187452	-0.179059	-0.17054	-0.161645	-0.153487	-0.1457	-0.137744	-0.130006	-0.122928	-0.115398	-0.10766	-0.10024	-0.0927358	-0.085503	-0.0784689	-0.0713771	-0.0641772	-0.0574941	-0.0503411	-0.0427054	-0.0355594	-0.0281462	-0.0206987	-0.013389
30680	Index-Sib-Centiles	0	1	2	3	4	5	6	7	8	9	10	11	12	13	14	15	16	17	18	19	20	21	22	23	24	25	26	27	28	29	30	31	32	33	34	35	36	37	38	39	40	41	42	43	44	45	46	47
30680	Observed-Conditional-Sib	-0.117849	-0.158712	-0.246591	-0.40136	-0.292732	-0.376263	-0.198624	-0.398408	-0.26846	-0.311086	-0.173598	-0.161674	-0.0847079	-0.296288	-0.157909	-0.141364	-0.256682	-0.22113	-0.127977	-0.315017	0.21653	-0.201267	-0.273202	-0.0563784	-0.256597	-0.153818	-0.0888998	-0.00230628	-0.152337	-0.327007	-0.0477356	-0.126476	-0.0445736	-0.0139312	-0.0739332	-0.013253	-0.00742182	0.0593116	-0.0649122	-0.0682409	0.0899448	-0.09193	-0.0649328	-0.0129128	0.0948446	0.0193549	0.146965	-0.0764236
30680	Expected-Conditional-Sib	-0.416886	-0.340525	-0.310024	-0.287436	-0.268371	-0.252525	-0.240398	-0.229136	-0.219251	-0.209241	-0.200029	-0.192201	-0.184194	-0.175914	-0.169702	-0.163295	-0.156825	-0.150504	-0.143786	-0.13766	-0.132177	-0.127215	-0.12195	-0.116285	-0.111727	-0.106608	-0.10153	-0.0968785	-0.0920231	-0.08729	-0.0826211	-0.0775154	-0.072736	-0.068191	-0.0643592	-0.0592188	-0.0549391	-0.0508648	-0.0468116	-0.0426859	-0.0388394	-0.0345697	-0.0307269	-0.0268191	-0.0223719	-0.0185852	-0.014369	-0.0106132
30690	Index-Sib-Centiles	0	1	2	3	4	5	6	7	8	9	10	11	12	13	14	15	16	17	18	19	20	21	22	23	24	25	26	27	28	29	30	31	32	33	34	35	36	37	38	39	40	41	42	43	44	45	46	47
30690	Observed-Conditional-Sib	-0.540131	-0.690215	-0.610404	-0.669255	-0.288367	-0.306608	-0.430843	-0.375221	-0.53701	-0.477168	-0.283772	-0.381318	-0.344228	-0.310371	-0.388969	-0.546764	-0.338029	-0.147406	-0.200773	-0.328511	-0.244919	-0.269645	-0.122621	-0.178648	-0.212495	-0.187019	-0.117541	-0.201967	-0.170445	-0.24801	-0.135145	-0.295301	0.077637	-0.186688	-0.106497	-0.275824	-0.176109	-0.0845138	-0.143053	0.0294571	0.00272659	-0.000527403	-0.172981	-0.16312	-0.0711755	-0.23031	-0.0349224	-0.0584908
30690	Expected-Conditional-Sib	-0.739516	-0.608329	-0.54897	-0.510445	-0.478479	-0.451013	-0.428368	-0.406015	-0.386457	-0.369467	-0.353355	-0.338552	-0.32596	-0.31247	-0.299465	-0.287853	-0.276233	-0.265798	-0.25573	-0.245507	-0.235266	-0.225412	-0.216462	-0.20782	-0.199247	-0.190604	-0.182249	-0.174457	-0.16601	-0.158072	-0.150764	-0.142889	-0.136013	-0.127567	-0.119357	-0.111695	-0.104445	-0.0970597	-0.0893479	-0.082632	-0.0751528	-0.0677316	-0.0604182	-0.053503	-0.0466793	-0.0402919	-0.0334392	-0.0263675
30700	Index-Sib-Centiles	0	1	2	3	4	5	6	7	8	9	10	11	12	13	14	15	16	17	18	19	20	21	22	23	24	25	26	27	28	29	30	31	32	33	34	35	36	37	38	39	40	41	42	43	44	45	46	47
30700	Observed-Conditional-Sib	-0.460079	-0.367726	-0.39433	-0.470516	-0.269591	-0.237978	-0.327451	-0.507353	-0.379193	-0.279439	-0.265066	-0.338232	-0.292629	-0.34878	-0.223083	-0.451649	-0.165346	-0.139719	-0.203549	-0.166304	-0.18602	-0.177421	-0.173366	-0.151693	-0.138761	-0.185735	-0.297552	-0.147557	-0.0190408	-0.031681	-0.18962	-0.170631	-0.0941489	0.0639096	-0.0933794	-0.287774	0.112816	0.0295067	-0.10299	-0.050029	-0.0153184	0.00761511	-0.0612643	-0.204232	-0.133712	0.0312624	0.00925381	-0.0344165
30700	Expected-Conditional-Sib	-0.631118	-0.529738	-0.475237	-0.438081	-0.407491	-0.386058	-0.364974	-0.346976	-0.329179	-0.31479	-0.300584	-0.28746	-0.275065	-0.26416	-0.254144	-0.244541	-0.235196	-0.224816	-0.215832	-0.206988	-0.198706	-0.189973	-0.181933	-0.17401	-0.16596	-0.158286	-0.1505	-0.143478	-0.13637	-0.129284	-0.122017	-0.115415	-0.108627	-0.101351	-0.0947623	-0.087903	-0.0815987	-0.0757174	-0.0706031	-0.064487	-0.0581777	-0.0517032	-0.0446873	-0.0385261	-0.031614	-0.0253168	-0.0199432	-0.0141297
845	Index-Sib-Centiles	0	1	2	3	4	5	6	7	8	9	10	11	12	13	14	15	16	17	18	19	20	21	22	23	24	25	26	27	28	29	30	31	32	33	34	35	36	37	38	39	40	41	42	43	44	45	46	47
845	Observed-Conditional-Sib	-0.55317	-0.501459	-0.548976	-0.412964	-0.427353	-0.697325	-0.317654	-0.484639	-0.4569	-0.488895	-0.446294	-0.485724	-0.353971	-0.618428	-0.373689	-0.387017	-0.620127	-0.456955	-0.352527	-0.2971	-0.106778	-0.358411	-0.253421	-0.505848	-0.166449	-0.183639	-0.289742	-0.264727	-0.342012	-0.1758	-0.246498	-0.192628	-0.295742	-0.247651	-0.177304	-0.541092	-0.0164018	-0.160566	-0.219591	-0.301535	0.062222	-0.112013	-0.396703	-0.210001	-0.100341	-0.290303	-0.181829	-0.154643
845	Expected-Conditional-Sib	-0.90699	-0.733066	-0.667306	-0.617042	-0.580944	-0.548014	-0.520381	-0.497263	-0.47519	-0.456547	-0.438089	-0.422943	-0.407782	-0.391636	-0.378373	-0.364799	-0.35162	-0.339796	-0.327404	-0.315948	-0.304684	-0.292469	-0.281921	-0.271213	-0.260793	-0.25028	-0.240125	-0.229844	-0.219549	-0.209128	-0.199665	-0.19082	-0.181755	-0.172978	-0.164462	-0.156138	-0.148334	-0.139878	-0.131663	-0.123099	-0.115381	-0.107908	-0.0995352	-0.0916714	-0.0833706	-0.0752696	-0.0675518	-0.0605621
30210	Index-Sib-Centiles	0	1	2	3	4	5	6	7	8	9	10	11	12	13	14	15	16	17	18	19	20	21	22	23	24	25	26	27	28	29	30	31	32	33	34	35	36	37	38	39	40	41	42	43	44	45	46	47
30210	Observed-Conditional-Sib	-0.331495	-0.55299	-0.364972	-0.400832	-0.250661	-0.360165	-0.200337	-0.159802	-0.220961	-0.297851	-0.185895	-0.319349	-0.318545	-0.240265	-0.252247	-0.255685	-0.120897	-0.416146	-0.135147	-0.0732685	-0.155483	-0.315577	-0.237543	-0.0826953	-0.229367	-0.0593886	-0.0952913	-0.11727	0.0501445	-0.177822	-0.15168	-0.131867	-0.142837	-0.198139	-0.205961	-0.107999	-0.112403	-0.227408	-0.0660456	0.00725546	0.0452126	0.0335881	-0.127763	0.0110927	-0.0708287	0.0723557	0.147746	0.013813
30210	Expected-Conditional-Sib	-0.585509	-0.462462	-0.413125	-0.379227	-0.354625	-0.33321	-0.314276	-0.299626	-0.286497	-0.274259	-0.262712	-0.251403	-0.24061	-0.230454	-0.221005	-0.211414	-0.202947	-0.194721	-0.185858	-0.178752	-0.17111	-0.164191	-0.157178	-0.149596	-0.142663	-0.135384	-0.129218	-0.12293	-0.117191	-0.110728	-0.104586	-0.0986691	-0.0928432	-0.0875141	-0.0818553	-0.0760577	-0.0707947	-0.0653776	-0.0599052	-0.0550841	-0.0499254	-0.0448316	-0.0392282	-0.0337325	-0.0289315	-0.0232889	-0.0179593	-0.0124031
30150	Index-Sib-Centiles	0	1	2	3	4	5	6	7	8	9	10	11	12	13	14	15	16	17	18	19	20	21	22	23	24	25	26	27	28	29	30	31	32	33	34	35	36	37	38	39	40	41	42	43	44	45	46	47
30150	Observed-Conditional-Sib	-0.379439	-0.541115	-0.466749	-0.23182	-0.170929	-0.339781	-0.298309	-0.405972	-0.217988	-0.38113	-0.268771	-0.227555	-0.0708778	-0.223498	-0.152938	-0.199585	-0.143453	-0.37004	-0.0957991	-0.221034	-0.252285	-0.25008	-0.147523	-0.0582941	-0.172363	-0.380177	-0.118239	0.00257623	-0.0983133	-0.117796	-0.0737554	0.0474766	-0.130613	0.0581215	-0.0362672	0.016914	-0.202448	-0.0317947	-0.256143	-0.0889656	-0.0498184	-0.126449	-0.111074	-0.00980108	0.0446021	-0.1724	0.0637805	0.03418
30150	Expected-Conditional-Sib	-0.521829	-0.432085	-0.391906	-0.362577	-0.338542	-0.317419	-0.29805	-0.281975	-0.269298	-0.256082	-0.244829	-0.23376	-0.224323	-0.215401	-0.206762	-0.199043	-0.190782	-0.183507	-0.174831	-0.167849	-0.160995	-0.154599	-0.147336	-0.140359	-0.13378	-0.127393	-0.121482	-0.115485	-0.109989	-0.105066	-0.0992028	-0.0939682	-0.0880508	-0.082659	-0.0774512	-0.0720141	-0.0672126	-0.0620529	-0.0575568	-0.0525138	-0.048077	-0.0434063	-0.0388705	-0.034113	-0.02953	-0.0247744	-0.0199212	-0.0150235
20150	Index-Sib-Centiles	0	1	2	3	4	5	6	7	8	9	10	11	12	13	14	15	16	17	18	19	20	21	22	23	24	25	26	27	28	29	30	31	32	33	34	35	36	37	38	39	40	41	42	43	44	45	46	47
20150	Observed-Conditional-Sib	-0.36068	-0.312447	-0.24199	-0.499999	-0.397122	-0.377616	-0.224033	-0.36861	-0.398875	-0.136442	-0.199278	-0.14101	-0.133537	-0.0893758	-0.329763	-0.286723	-0.320241	-0.312761	-0.24866	-0.25895	-0.137588	-0.159453	-0.327085	-0.159538	-0.240336	-0.195711	-0.234778	-0.18846	-0.152393	-0.111639	-0.107116	-0.25713	-0.221489	-0.234085	-0.0770939	-0.0308676	0.0201844	-0.0204393	-0.169251	-0.103134	-0.125815	0.0300613	-0.119942	-0.0958333	-0.0307022	-0.132026	0.0197917	0.0248323
20150	Expected-Conditional-Sib	-0.690361	-0.559045	-0.497999	-0.454773	-0.428078	-0.404385	-0.383187	-0.364658	-0.347784	-0.33151	-0.317579	-0.303665	-0.290041	-0.277921	-0.266653	-0.254596	-0.243331	-0.232811	-0.223923	-0.214098	-0.205819	-0.197809	-0.190379	-0.181726	-0.172972	-0.164866	-0.157552	-0.150172	-0.142804	-0.134625	-0.127149	-0.120111	-0.113546	-0.106554	-0.0997289	-0.0927187	-0.0852077	-0.0781539	-0.0712487	-0.0646348	-0.0582726	-0.0519655	-0.0450941	-0.0381262	-0.0307238	-0.0238244	-0.0173906	-0.0108234
20256	Index-Sib-Centiles	0	1	2	3	4	5	6	7	8	9	10	11	12	13	14	15	16	17	18	19	20	21	22	23	24	25	26	27	28	29	30	31	32	33	34	35	36	37	38	39	40	41	42	43	44	45	46	47
20256	Observed-Conditional-Sib	-0.551317	-0.418015	-0.262821	-0.525379	-0.541565	-0.536549	-0.23219	-0.226519	-0.413936	-0.325232	-0.319949	-0.376187	-0.293456	-0.1155	-0.369896	-0.224368	-0.10518	-0.136914	-0.142502	-0.170843	-0.225044	-0.187057	-0.196683	-0.141933	-0.123784	-0.260818	0.0187934	-0.240534	-0.0866071	-0.184668	-0.0694224	-0.206015	-0.0129188	0.0296133	-0.248389	-0.0636122	-0.0775231	-0.190438	-0.10163	-0.241563	-0.115843	-0.0669554	0.0805808	-0.0914322	-0.0689636	0.11764	-0.0915812	-0.116534
20256	Expected-Conditional-Sib	-0.569124	-0.459564	-0.416673	-0.386563	-0.362596	-0.341127	-0.325257	-0.307704	-0.293494	-0.281735	-0.271038	-0.259986	-0.249674	-0.240465	-0.230683	-0.220882	-0.21257	-0.204202	-0.196322	-0.189052	-0.181104	-0.174073	-0.167332	-0.160028	-0.152824	-0.14566	-0.138911	-0.132385	-0.125897	-0.119334	-0.11313	-0.106497	-0.100728	-0.0954008	-0.0900222	-0.0844769	-0.0788874	-0.0729295	-0.0668346	-0.0612578	-0.0559225	-0.050628	-0.0449316	-0.0399677	-0.0346115	-0.0288827	-0.0235564	-0.018486
23129	Index-Sib-Centiles	0	1	2	3	4	5	6	7	8	9	10	11	12	13	14	15	16	17	18	19	20	21	22	23	24	25	26	27	28	29	30	31	32	33	34	35	36	37	38	39	40	41	42	43	44	45	46	47
23129	Observed-Conditional-Sib	-0.820125	-0.711658	-0.543126	-0.577844	-0.544671	-0.59245	-0.586849	-0.522277	-0.444329	-0.369576	-0.510456	-0.520607	-0.374494	-0.446802	-0.253791	-0.459835	-0.321636	-0.324162	-0.351838	-0.32041	-0.209442	-0.299875	-0.366429	-0.280594	-0.281701	-0.250506	-0.204023	-0.298714	-0.352187	-0.212552	-0.138694	-0.189708	-0.145872	-0.166073	-0.0912014	-0.248381	-0.300189	-0.195541	-0.0149571	-0.0229084	-0.155648	-0.0756432	-0.0536389	0.0733777	-0.0605355	-0.161852	-0.125087	-0.0245009
23129	Expected-Conditional-Sib	-0.9793	-0.781018	-0.702305	-0.650128	-0.609868	-0.573509	-0.543287	-0.514932	-0.491168	-0.467303	-0.446398	-0.427339	-0.409689	-0.394576	-0.380175	-0.3652	-0.350968	-0.336915	-0.323484	-0.309763	-0.297373	-0.285288	-0.272977	-0.261145	-0.249696	-0.238278	-0.226687	-0.215429	-0.205161	-0.195925	-0.186604	-0.177183	-0.167968	-0.158136	-0.147943	-0.138332	-0.129359	-0.119527	-0.110186	-0.101755	-0.0934253	-0.0848257	-0.0760703	-0.0669663	-0.0577873	-0.0482164	-0.0383926	-0.0283488
20151	Index-Sib-Centiles	0	1	2	3	4	5	6	7	8	9	10	11	12	13	14	15	16	17	18	19	20	21	22	23	24	25	26	27	28	29	30	31	32	33	34	35	36	37	38	39	40	41	42	43	44	45	46	47
20151	Observed-Conditional-Sib	-0.501129	-0.418657	-0.243966	-0.451847	-0.375008	-0.365687	-0.289511	-0.340281	-0.480367	-0.491703	-0.199262	-0.246451	-0.275985	-0.390393	-0.305798	-0.422917	-0.252129	-0.232595	-0.22889	-0.126255	-0.0956134	-0.245127	-0.338057	-0.23349	-0.00424315	-0.218187	-0.0942056	-0.378505	-0.163845	-0.123457	-0.102477	-0.144451	0.0254118	-0.149628	0.00163643	0.100737	0.0501928	-0.0502402	0.0215137	-0.0172337	-0.058992	-0.13547	0.0399486	-0.0356039	-0.0537285	-0.206214	-0.00185521	-0.0564456
20151	Expected-Conditional-Sib	-0.780809	-0.641558	-0.577305	-0.536609	-0.503503	-0.473991	-0.445879	-0.424602	-0.402568	-0.383998	-0.365306	-0.350823	-0.335942	-0.321561	-0.309223	-0.297296	-0.285254	-0.272655	-0.260305	-0.247825	-0.237595	-0.226739	-0.216937	-0.207238	-0.197781	-0.187118	-0.177281	-0.168184	-0.159613	-0.151702	-0.143267	-0.134709	-0.126224	-0.118512	-0.110576	-0.102849	-0.0937054	-0.0864467	-0.0783788	-0.0709407	-0.0640883	-0.0563188	-0.049627	-0.0409456	-0.0335645	-0.0263714	-0.0173921	-0.0101376
20257	Index-Sib-Centiles	0	1	2	3	4	5	6	7	8	9	10	11	12	13	14	15	16	17	18	19	20	21	22	23	24	25	26	27	28	29	30	31	32	33	34	35	36	37	38	39	40	41	42	43	44	45	46	47
20257	Observed-Conditional-Sib	-0.413532	-0.44969	-0.416983	-0.353895	-0.318763	-0.451749	-0.331903	-0.447048	-0.439736	-0.388148	-0.149942	-0.329517	-0.306456	-0.315746	-0.304038	-0.319394	-0.159756	-0.138196	-0.164759	-0.270933	-0.278452	-0.260506	-0.236704	-0.142174	-0.0690285	-0.000314086	-0.368651	-0.309981	-0.141878	-0.134579	-0.134951	-0.101574	-0.0694509	-0.15515	-0.149695	0.0222477	-0.198914	-0.105663	-0.213579	-0.041424	-0.18437	-0.0953136	0.000828931	0.128958	0.0867231	-0.104703	-0.192688	-0.0228573
20257	Expected-Conditional-Sib	-0.593965	-0.485701	-0.439496	-0.403406	-0.378008	-0.356856	-0.338436	-0.322641	-0.30868	-0.294975	-0.282431	-0.271179	-0.260556	-0.250439	-0.241342	-0.232052	-0.222767	-0.213725	-0.205843	-0.197777	-0.189684	-0.18216	-0.174656	-0.167308	-0.159832	-0.152786	-0.145933	-0.13913	-0.132253	-0.126273	-0.119695	-0.113104	-0.106561	-0.10034	-0.094081	-0.0877924	-0.08178	-0.075688	-0.0698049	-0.0642997	-0.0588198	-0.053289	-0.048047	-0.0425788	-0.0366203	-0.0310363	-0.025641	-0.0205182
20016	Index-Sib-Centiles	0	1	2	3	4	5	6	7	8	9	10	11	12	13	14	15	16	17	18	19	20	21	22	23	24	25	26	27	28	29	30	31	32	33	34	35	36	37	38	39	40	41	42	43	44	45	46	47
20016	Observed-Conditional-Sib	-0.672073	-0.700386	-0.485862	-0.631229	-0.527932	-0.524424	-0.580543	-0.39365	-0.146468	-0.327406	-0.542103	-0.41971	-0.302237	-0.214622	-0.36293	-0.233342	-0.596435	-0.350046	-0.279556	-0.165249	-0.0414032	-0.309555	-0.0211071	-0.370718	-0.161376	-0.0632631	-0.313754	-0.292141	-0.283432	-0.0913711	-0.253529	-0.362058	-0.211205	-0.20862	-0.00435892	-0.0396392	-0.139232	-0.0170117	-0.285703	-0.441921	0.0832393	0.102144	-0.287449	0.00735579	-0.315078	-0.379711	-0.131605	0.022646
20016	Expected-Conditional-Sib	-0.790246	-0.653183	-0.600061	-0.551224	-0.516238	-0.485772	-0.455444	-0.436257	-0.415146	-0.396679	-0.375984	-0.357568	-0.345147	-0.331069	-0.320335	-0.307476	-0.297129	-0.285591	-0.274473	-0.264118	-0.253532	-0.24306	-0.234066	-0.224653	-0.215328	-0.205062	-0.196664	-0.189103	-0.179972	-0.171356	-0.163073	-0.154871	-0.148211	-0.140587	-0.132784	-0.1256	-0.117858	-0.110145	-0.100607	-0.0931116	-0.0848884	-0.0781819	-0.0702921	-0.0613506	-0.0542679	-0.0471597	-0.0387382	-0.0315199
2217	Index-Sib-Centiles	0	1	2	3	4	5	6	7	8	9	10	11	12	13	14	15	16	17	18	19	20	21	22	23	24	25	26	27	28	29	30	31	32	33	34	35	36	37	38	39	40	41	42	43	44	45	46	47
2217	Observed-Conditional-Sib	-0.208939	-0.181928	-0.38781	-0.299306	-0.225644	-0.36929	-0.390545	-0.425132	-0.273603	-0.222332	-0.286517	-0.226727	-0.349611	-0.402307	-0.183473	-0.23567	-0.246867	-0.305609	-0.254562	-0.0314749	-0.0779802	-0.374593	-0.28495	-0.238392	-0.18369	-0.0640913	-0.229196	0.0974126	0.0196014	-0.195442	-0.0698506	0.0171636	-0.123288	-0.0880506	-0.123436	-0.17491	-0.0867996	-0.0251747	-0.0901067	-0.083171	-0.113215	-0.0738739	-0.144915	0.115569	0.0295625	0.0245093	-0.0519111	0.0317523
2217	Expected-Conditional-Sib	-0.493613	-0.395439	-0.359097	-0.333085	-0.310452	-0.291996	-0.277804	-0.263939	-0.25169	-0.241197	-0.231487	-0.222329	-0.21331	-0.205039	-0.196512	-0.189161	-0.18238	-0.175181	-0.168763	-0.161999	-0.155329	-0.148594	-0.141896	-0.136101	-0.130144	-0.124252	-0.118737	-0.113166	-0.107554	-0.102484	-0.0975712	-0.0922409	-0.0868484	-0.0818796	-0.0769656	-0.0717019	-0.0665093	-0.0610909	-0.0561737	-0.0506609	-0.0455982	-0.0403521	-0.0349589	-0.0299008	-0.0247517	-0.0198185	-0.014928	-0.0105254
30740	Index-Sib-Centiles	0	1	2	3	4	5	6	7	8	9	10	11	12	13	14	15	16	17	18	19	20	21	22	23	24	25	26	27	28	29	30	31	32	33	34	35	36	37	38	39	40	41	42	43	44	45	46	47
30740	Observed-Conditional-Sib	-0.231169	-0.207022	-0.148467	-0.130968	-0.176764	-0.28178	-0.136255	-0.361611	-0.0297395	-0.0595695	-0.0230743	-0.164073	-0.0705736	-0.189928	-0.098965	-0.150227	-0.313485	0.0896041	0.00873569	-0.225477	-0.13613	-0.296543	-0.110347	-0.163368	-0.126982	-0.213023	-0.00230295	-0.187359	-0.0821425	-0.200009	0.0118831	-0.036696	-0.10444	-0.167635	0.00776479	-0.0805184	0.0162871	0.0543473	-0.166343	-0.0824474	-0.0290648	0.0759682	-0.00156551	0.011879	0.0324831	0.115661	0.0374363	0.187526
30740	Expected-Conditional-Sib	-0.34792	-0.286617	-0.258288	-0.238845	-0.223171	-0.210122	-0.19982	-0.190149	-0.181457	-0.172701	-0.165205	-0.158326	-0.152594	-0.14618	-0.140083	-0.134863	-0.129764	-0.124765	-0.11966	-0.115278	-0.110497	-0.105695	-0.101465	-0.0972904	-0.0931483	-0.0888845	-0.0846807	-0.0808965	-0.0768834	-0.0729118	-0.0690645	-0.0651329	-0.0614933	-0.0580253	-0.0543423	-0.0507749	-0.047283	-0.0436535	-0.0405145	-0.0374999	-0.0340046	-0.0306104	-0.0274496	-0.0238032	-0.0197433	-0.0161304	-0.0125954	-0.00910497
30750	Index-Sib-Centiles	0	1	2	3	4	5	6	7	8	9	10	11	12	13	14	15	16	17	18	19	20	21	22	23	24	25	26	27	28	29	30	31	32	33	34	35	36	37	38	39	40	41	42	43	44	45	46	47
30750	Observed-Conditional-Sib	-0.713722	-0.410979	-0.372191	-0.596501	-0.334297	-0.493177	-0.449658	-0.227607	-0.426519	-0.19462	-0.474879	-0.182182	-0.196697	-0.390027	-0.399659	-0.183869	-0.274305	-0.107273	-0.124927	-0.185456	-0.370174	-0.334259	-0.182578	-0.21828	-0.157887	-0.210049	-0.188358	-0.22997	-0.187874	-0.011344	-0.408469	-0.0950516	-0.248282	-0.255231	-0.0326216	-0.201305	-0.0524835	-0.150387	-0.229785	-0.220899	-0.0623288	-0.202738	-0.0591608	-0.12683	0.108843	-0.00688604	-0.144557	-0.0252511
30750	Expected-Conditional-Sib	-0.711964	-0.58104	-0.521975	-0.480735	-0.448883	-0.425895	-0.403905	-0.386045	-0.368228	-0.353447	-0.337848	-0.323445	-0.30931	-0.295748	-0.284029	-0.271169	-0.260711	-0.249967	-0.240059	-0.230406	-0.220974	-0.211636	-0.203794	-0.194413	-0.187106	-0.178633	-0.17028	-0.161919	-0.15355	-0.145768	-0.138599	-0.130942	-0.123678	-0.116378	-0.108999	-0.102533	-0.0952492	-0.0880336	-0.0809693	-0.0740476	-0.0666973	-0.0603278	-0.0538733	-0.0469663	-0.0401214	-0.0327319	-0.0256595	-0.0185845
46	Index-Sib-Centiles	0	1	2	3	4	5	6	7	8	9	10	11	12	13	14	15	16	17	18	19	20	21	22	23	24	25	26	27	28	29	30	31	32	33	34	35	36	37	38	39	40	41	42	43	44	45	46	47
46	Observed-Conditional-Sib	-0.0883075	-0.18701	-0.299236	-0.25832	-0.208499	-0.152608	-0.337943	-0.194857	-0.248985	-0.103877	-0.312018	-0.242309	-0.109381	-0.305377	-0.140594	-0.183103	-0.0366497	-0.226662	-0.0873008	-0.146605	-0.120763	-0.20394	-0.140551	-0.228945	-0.0130981	-0.0108935	-0.0440028	-0.089694	-0.0126446	-0.0145325	-0.10126	-0.169039	-0.00696586	0.011783	-0.1235	0.0728465	-0.0292945	-0.00340187	-0.151223	-0.0753846	-0.0794813	-0.150929	-0.151518	-0.0597221	0.0142698	-0.142097	-0.094431	0.000883819
46	Expected-Conditional-Sib	-0.455014	-0.376655	-0.338293	-0.310757	-0.290086	-0.274164	-0.258321	-0.24611	-0.234947	-0.223892	-0.214009	-0.204719	-0.196056	-0.188326	-0.180863	-0.173437	-0.166975	-0.16003	-0.154025	-0.147849	-0.141512	-0.135545	-0.130165	-0.124204	-0.118549	-0.113027	-0.107142	-0.10222	-0.0973189	-0.092584	-0.087908	-0.0831776	-0.0784472	-0.0736381	-0.0687127	-0.0640835	-0.0594487	-0.054906	-0.0507648	-0.0460149	-0.0414271	-0.0373469	-0.0330215	-0.0286485	-0.0240752	-0.0199321	-0.0155494	-0.0109087
3536	Index-Sib-Centiles	0	0	1	1	2	2	3	3	4	4	5	5	6	6	7	7	8	8	9	9	10	10	11	11	12	12	13	13	14	14	15	15	16	16	17	17	18	18	19	19	20	20	21	21	22	22	23	23
3536	Observed-Conditional-Sib	0.0776837	0.0776837	-0.319924	-0.319924	-0.329449	-0.329449	0.0308365	0.0308365	0.0485254	0.0485254	-0.824353	-0.824353	-0.549012	-0.549012	-0.0128385	-0.0128385	0.225699	0.225699	-0.427298	-0.427298	-0.301513	-0.301513	-0.380223	-0.380223	0.0404259	0.0404259	-0.319086	-0.319086	-0.573848	-0.573848	-0.63427	-0.63427	-0.131806	-0.131806	-0.346402	-0.346402	-0.209932	-0.209932	0.307592	0.307592	0.418991	0.418991	-0.0688688	-0.0688688	0.285182	0.285182	0.214097	0.214097
3536	Expected-Conditional-Sib	-0.363528	-0.363528	-0.298489	-0.298489	-0.270911	-0.270911	-0.247361	-0.247361	-0.224774	-0.224774	-0.214947	-0.214947	-0.203042	-0.203042	-0.196278	-0.196278	-0.187633	-0.187633	-0.1803	-0.1803	-0.174388	-0.174388	-0.16764	-0.16764	-0.16054	-0.16054	-0.154349	-0.154349	-0.146225	-0.146225	-0.141656	-0.141656	-0.135098	-0.135098	-0.129046	-0.129046	-0.1226	-0.1226	-0.118788	-0.118788	-0.112403	-0.112403	-0.106589	-0.106589	-0.102395	-0.102395	-0.0982886	-0.0982886
30030	Index-Sib-Centiles	0	1	2	3	4	5	6	7	8	9	10	11	12	13	14	15	16	17	18	19	20	21	22	23	24	25	26	27	28	29	30	31	32	33	34	35	36	37	38	39	40	41	42	43	44	45	46	47
30030	Observed-Conditional-Sib	-0.201858	-0.321	-0.424772	-0.417659	-0.438461	-0.616537	-0.169622	-0.422309	-0.230306	-0.409609	-0.429919	-0.295017	-0.264635	-0.284835	0.000462406	-0.395529	-0.330741	-0.435048	-0.340441	0.0342844	-0.160221	-0.184514	-0.0259032	-0.235781	-0.207842	-0.279657	-0.272527	-0.0201216	0.0690667	-0.208864	-0.166519	-0.256135	-0.163494	-0.04023	-0.254519	-0.305935	-0.105677	-0.122941	-0.247622	0.0518605	-0.142198	-0.0180562	-0.0193545	0.0508654	-0.114185	0.0195731	-0.111201	0.0415207
30030	Expected-Conditional-Sib	-0.568495	-0.468297	-0.419501	-0.386557	-0.363328	-0.346639	-0.329067	-0.313967	-0.300702	-0.286838	-0.274633	-0.263015	-0.252017	-0.241227	-0.231692	-0.223019	-0.214883	-0.20702	-0.199306	-0.191892	-0.183491	-0.175783	-0.16865	-0.161349	-0.154033	-0.147902	-0.140702	-0.134623	-0.128429	-0.121917	-0.115868	-0.11001	-0.103649	-0.0976452	-0.0924722	-0.0870439	-0.0812738	-0.0751379	-0.0699262	-0.0644244	-0.0591489	-0.0539815	-0.0492253	-0.0444006	-0.0390932	-0.033596	-0.0282154	-0.0226614
30020	Index-Sib-Centiles	0	1	2	3	4	5	6	7	8	9	10	11	12	13	14	15	16	17	18	19	20	21	22	23	24	25	26	27	28	29	30	31	32	33	34	35	36	37	38	39	40	41	42	43	44	45	46	47
30020	Observed-Conditional-Sib	-0.224647	-0.252026	-0.441868	-0.424867	-0.394373	-0.357404	-0.326096	-0.372226	-0.335903	-0.309667	-0.341272	-0.321588	-0.367835	-0.166356	-0.354625	-0.258485	-0.189936	-0.259673	-0.252984	-0.273455	-0.207973	-0.328397	-0.171388	-0.108577	-0.243458	-0.242042	0.102633	-0.145718	-0.163773	-0.107358	-0.102364	-0.126227	-0.196283	-0.251227	-0.110584	-0.14069	-0.0518369	0.00377303	-0.0737738	-0.163498	-0.180398	-0.162094	-0.00553354	-0.281549	-0.181916	-0.0457143	-0.00430929	-0.166554
30020	Expected-Conditional-Sib	-0.621645	-0.512338	-0.464706	-0.428595	-0.402079	-0.380848	-0.360906	-0.342359	-0.326345	-0.311506	-0.297782	-0.286237	-0.274845	-0.265021	-0.254289	-0.244522	-0.235787	-0.226614	-0.217333	-0.209143	-0.201262	-0.1937	-0.186223	-0.178104	-0.170228	-0.162986	-0.155897	-0.149052	-0.142877	-0.136378	-0.129104	-0.122336	-0.115799	-0.10843	-0.102109	-0.095514	-0.0891158	-0.0824236	-0.0764985	-0.0707818	-0.0646378	-0.0589897	-0.053199	-0.0475264	-0.0419198	-0.0357949	-0.0295838	-0.0240065
3148	Index-Sib-Centiles	0	1	2	3	4	5	6	7	8	9	10	11	12	13	14	15	16	17	18	19	20	21	22	23	24	25	26	27	28	29	30	31	32	33	34	35	36	37	38	39	40	41	42	43	44	45	46	47
3148	Observed-Conditional-Sib	-0.381654	-0.596372	-0.629599	-0.49891	-0.523688	-0.388169	-0.491736	-0.152358	-0.557288	-0.405526	-0.482572	-0.404177	-0.317536	-0.428218	-0.352093	-0.479392	-0.302363	-0.255364	-0.356255	-0.362337	-0.237493	-0.227178	-0.231113	-0.160475	-0.169499	-0.338921	-0.226115	-0.125055	-0.121937	-0.264818	-0.146202	-0.181812	-0.259017	-0.0386061	-0.0240586	-0.0507899	-0.0595669	-0.174308	-0.17549	-0.263611	-0.219085	-0.0299552	-0.0395441	-0.0786189	-0.0842313	0.0993727	0.111066	-0.0108341
3148	Expected-Conditional-Sib	-0.834969	-0.673574	-0.608162	-0.559746	-0.526211	-0.496266	-0.471094	-0.448031	-0.428311	-0.406948	-0.389724	-0.373316	-0.356189	-0.343262	-0.328926	-0.316782	-0.30401	-0.290334	-0.278745	-0.266394	-0.254957	-0.243146	-0.232276	-0.222636	-0.212842	-0.2047	-0.194909	-0.186725	-0.177696	-0.167044	-0.158231	-0.149226	-0.140893	-0.132296	-0.123051	-0.114386	-0.106047	-0.0988697	-0.0908952	-0.0826942	-0.0745792	-0.0660206	-0.0579004	-0.0508925	-0.0428547	-0.0348756	-0.0277375	-0.0200774
3144	Index-Sib-Centiles	0	1	2	3	4	5	6	7	8	9	10	11	12	13	14	15	16	17	18	19	20	21	22	23	24	25	26	27	28	29	30	31	32	33	34	35	36	37	38	39	40	41	42	43	44	45	46	47
3144	Observed-Conditional-Sib	-0.402863	-0.603744	-0.641371	-0.479589	-0.234525	-0.528597	-0.42276	-0.406522	-0.459376	-0.203223	-0.239726	-0.422773	-0.194046	-0.113997	-0.316014	-0.255108	-0.409771	-0.319786	-0.326004	-0.156707	-0.00164281	-0.208906	-0.327582	-0.334357	-0.150242	-0.117607	-0.241798	-0.290456	-0.254617	-0.273352	-0.220843	-0.340217	-0.0642208	-0.232848	-0.119928	-0.0688822	-0.136606	-0.0458392	-0.0491779	-0.124483	-0.0514516	-0.177187	0.0113994	0.0306954	0.152225	0.0243609	0.117673	0.116557
3144	Expected-Conditional-Sib	-0.749266	-0.608292	-0.548527	-0.507709	-0.471207	-0.444463	-0.42124	-0.403536	-0.384244	-0.366235	-0.350625	-0.336836	-0.323619	-0.310974	-0.29825	-0.284891	-0.273532	-0.262364	-0.251857	-0.24212	-0.232256	-0.223262	-0.21393	-0.20465	-0.195772	-0.185611	-0.176624	-0.16853	-0.160507	-0.15201	-0.14352	-0.136283	-0.129152	-0.121996	-0.114723	-0.106261	-0.0983762	-0.0918193	-0.0840582	-0.077003	-0.0697553	-0.0632098	-0.0564068	-0.0482493	-0.0418426	-0.0338026	-0.0263596	-0.0198441
50	Index-Sib-Centiles	0	1	2	3	4	5	6	7	8	9	10	11	12	13	14	15	16	17	18	19	20	21	22	23	24	25	26	27	28	29	30	31	32	33	34	35	36	37	38	39	40	41	42	43	44	45	46	47
50	Observed-Conditional-Sib	-1.27164	-1.09288	-0.919589	-0.889732	-0.92366	-0.805766	-0.817268	-0.776662	-0.627554	-0.742603	-0.705215	-0.587703	-0.606601	-0.529066	-0.612141	-0.501367	-0.41425	-0.633362	-0.482135	-0.450949	-0.43907	-0.461846	-0.396912	-0.369033	-0.34545	-0.207466	-0.292593	-0.397816	-0.358794	-0.271877	-0.222306	-0.207447	-0.115668	-0.239222	-0.277829	-0.114647	-0.159275	-0.245358	-0.183612	-0.188424	-0.17597	-0.159391	-0.117966	-0.0169219	-0.103553	-0.0270688	-0.00181983	0.0619206
50	Expected-Conditional-Sib	-1.35434	-1.10388	-0.985106	-0.908068	-0.849476	-0.802259	-0.759891	-0.722572	-0.687655	-0.657842	-0.626986	-0.598584	-0.574626	-0.549806	-0.52726	-0.506946	-0.48735	-0.468692	-0.449978	-0.431485	-0.412539	-0.394766	-0.378527	-0.360983	-0.344201	-0.327743	-0.312725	-0.29695	-0.281602	-0.267668	-0.253246	-0.23964	-0.22658	-0.212816	-0.199751	-0.186498	-0.172391	-0.158886	-0.146486	-0.134083	-0.121559	-0.108306	-0.0956545	-0.0822086	-0.0700378	-0.0578991	-0.0460451	-0.0337283
49	Index-Sib-Centiles	0	1	2	3	4	5	6	7	8	9	10	11	12	13	14	15	16	17	18	19	20	21	22	23	24	25	26	27	28	29	30	31	32	33	34	35	36	37	38	39	40	41	42	43	44	45	46	47
49	Observed-Conditional-Sib	-0.602131	-0.360803	-0.374091	-0.406152	-0.495072	-0.256942	-0.296389	-0.431019	-0.3772	-0.363841	-0.297911	-0.370267	-0.35023	-0.385934	-0.302735	-0.189118	-0.224084	-0.267572	-0.112043	-0.172504	-0.317765	-0.0695825	-0.348789	-0.226936	-0.186398	-0.305642	-0.225165	-0.186036	-0.216744	-0.16471	-0.0640899	-0.235597	-0.191635	-0.14821	-0.250825	-0.172378	-0.249474	-0.112244	0.0125404	-0.17824	0.0596826	-0.218159	-0.130336	-0.0524092	0.037233	-0.0191492	-0.0794406	-0.0473004
49	Expected-Conditional-Sib	-0.655227	-0.532474	-0.483252	-0.449765	-0.421903	-0.398878	-0.379252	-0.361545	-0.343431	-0.327875	-0.313909	-0.300292	-0.287941	-0.276717	-0.265714	-0.255081	-0.245135	-0.235475	-0.226229	-0.217207	-0.208388	-0.200167	-0.191564	-0.183286	-0.174931	-0.167344	-0.159582	-0.152263	-0.145284	-0.138189	-0.130763	-0.123245	-0.116505	-0.110305	-0.103276	-0.0966512	-0.0903122	-0.0842629	-0.0782612	-0.0722659	-0.0662533	-0.0600574	-0.0535656	-0.0473287	-0.041567	-0.0356444	-0.0292743	-0.0233475
30770	Index-Sib-Centiles	0	1	2	3	4	5	6	7	8	9	10	11	12	13	14	15	16	17	18	19	20	21	22	23	24	25	26	27	28	29	30	31	32	33	34	35	36	37	38	39	40	41	42	43	44	45	46	47
30770	Observed-Conditional-Sib	-0.617223	-0.492717	-0.558591	-0.429228	-0.479449	-0.43068	-0.501908	-0.396875	-0.496062	-0.186829	-0.125534	-0.361273	-0.295271	-0.29041	-0.266994	-0.32632	-0.245542	-0.159348	-0.0952317	-0.322469	-0.0465603	-0.261352	-0.147501	-0.162756	-0.400795	-0.115663	-0.0274441	-0.171783	-0.121147	-0.208674	-0.160288	-0.142345	0.0427584	-0.102137	-0.00252165	-0.207046	-0.173458	0.0095767	-0.145143	0.08169	0.00520624	-0.197478	-0.0153239	0.138999	0.181742	0.000311437	-0.0901255	-0.0450518
30770	Expected-Conditional-Sib	-0.674058	-0.549523	-0.496793	-0.459561	-0.428839	-0.406422	-0.384347	-0.364384	-0.347531	-0.332204	-0.318112	-0.303014	-0.290527	-0.279474	-0.266916	-0.255838	-0.245703	-0.236732	-0.227295	-0.218613	-0.21001	-0.200941	-0.191464	-0.183145	-0.174528	-0.165897	-0.158122	-0.150656	-0.142946	-0.135201	-0.128006	-0.121092	-0.114008	-0.107651	-0.101742	-0.0952405	-0.0885629	-0.081905	-0.0758212	-0.068892	-0.0623663	-0.0557413	-0.0497508	-0.0434467	-0.0367697	-0.0302497	-0.0231267	-0.0163034
30280	Index-Sib-Centiles	0	1	2	3	4	5	6	7	8	9	10	11	12	13	14	15	16	17	18	19	20	21	22	23	24	25	26	27	28	29	30	31	32	33	34	35	36	37	38	39	40	41	42	43	44	45	46	47
30280	Observed-Conditional-Sib	-0.377144	-0.363007	-0.326217	-0.332787	-0.338411	-0.220692	-0.322787	-0.122548	-0.37192	-0.228453	-0.192372	-0.16443	-0.0492313	-0.268721	-0.23317	-0.126475	-0.342863	-0.0450934	-0.0421951	-0.208505	-0.138024	-0.0618757	-0.00105956	-0.202706	-0.0680997	-0.205686	-0.0662573	-0.0690373	-0.0435553	-0.233199	-0.11556	0.03697	-0.175969	-0.216798	-0.153315	0.13759	-0.0118453	-0.164332	-0.0323098	-0.173792	0.0476919	0.00378609	-0.0120359	-0.222817	0.0364996	0.0312363	0.0101221	0.0887489
30280	Expected-Conditional-Sib	-0.413404	-0.335859	-0.302806	-0.279629	-0.261824	-0.248374	-0.235566	-0.223973	-0.21363	-0.203684	-0.195003	-0.186923	-0.179197	-0.170992	-0.164646	-0.157889	-0.151468	-0.144815	-0.13906	-0.133306	-0.127426	-0.12183	-0.116059	-0.111214	-0.106371	-0.1015	-0.0965562	-0.0917164	-0.0871286	-0.0824162	-0.078009	-0.0735426	-0.0694979	-0.065607	-0.0611515	-0.0571814	-0.0529239	-0.0490518	-0.0453004	-0.0414548	-0.0374758	-0.0332812	-0.029798	-0.0260059	-0.0224807	-0.0184138	-0.0143995	-0.0104977
23115	Index-Sib-Centiles	0	1	2	3	4	5	6	7	8	9	10	11	12	13	14	15	16	17	18	19	20	21	22	23	24	25	26	27	28	29	30	31	32	33	34	35	36	37	38	39	40	41	42	43	44	45	46	47
23115	Observed-Conditional-Sib	-0.570236	-0.51467	-0.663581	-0.45944	-0.434702	-0.402697	-0.379459	-0.379329	-0.418383	-0.196971	-0.367523	-0.381166	-0.252501	-0.258434	-0.313133	-0.30898	-0.36113	-0.332191	-0.254058	-0.0561665	-0.118669	-0.0362885	-0.34101	-0.264464	-0.305648	-0.191973	-0.247698	-0.154967	-0.242898	-0.211623	-0.105116	-0.219843	-0.116112	-0.280687	-0.149588	-0.0519485	0.048184	-0.188985	-0.189329	-0.132903	-0.104405	-0.0893056	-0.017181	-0.0464937	-0.0865093	0.073348	-0.0226243	-0.0320697
23115	Expected-Conditional-Sib	-0.648344	-0.533736	-0.481089	-0.443853	-0.415213	-0.393082	-0.374416	-0.357331	-0.340032	-0.326095	-0.312552	-0.300387	-0.288466	-0.277456	-0.266555	-0.256181	-0.246176	-0.236321	-0.226787	-0.217745	-0.209162	-0.200884	-0.192855	-0.185336	-0.177565	-0.170061	-0.163178	-0.155439	-0.147675	-0.140977	-0.133902	-0.127019	-0.120618	-0.113246	-0.106735	-0.0999157	-0.0931841	-0.0867127	-0.0807042	-0.0739152	-0.068017	-0.0615248	-0.0551349	-0.0489166	-0.0426867	-0.036197	-0.0300625	-0.0241034
23107	Index-Sib-Centiles	0	1	2	3	4	5	6	7	8	9	10	11	12	13	14	15	16	17	18	19	20	21	22	23	24	25	26	27	28	29	30	31	32	33	34	35	36	37	38	39	40	41	42	43	44	45	46	47
23107	Observed-Conditional-Sib	-0.419826	-0.612879	-0.505634	-0.450172	-0.344876	-0.497775	-0.45874	-0.251568	-0.359265	-0.39585	-0.380899	-0.192549	-0.259493	-0.272653	-0.247934	-0.159332	-0.177728	-0.188208	-0.180408	-0.1745	-0.170434	-0.200576	-0.174563	-0.216258	-0.257068	-0.0478851	-0.221991	-0.29363	-0.0356081	-0.0590733	-0.152544	-0.20078	-0.123399	-0.0974455	-0.00046386	-0.0437879	-0.140458	-0.156677	0.00669837	0.0435093	-0.0458251	-0.00876163	-0.0795007	0.111659	-0.169922	0.07133	0.130614	-0.0649879
23107	Expected-Conditional-Sib	-0.727281	-0.598094	-0.538378	-0.499266	-0.467233	-0.439108	-0.418023	-0.395987	-0.377473	-0.359946	-0.344091	-0.329217	-0.31464	-0.301515	-0.28941	-0.277232	-0.264754	-0.253537	-0.243266	-0.233554	-0.223416	-0.213705	-0.20444	-0.195208	-0.186397	-0.178037	-0.168268	-0.16013	-0.151531	-0.143348	-0.135479	-0.127597	-0.119557	-0.112011	-0.104677	-0.0973726	-0.0907081	-0.0833113	-0.075974	-0.0687525	-0.0611945	-0.0537429	-0.0464858	-0.0396968	-0.0330074	-0.0258026	-0.0191262	-0.0126043
30180	Index-Sib-Centiles	0	1	2	3	4	5	6	7	8	9	10	11	12	13	14	15	16	17	18	19	20	21	22	23	24	25	26	27	28	29	30	31	32	33	34	35	36	37	38	39	40	41	42	43	44	45	46	47
30180	Observed-Conditional-Sib	-0.382802	-0.328507	-0.428367	-0.380103	-0.335443	-0.234114	-0.351231	-0.253581	-0.286462	-0.298779	-0.256803	-0.221639	-0.180029	-0.242654	-0.403746	-0.413582	-0.161078	-0.264626	-0.0625771	-0.110741	-0.210779	-0.322053	-0.0344811	-0.0411368	-0.0522669	-0.00789409	-0.0911903	-0.150232	-0.0187801	-0.0269671	-0.224904	-0.0488001	-0.16956	-0.143169	-0.127912	-0.153421	-0.129238	-0.170256	0.0862643	-0.358668	-0.121469	-0.0591354	0.0200547	-0.0188805	-0.0480401	0.015106	-0.251141	-0.037533
30180	Expected-Conditional-Sib	-0.470646	-0.396268	-0.357784	-0.330269	-0.310108	-0.291277	-0.275937	-0.261608	-0.25017	-0.239613	-0.230334	-0.220152	-0.211345	-0.202964	-0.194393	-0.186692	-0.179683	-0.171729	-0.164589	-0.157692	-0.151119	-0.144235	-0.138333	-0.132211	-0.12658	-0.120141	-0.11456	-0.108865	-0.103845	-0.0989626	-0.0944095	-0.0892082	-0.0836221	-0.0790401	-0.0743997	-0.069818	-0.0648853	-0.0604369	-0.0555576	-0.0507684	-0.0464055	-0.0419763	-0.0374589	-0.0326903	-0.0280925	-0.0236853	-0.0192901	-0.0145338
30120	Index-Sib-Centiles	0	1	2	3	4	5	6	7	8	9	10	11	12	13	14	15	16	17	18	19	20	21	22	23	24	25	26	27	28	29	30	31	32	33	34	35	36	37	38	39	40	41	42	43	44	45	46	47
30120	Observed-Conditional-Sib	-0.613805	-0.513919	-0.236107	-0.427348	-0.457243	-0.489971	-0.493591	-0.395179	-0.529222	-0.40892	-0.329849	-0.421669	-0.250098	-0.199008	-0.208818	-0.460356	-0.289472	-0.368907	-0.491697	-0.197432	-0.316001	-0.16996	-0.101701	-0.198478	-0.179977	-0.37842	-0.0239339	-0.219095	-0.333099	-0.259886	-0.236912	-0.176241	-0.251965	-0.12812	-0.135451	-0.135992	-0.162869	-0.247463	-0.0556966	-0.0982166	-0.0590921	-0.214128	-0.116551	0.0107959	-0.151345	-0.0684179	-0.0974129	-0.0379511
30120	Expected-Conditional-Sib	-0.641537	-0.535238	-0.48866	-0.453416	-0.424245	-0.400114	-0.379656	-0.361558	-0.343335	-0.3284	-0.314306	-0.301073	-0.290104	-0.278684	-0.268132	-0.25715	-0.247857	-0.238249	-0.229593	-0.220872	-0.211562	-0.203354	-0.195705	-0.186959	-0.179762	-0.172183	-0.163956	-0.154984	-0.147069	-0.140677	-0.133838	-0.126414	-0.119946	-0.113758	-0.10734	-0.100936	-0.0943995	-0.0876968	-0.081206	-0.0748503	-0.0685047	-0.0622985	-0.056582	-0.0500019	-0.0437807	-0.0376351	-0.0315368	-0.025801
20023	Index-Sib-Centiles	0	1	2	3	4	5	6	7	8	9	10	11	12	13	14	15	16	17	18	19	20	21	22	23	24	25	26	27	28	29	30	31	32	33	34	35	36	37	38	39	40	41	42	43	44	45	46	47
20023	Observed-Conditional-Sib	-0.291203	-0.215968	-0.300592	-0.17532	-0.26741	-0.288333	-0.208208	-0.248559	-0.100754	-0.124842	-0.153167	-0.268944	-0.0835417	-0.0242415	-0.186631	-0.112933	-0.14499	-0.120625	-0.0705505	-0.0649469	-0.153519	-0.292045	0.0415157	0.0366813	-0.0765521	-0.16268	-0.0307029	-0.0345807	-0.11517	-0.127779	0.0324366	-0.161034	-0.125405	-0.0389184	0.0625116	0.0317699	-0.0332154	-0.0270086	-0.0413915	-0.0172361	-0.0868916	-0.0401068	0.11461	0.0283785	0.0570325	0.0182114	0.0321362	0.140212
20023	Expected-Conditional-Sib	-0.450267	-0.368766	-0.333343	-0.306532	-0.28746	-0.27065	-0.255513	-0.242946	-0.231045	-0.221297	-0.211436	-0.201589	-0.192708	-0.184719	-0.177265	-0.170255	-0.163101	-0.156481	-0.149732	-0.142874	-0.13725	-0.131312	-0.125562	-0.120102	-0.114678	-0.109356	-0.103756	-0.0982959	-0.0936944	-0.0887994	-0.0838562	-0.0790082	-0.0743638	-0.0697505	-0.065103	-0.0604376	-0.0557496	-0.0511424	-0.0467199	-0.042542	-0.0381896	-0.0339364	-0.0297126	-0.0250558	-0.0209288	-0.0168844	-0.0127148	-0.00836008
30060	Index-Sib-Centiles	0	1	2	3	4	5	6	7	8	9	10	11	12	13	14	15	16	17	18	19	20	21	22	23	24	25	26	27	28	29	30	31	32	33	34	35	36	37	38	39	40	41	42	43	44	45	46	47
30060	Observed-Conditional-Sib	-0.274892	-0.281645	-0.2504	-0.090144	-0.242953	-0.260699	-0.128243	-0.185729	-0.103708	-0.097146	-0.342839	-0.0375455	-0.267559	-0.246455	-0.134781	-0.13281	-0.0038485	-0.165212	0.00547752	-0.107716	-0.137599	0.139019	-0.0777449	0.0410174	-0.072707	-0.0991274	-0.0373407	-0.182792	-0.00644041	-0.036184	0.0578564	0.0739324	-0.155923	-0.0263833	0.0594532	0.0692679	0.0111976	-0.021265	0.0644003	-0.145037	0.0678928	0.0128621	0.0776152	0.129068	0.158391	0.00167805	0.10076	0.0172328
30060	Expected-Conditional-Sib	-0.289916	-0.235341	-0.212156	-0.195728	-0.182644	-0.171959	-0.163023	-0.155666	-0.148565	-0.141648	-0.135533	-0.130107	-0.124176	-0.118904	-0.114077	-0.109482	-0.105287	-0.100881	-0.0963193	-0.0922748	-0.0881806	-0.0841932	-0.080309	-0.0766942	-0.0733132	-0.0701417	-0.0669137	-0.0639828	-0.0608767	-0.0577614	-0.0547772	-0.0520003	-0.0486462	-0.0457834	-0.0427782	-0.0397749	-0.0370877	-0.0344753	-0.0316133	-0.0290235	-0.0264309	-0.0236787	-0.020664	-0.0178101	-0.0149033	-0.012345	-0.00945563	-0.00675252
30040	Index-Sib-Centiles	0	1	2	3	4	5	6	7	8	9	10	11	12	13	14	15	16	17	18	19	20	21	22	23	24	25	26	27	28	29	30	31	32	33	34	35	36	37	38	39	40	41	42	43	44	45	46	47
30040	Observed-Conditional-Sib	-0.29929	-0.623668	-0.568131	-0.538192	-0.610226	-0.541112	-0.290551	-0.484719	-0.478994	-0.372835	-0.334703	-0.181248	-0.278261	-0.480344	-0.281301	-0.233065	-0.254742	-0.21721	-0.270083	-0.223044	-0.407597	-0.239883	-0.176128	-0.284756	-0.366702	-0.325646	-0.150237	-0.277475	-0.29394	-0.179199	-0.18266	-0.0898447	0.00466333	-0.27923	-0.099947	-0.129625	-0.128034	-0.0464648	-0.0753082	-0.1656	0.167937	-0.0397548	-0.110651	-0.0685778	-0.189501	-0.18425	0.0248502	-0.0104258
30040	Expected-Conditional-Sib	-0.779479	-0.634925	-0.576325	-0.531798	-0.499766	-0.472748	-0.448951	-0.427526	-0.406848	-0.38872	-0.372377	-0.35557	-0.340177	-0.328032	-0.315813	-0.303875	-0.290585	-0.280167	-0.269741	-0.259558	-0.248832	-0.238242	-0.227509	-0.217519	-0.207328	-0.198564	-0.189712	-0.180178	-0.170253	-0.160951	-0.152083	-0.143755	-0.135944	-0.127672	-0.120196	-0.112771	-0.105094	-0.0971706	-0.0900024	-0.0818358	-0.0745081	-0.0667274	-0.0595994	-0.0522212	-0.0451605	-0.037912	-0.0306937	-0.0235122
30260	Index-Sib-Centiles	0	1	2	3	4	5	6	7	8	9	10	11	12	13	14	15	16	17	18	19	20	21	22	23	24	25	26	27	28	29	30	31	32	33	34	35	36	37	38	39	40	41	42	43	44	45	46	47
30260	Observed-Conditional-Sib	-0.3535	-0.438707	-0.242352	-0.454934	-0.242748	-0.494311	-0.363132	-0.40516	-0.284562	-0.336301	-0.395187	-0.308692	-0.208238	-0.231692	-0.263316	-0.178395	-0.428428	-0.288278	-0.188587	-0.213099	-0.186997	-0.230073	-0.157836	-0.0302677	-0.17942	-0.0313723	-0.165109	-0.0367488	-0.0927647	-0.161593	-0.0746953	-0.0967975	-0.285059	0.00405349	-0.185605	-0.144055	0.0385619	-0.153897	-0.318164	-0.0182734	-0.0840967	-0.263572	-0.0769574	-0.201174	0.0233555	0.0209456	-0.114381	0.0471597
30260	Expected-Conditional-Sib	-0.660871	-0.539145	-0.482727	-0.445284	-0.414033	-0.389089	-0.370154	-0.351925	-0.335199	-0.320037	-0.305751	-0.292345	-0.279879	-0.268142	-0.257673	-0.246077	-0.236465	-0.227239	-0.218596	-0.20946	-0.201133	-0.192461	-0.184196	-0.176419	-0.168523	-0.161055	-0.154176	-0.147275	-0.140444	-0.133773	-0.12661	-0.119648	-0.113154	-0.106269	-0.100382	-0.0938249	-0.0869954	-0.0800434	-0.0733374	-0.0675441	-0.0619217	-0.055687	-0.0495636	-0.0437572	-0.0373561	-0.0310773	-0.0250396	-0.0188205
3581	Index-Sib-Centiles	0	1	2	3	4	5	6	7	8	9	10	11	12	13	14	15	16	17	18	19	20	21	22	23	24	25	26	27	28	29	30	31	32	33	34	35	36	37	38	39	40	41	42	43	44	45	46	47
3581	Observed-Conditional-Sib	-0.831018	-0.0763407	0.0558054	-0.970077	-0.178411	-0.083565	-0.14853	-0.361	-0.127834	-0.0809417	-0.493351	-0.123258	-0.145542	-0.0247182	-0.066391	-0.384659	-0.0413508	-0.309763	-0.0962708	-0.0141676	-0.486426	-0.14337	0.012599	-0.0550548	-0.30275	-0.0278813	-0.293423	-0.102098	0.252159	-0.118005	-0.0906998	0.0579016	-0.0237807	-0.0678072	0.0573652	0.0622885	0.00213484	-0.130879	-0.205272	-0.20051	-0.18009	-0.416685	-0.24387	-0.152095	-0.196356	0.0233772	0.0510854	-0.123207
3581	Expected-Conditional-Sib	-0.495038	-0.401371	-0.36258	-0.337896	-0.314688	-0.297848	-0.282585	-0.269521	-0.256988	-0.244443	-0.232959	-0.221972	-0.212812	-0.203774	-0.19587	-0.187904	-0.180987	-0.173121	-0.16643	-0.158919	-0.152618	-0.147432	-0.141231	-0.135026	-0.129785	-0.122913	-0.118249	-0.111269	-0.106641	-0.101577	-0.0960289	-0.0900569	-0.0851121	-0.0802293	-0.0757908	-0.0712577	-0.0652951	-0.0597121	-0.05483	-0.0499441	-0.0454552	-0.0414353	-0.0375761	-0.032805	-0.0293208	-0.0251791	-0.02107	-0.0169357
30190	Index-Sib-Centiles	0	1	2	3	4	5	6	7	8	9	10	11	12	13	14	15	16	17	18	19	20	21	22	23	24	25	26	27	28	29	30	31	32	33	34	35	36	37	38	39	40	41	42	43	44	45	46	47
30190	Observed-Conditional-Sib	-0.184224	-0.510745	-0.357586	-0.457384	-0.293227	-0.162097	-0.299955	-0.303426	-0.434464	-0.154539	-0.114349	-0.295918	-0.376588	-0.0715043	-0.224451	-0.320836	-0.258125	-0.245639	-0.23888	-0.190179	-0.115385	-0.108708	-0.339415	-0.299541	-0.302353	-0.100054	-0.269346	0.109546	-0.204707	-0.0794871	-0.0761457	-0.192691	-0.114203	-0.0962453	-0.142897	0.00450445	-0.108278	-0.120089	0.0759441	0.00425592	0.0137934	-0.200031	-0.0336214	0.0705844	-0.0670629	-0.0375688	-0.0755208	0.103399
30190	Expected-Conditional-Sib	-0.561881	-0.45076	-0.407086	-0.374297	-0.351338	-0.329175	-0.311819	-0.296751	-0.282533	-0.270098	-0.257953	-0.247842	-0.237573	-0.226915	-0.217547	-0.209807	-0.20203	-0.193249	-0.185284	-0.177052	-0.169295	-0.162192	-0.155481	-0.148404	-0.1408	-0.13447	-0.127738	-0.121753	-0.115659	-0.110429	-0.104614	-0.0987173	-0.0933878	-0.0884388	-0.0830009	-0.0768273	-0.0706678	-0.0650497	-0.0595875	-0.0541017	-0.048793	-0.0430574	-0.0380914	-0.0334826	-0.0282136	-0.0232169	-0.0182148	-0.0130494
20127	Index-Sib-Centiles	0	1	2	3	4	5	6	7	8	9	10	11	12	13	14	15	16	17	18	19	20	21	22	23	24	25	26	27	28	29	30	31	32	33	34	35	36	37	38	39	40	41	42	43	44	45	46	47
20127	Observed-Conditional-Sib	-0.320097	-0.146728	-0.300593	-0.0830228	-0.305779	-0.164727	-0.15278	-0.398073	-0.0425204	-0.233669	-0.148155	-0.12505	-0.307683	-0.316113	-0.0936486	-0.298792	-0.222073	-0.155021	-0.161741	-0.266067	-0.0440112	-0.0175288	-0.165579	-0.041382	-0.125479	-0.111122	-0.197353	0.00150299	-0.196391	-0.117472	-0.0572402	-0.129168	-0.0701206	-0.118763	-0.169958	-0.0606937	-0.221168	-0.0354605	-0.12145	-0.114006	-0.0293351	0.0207101	-0.133664	-0.117644	-0.307027	0.0414567	-0.0141399	0.119237
20127	Expected-Conditional-Sib	-0.425565	-0.350258	-0.317346	-0.295214	-0.275645	-0.259809	-0.246308	-0.234022	-0.224003	-0.213337	-0.204442	-0.196212	-0.188662	-0.181042	-0.173864	-0.166668	-0.160034	-0.153478	-0.14731	-0.14097	-0.135516	-0.130248	-0.125387	-0.120328	-0.114549	-0.109448	-0.104492	-0.0999383	-0.0950923	-0.0907043	-0.0862256	-0.0817261	-0.0773006	-0.0729766	-0.0681234	-0.0637884	-0.0596492	-0.055249	-0.050808	-0.0470902	-0.0427984	-0.0390029	-0.0345629	-0.0307056	-0.0265436	-0.0225853	-0.0184692	-0.0144598
30200	Index-Sib-Centiles	0	1	2	3	4	5	6	7	8	9	10	11	12	13	14	15	16	17	18	19	20	21	22	23	24	25	26	27	28	29	30	31	32	33	34	35	36	37	38	39	40	41	42	43	44	45	46	47
30200	Observed-Conditional-Sib	-0.285942	-0.435848	-0.352514	-0.221471	-0.27083	-0.25908	-0.249857	-0.288594	-0.476587	-0.179524	-0.188849	-0.259181	-0.25601	-0.219019	-0.266862	-0.141822	-0.287662	-0.163555	-0.189309	-0.250082	-0.0926881	-0.429636	-0.0562158	-0.31063	-0.11533	-0.070893	-0.228399	-0.0230856	-0.279792	-0.0333755	-0.112197	-0.133152	-0.0554816	0.131811	0.020707	0.021808	-0.0440979	0.0961347	-0.0193936	-0.0563827	-0.0993757	0.0353609	0.0190271	0.0999331	-0.0474363	-0.0761316	-0.00885432	-0.0433375
30200	Expected-Conditional-Sib	-0.509779	-0.416121	-0.37346	-0.343571	-0.3216	-0.303512	-0.286621	-0.27294	-0.261256	-0.250639	-0.239472	-0.228106	-0.218629	-0.209261	-0.200399	-0.193066	-0.18523	-0.17763	-0.170124	-0.163515	-0.156492	-0.149898	-0.143572	-0.13734	-0.131213	-0.124726	-0.118176	-0.112656	-0.107292	-0.101425	-0.0959273	-0.0905588	-0.0850866	-0.0799529	-0.0747175	-0.0699531	-0.0646343	-0.0591845	-0.0541867	-0.048624	-0.043549	-0.0385976	-0.0335008	-0.0280808	-0.0229568	-0.0185139	-0.0139428	-0.00959519
30140	Index-Sib-Centiles	0	1	2	3	4	5	6	7	8	9	10	11	12	13	14	15	16	17	18	19	20	21	22	23	24	25	26	27	28	29	30	31	32	33	34	35	36	37	38	39	40	41	42	43	44	45	46	47
30140	Observed-Conditional-Sib	-0.412266	-0.394078	-0.468457	-0.496103	-0.334249	-0.245951	-0.366313	-0.448797	-0.204192	-0.219707	-0.395829	-0.197744	-0.222854	-0.194837	-0.132655	-0.154784	-0.264301	-0.172667	-0.16862	-0.291132	-0.281937	-0.168836	-0.196517	-0.244706	-0.0179985	-0.169628	-0.0391162	-0.157678	-0.205793	-0.118436	-0.000257216	-0.0537883	-0.133798	-0.236798	-0.128225	-0.0259465	-0.0112892	0.0665355	-0.161397	-0.0485429	0.174938	-0.0205012	0.0149373	-0.0303931	-0.166742	-0.123042	-0.335108	-0.00697383
30140	Expected-Conditional-Sib	-0.483118	-0.393101	-0.355145	-0.330184	-0.309655	-0.292402	-0.278125	-0.264119	-0.251253	-0.24091	-0.230368	-0.22132	-0.2129	-0.204224	-0.196437	-0.188948	-0.181202	-0.17391	-0.167151	-0.16014	-0.153196	-0.14701	-0.141084	-0.135441	-0.12925	-0.123761	-0.118811	-0.113183	-0.1076	-0.10267	-0.0974219	-0.0925365	-0.0880151	-0.0828701	-0.0776277	-0.0733023	-0.068401	-0.0629904	-0.0580804	-0.0532072	-0.0485106	-0.0435436	-0.0388447	-0.034056	-0.0296203	-0.0250373	-0.0200534	-0.0154727
20156	Index-Sib-Centiles	0	1	2	3	4	5	6	7	8	9	10	11	12	13	14	15	16	17	18	19	20	21	22	23	24	25	26	27	28	29	30	31	32	33	34	35	36	37	38	39	40	41	42	43	44	45	46	47
20156	Observed-Conditional-Sib	-0.680657	-0.555909	0.23557	-0.260705	-0.295742	-0.362577	-0.193685	-0.0406123	-0.488671	0.307281	-0.20328	-0.140196	0.312005	0.105521	-0.457958	-0.076716	0.102704	-0.357688	0.620219	-0.366353	-0.0940746	-0.149629	-0.359127	0.260427	0.00575458	0.0818094	0.465658	-0.65031	-0.595621	-0.0462042	0.224227	-0.388451	0.0303472	-0.198582	0.0743768	-0.192944	-0.437488	-0.678086	-0.512391	0.0261733	-0.49125	-0.206	0.0127951	-0.376163	0.309794	0.0302831	-0.190048	0.168999
20156	Expected-Conditional-Sib	-0.338267	-0.2855	-0.263257	-0.24633	-0.23404	-0.221618	-0.212822	-0.206029	-0.196703	-0.189165	-0.180517	-0.171637	-0.164923	-0.157631	-0.150944	-0.143764	-0.138684	-0.134781	-0.129522	-0.124357	-0.119891	-0.114925	-0.111049	-0.106461	-0.102915	-0.0977331	-0.0933511	-0.0897922	-0.084191	-0.0805433	-0.0762469	-0.0721433	-0.0680429	-0.0637758	-0.0588272	-0.0552875	-0.0512673	-0.0486205	-0.0452777	-0.0417721	-0.0385578	-0.035065	-0.030422	-0.0272004	-0.0245958	-0.0218818	-0.0182968	-0.0154099
1050	Index-Sib-Centiles	0	1	2	3	4	5	6	7	8	9	10	11	12	13	14	15	16	17	18	19	20	21	22	23	24	25	26	27	28	29	30	31	32	33	34	35	36	37	38	39	40	41	42	43	44	45	46	47
1050	Observed-Conditional-Sib	-0.227157	-0.11309	-0.160949	-0.218924	-0.233954	-0.301453	-0.11067	-0.046039	-0.157231	-0.114525	-0.0427936	-0.209217	-0.108071	-0.204908	-0.190433	-0.0148137	-0.121345	-0.0543715	-0.157106	-0.0681274	-0.05739	-0.124188	-0.309845	-0.0601689	-0.0325174	-0.0174424	-0.229192	-0.235251	-0.157441	-0.0863588	-0.0933321	0.0585381	-0.112812	-0.105979	-0.0447218	-0.0117747	-0.122079	0.0503505	-0.0140564	-0.101998	-0.0177044	-0.00730656	-0.113663	0.0386737	-0.0893766	0.0238989	0.0550603	-0.0469844
1050	Expected-Conditional-Sib	-0.421525	-0.351354	-0.322227	-0.297764	-0.277421	-0.261035	-0.246823	-0.234656	-0.223438	-0.213403	-0.204332	-0.19489	-0.187101	-0.179976	-0.173347	-0.166025	-0.158953	-0.152092	-0.145356	-0.138734	-0.132854	-0.127268	-0.121312	-0.116248	-0.111079	-0.106188	-0.101329	-0.0966054	-0.0916315	-0.0872611	-0.0827982	-0.078392	-0.0737836	-0.0694065	-0.064826	-0.0606361	-0.0564177	-0.0521135	-0.0479605	-0.0435826	-0.0388008	-0.0343327	-0.0301043	-0.025839	-0.021357	-0.0171831	-0.013154	-0.00932956
4199	Index-Sib-Centiles	0	1	2	3	4	5	6	7	8	9	10	11	12	13	14	15	16	17	18	19	20	21	22	23	24	25	26	27	28	29	30	31	32	33	34	35	36	37	38	39	40	41	42	43	44	45	46	47
4199	Observed-Conditional-Sib	-0.0513223	-0.372918	-0.463581	-0.245267	0.225515	-0.126644	0.34899	-0.217675	0.0788679	0.217918	0.038276	-0.104032	-0.2995	-0.140243	0.0732068	-0.179184	-0.288221	-0.218474	-0.125875	-0.0101081	-0.109069	-0.119056	0.253854	-0.175276	-0.0723913	0.184642	-0.461007	-0.167517	-0.161277	-0.0161358	0.193325	-0.249689	-0.0021597	-0.0909952	0.0142115	-0.16307	-0.218587	-0.0841334	-0.042798	0.261169	-0.142295	-0.238113	-0.367266	-0.20265	-0.100169	-0.151017	0.357801	0.0626674
4199	Expected-Conditional-Sib	-0.244558	-0.206957	-0.188519	-0.176672	-0.166195	-0.155812	-0.147602	-0.138962	-0.132899	-0.126712	-0.120949	-0.11598	-0.111328	-0.106593	-0.101694	-0.0976341	-0.0937463	-0.0896005	-0.0861029	-0.082396	-0.0789468	-0.075761	-0.072184	-0.0691177	-0.0660046	-0.0625712	-0.0597634	-0.0570381	-0.05382	-0.0511502	-0.047994	-0.0446756	-0.0418693	-0.0393302	-0.0370091	-0.0344008	-0.0318332	-0.0288849	-0.0263946	-0.0239076	-0.0212769	-0.0190597	-0.0161416	-0.0139219	-0.0114747	-0.00924997	-0.00663059	-0.00430727
30810	Index-Sib-Centiles	0	1	2	3	4	5	6	7	8	9	10	11	12	13	14	15	16	17	18	19	20	21	22	23	24	25	26	27	28	29	30	31	32	33	34	35	36	37	38	39	40	41	42	43	44	45	46	47
30810	Observed-Conditional-Sib	-0.350805	-0.115376	-0.279425	-0.364269	-0.251042	-0.370011	-0.101017	-0.166722	-0.206553	-0.155807	-0.308966	-0.0649144	0.0371011	-0.0938817	-0.163946	-0.116974	-0.0903929	0.0220937	-0.118492	-0.155603	-0.0840482	-0.0309835	-0.0594879	0.0399607	-0.244445	-0.0686801	-0.0518149	0.107548	-0.081824	-0.0616041	-0.177219	-0.23534	-0.0269069	0.0541266	0.136854	0.019903	0.0289973	-0.0225839	-0.191734	-0.0658073	-0.0319785	-0.0540006	0.0181436	-0.0462247	0.00352597	-0.0156012	-0.15273	-0.121103
30810	Expected-Conditional-Sib	-0.343861	-0.284145	-0.258629	-0.238134	-0.223713	-0.212089	-0.201634	-0.191823	-0.182249	-0.174457	-0.166572	-0.159712	-0.152604	-0.146325	-0.139891	-0.134222	-0.128937	-0.124064	-0.119121	-0.114133	-0.109173	-0.104305	-0.0998902	-0.0954852	-0.0914149	-0.0872878	-0.0833706	-0.0794796	-0.0754518	-0.071637	-0.0678473	-0.0638846	-0.0604201	-0.0570098	-0.0536562	-0.0501523	-0.0464969	-0.0426362	-0.0392603	-0.03643	-0.0327961	-0.0296569	-0.0262777	-0.0226539	-0.0194785	-0.0165332	-0.0133041	-0.00994108
30090	Index-Sib-Centiles	0	1	2	3	4	5	6	7	8	9	10	11	12	13	14	15	16	17	18	19	20	21	22	23	24	25	26	27	28	29	30	31	32	33	34	35	36	37	38	39	40	41	42	43	44	45	46	47
30090	Observed-Conditional-Sib	-0.334935	-0.406108	-0.613619	-0.459376	-0.520694	-0.508356	-0.476999	-0.543225	-0.384875	-0.381106	-0.47706	-0.426967	-0.275824	-0.294412	-0.166132	-0.201668	-0.281014	-0.342395	-0.234342	-0.293279	-0.298889	-0.18892	-0.278971	-0.209662	-0.308313	-0.307137	-0.226158	-0.195176	-0.195194	-0.202627	-0.219269	-0.244486	-0.0465863	-0.228063	-0.125962	-0.198719	-0.12152	-0.0652872	-0.0120808	-0.104068	-0.063083	0.0774979	-0.0695079	-0.0595994	0.223264	-0.106244	-0.141819	-0.0445713
30090	Expected-Conditional-Sib	-0.775079	-0.633969	-0.570881	-0.523782	-0.487434	-0.459209	-0.434461	-0.413756	-0.394655	-0.376832	-0.361079	-0.345933	-0.331622	-0.318834	-0.306612	-0.293175	-0.281899	-0.270499	-0.259442	-0.249933	-0.240545	-0.229967	-0.220681	-0.211379	-0.201808	-0.192064	-0.184274	-0.17677	-0.166885	-0.158106	-0.150232	-0.142226	-0.133973	-0.126224	-0.117733	-0.109878	-0.101705	-0.0943168	-0.0876765	-0.080777	-0.073579	-0.0656881	-0.0582935	-0.0508729	-0.043922	-0.0366922	-0.0288415	-0.0216396
4194	Index-Sib-Centiles	0	1	2	3	4	5	6	7	8	9	10	11	12	13	14	15	16	17	18	19	20	21	22	23	24	25	26	27	28	29	30	31	32	33	34	35	36	37	38	39	40	41	42	43	44	45	46	47
4194	Observed-Conditional-Sib	-0.394457	-0.274423	-0.445654	-0.250054	-0.466839	-0.36234	-0.172901	0.157006	-0.183806	-0.0123447	-0.203984	-0.186457	-0.22823	-0.236388	-0.25375	-0.303992	-0.195296	-0.238369	-0.162585	-0.35538	-0.220911	-0.277526	0.0810094	-0.248442	-0.429502	-0.116059	0.182873	-0.261926	-0.121701	0.129148	-0.355024	-0.143325	-0.252956	-0.244205	-0.113138	-0.131075	-0.204679	-0.0271748	-0.3372	0.217004	0.00161582	0.0198251	-0.151814	-0.337128	-0.0433788	-0.0900865	-0.357389	-0.269429
4194	Expected-Conditional-Sib	-0.495417	-0.415338	-0.379147	-0.351605	-0.325581	-0.306322	-0.290824	-0.27658	-0.265731	-0.252858	-0.24452	-0.235274	-0.226298	-0.21625	-0.206151	-0.199087	-0.191864	-0.184973	-0.178179	-0.172038	-0.163968	-0.155861	-0.150886	-0.144445	-0.138022	-0.132249	-0.12604	-0.121012	-0.114336	-0.107878	-0.102072	-0.0974942	-0.0924738	-0.086807	-0.0814393	-0.0760513	-0.0713098	-0.0668467	-0.061092	-0.0564292	-0.0507251	-0.0451748	-0.0397434	-0.0345719	-0.0284052	-0.0244473	-0.0190479	-0.0148946
30070	Index-Sib-Centiles	0	1	2	3	4	5	6	7	8	9	10	11	12	13	14	15	16	17	18	19	20	21	22	23	24	25	26	27	28	29	30	31	32	33	34	35	36	37	38	39	40	41	42	43	44	45	46	47
30070	Observed-Conditional-Sib	-0.531189	-0.52296	-0.321365	-0.30436	-0.438925	-0.510911	-0.437911	-0.358947	-0.372544	-0.415826	-0.265911	-0.0929701	-0.289258	-0.125887	-0.237437	-0.131272	-0.292807	-0.00768072	-0.210984	-0.211257	0.0102788	-0.249092	-0.157511	-0.363616	-0.117239	-0.225006	-0.0697114	-0.134954	-0.0577043	-0.106652	-0.114469	0.0307543	-0.198217	-0.0630269	-0.0530129	-0.146617	-0.140498	-0.240014	-0.146856	-0.0837491	-0.193598	-0.0566094	0.0304718	-0.114869	-0.1335	0.0460432	-0.065726	-0.021365
30070	Expected-Conditional-Sib	-0.61853	-0.509105	-0.463104	-0.427319	-0.400477	-0.37678	-0.356838	-0.339824	-0.32471	-0.310832	-0.298065	-0.284928	-0.273011	-0.261294	-0.250849	-0.240596	-0.230974	-0.221586	-0.212606	-0.204503	-0.196084	-0.188078	-0.17987	-0.171751	-0.163939	-0.156478	-0.149239	-0.142109	-0.134992	-0.128635	-0.121818	-0.115541	-0.109362	-0.103061	-0.0965813	-0.0900442	-0.0833826	-0.0770463	-0.0706118	-0.0644049	-0.0585334	-0.0523875	-0.0464118	-0.0401796	-0.0337122	-0.0271784	-0.021226	-0.0156863
30010	Index-Sib-Centiles	0	1	2	3	4	5	6	7	8	9	10	11	12	13	14	15	16	17	18	19	20	21	22	23	24	25	26	27	28	29	30	31	32	33	34	35	36	37	38	39	40	41	42	43	44	45	46	47
30010	Observed-Conditional-Sib	-0.349447	-0.596137	-0.480145	-0.455831	-0.380684	-0.503528	-0.410277	-0.404643	-0.431822	-0.452507	-0.323979	-0.42386	-0.477003	-0.228521	-0.285178	-0.352534	-0.313579	-0.302676	-0.258685	-0.378682	-0.240107	-0.264079	-0.493716	-0.142433	-0.198286	-0.251351	-0.283382	-0.135366	0.0167933	-0.136728	-0.0449092	-0.229499	-0.107815	-0.218783	-0.159532	-0.012135	-0.0814397	-0.00124302	-0.0370202	-0.111094	-0.234256	-0.158403	-0.00794166	-0.0489528	-0.0495713	0.0475109	-0.000463727	-0.0160037
30010	Expected-Conditional-Sib	-0.750576	-0.614507	-0.557074	-0.519761	-0.48816	-0.458215	-0.434976	-0.414949	-0.397403	-0.379244	-0.362854	-0.34859	-0.334958	-0.32107	-0.308733	-0.29606	-0.284854	-0.272233	-0.25988	-0.249322	-0.239462	-0.229594	-0.220122	-0.211124	-0.202224	-0.19422	-0.185386	-0.176477	-0.169111	-0.161268	-0.153003	-0.145695	-0.138616	-0.130416	-0.12254	-0.115078	-0.107804	-0.100078	-0.0925601	-0.0850938	-0.0781188	-0.0710395	-0.0639042	-0.0572828	-0.0500076	-0.0419623	-0.0342588	-0.0269069
30240	Index-Sib-Centiles	0	1	2	3	4	5	6	7	8	9	10	11	12	13	14	15	16	17	18	19	20	21	22	23	24	25	26	27	28	29	30	31	32	33	34	35	36	37	38	39	40	41	42	43	44	45	46	47
30240	Observed-Conditional-Sib	-0.56195	-0.435694	-0.495586	-0.461289	-0.280663	-0.483147	-0.479769	-0.319518	-0.212762	-0.270174	-0.361278	-0.222627	-0.416833	-0.0724954	-0.19719	-0.209343	-0.396654	-0.218544	-0.342514	-0.0605156	-0.121326	-0.147333	-0.385904	-0.176283	-0.0460091	-0.18307	-0.285055	-0.144666	-0.107682	-0.114038	-0.201413	-0.177835	-0.0122045	-0.0850097	-0.168313	-0.0688836	0.0114111	-0.107356	0.013604	0.0750997	-0.101319	-0.0702807	0.0581524	0.104254	-0.277309	-0.0111236	-0.109812	-0.0312253
30240	Expected-Conditional-Sib	-0.532066	-0.42407	-0.383672	-0.354079	-0.333381	-0.315315	-0.298947	-0.283693	-0.269527	-0.257989	-0.246488	-0.236611	-0.226685	-0.217161	-0.208129	-0.199836	-0.191323	-0.183031	-0.175333	-0.168556	-0.162493	-0.155926	-0.149156	-0.142783	-0.137052	-0.130682	-0.12492	-0.118772	-0.11276	-0.107178	-0.101571	-0.0955973	-0.0897771	-0.0843028	-0.0790779	-0.0741561	-0.0689492	-0.0637785	-0.0587388	-0.0531741	-0.0481632	-0.0433645	-0.0384682	-0.0332631	-0.0282361	-0.0237539	-0.0189956	-0.0143935
30250	Index-Sib-Centiles	0	1	2	3	4	5	6	7	8	9	10	11	12	13	14	15	16	17	18	19	20	21	22	23	24	25	26	27	28	29	30	31	32	33	34	35	36	37	38	39	40	41	42	43	44	45	46	47
30250	Observed-Conditional-Sib	-0.475606	-0.594026	-0.499163	-0.45018	-0.485305	-0.267278	-0.40473	-0.184181	-0.202475	-0.237679	-0.341396	-0.271087	-0.281939	-0.358197	-0.364658	-0.325097	-0.194005	-0.124969	-0.167593	-0.152176	-0.228214	-0.075897	-0.12063	-0.183685	-0.195514	-0.182988	-0.184533	-0.234748	0.0220114	-0.0678451	-0.104337	-0.119495	-0.0514203	-0.0148778	0.0908691	-0.0573353	-0.215338	-0.214296	-0.0647343	0.00190585	-0.0297926	-0.0586985	-0.101926	-0.089887	-0.0278261	-0.0919751	-0.0155444	0.0697515
30250	Expected-Conditional-Sib	-0.50351	-0.417922	-0.376011	-0.347453	-0.325696	-0.307005	-0.290779	-0.276057	-0.264406	-0.252654	-0.240999	-0.230929	-0.221252	-0.21185	-0.203747	-0.195496	-0.188037	-0.179658	-0.172602	-0.166042	-0.160379	-0.153891	-0.146948	-0.140305	-0.133898	-0.127663	-0.121326	-0.115298	-0.110141	-0.105223	-0.0998906	-0.0946783	-0.0887585	-0.0832657	-0.0779856	-0.073101	-0.0684169	-0.0634723	-0.0587684	-0.0538765	-0.0489673	-0.0436739	-0.0383298	-0.0335605	-0.0289858	-0.0244602	-0.0194634	-0.0150781
20159	Index-Sib-Centiles	0	1	2	3	4	5	6	7	8	9	10	11	12	13	14	15	16	17	18	19	20	21	22	23	24	25	26	27	28	29	30	31	32	33	34	35	36	37	38	39	40	41	42	43	44	45	46	47
20159	Observed-Conditional-Sib	-0.222528	-0.0719244	-0.35299	-0.584758	-0.478446	-0.298595	-0.366243	0.0636577	-0.121029	-0.199193	0.160181	0.10249	-0.23356	-0.842565	0.207553	-0.212156	-0.439313	-0.106209	-0.0909024	-0.13551	-0.0165637	-0.187798	-0.110892	0.273536	-0.111549	-0.0935568	-0.266989	0.206058	-0.0187855	0.207043	-0.129883	-0.251616	-0.394278	-0.180275	0.381961	0.26362	0.182073	-0.0706203	-0.191227	0.346723	-0.0607804	-0.117169	0.00594929	0.380348	0.204364	0.265637	-0.37184	-0.305075
20159	Expected-Conditional-Sib	-0.470552	-0.391104	-0.34928	-0.324915	-0.307934	-0.289964	-0.270579	-0.260936	-0.250699	-0.238244	-0.228179	-0.216553	-0.206069	-0.199651	-0.190952	-0.181932	-0.173665	-0.165574	-0.15666	-0.149727	-0.142594	-0.13791	-0.132773	-0.125209	-0.118337	-0.112414	-0.106374	-0.0994404	-0.094052	-0.0882686	-0.0828223	-0.0768792	-0.0692275	-0.0655146	-0.0601321	-0.0534432	-0.0477618	-0.0430431	-0.0386847	-0.03457	-0.0304019	-0.0258563	-0.0203249	-0.0146455	-0.00950675	-0.00375926	0.0011345	0.00482857
30830	Index-Sib-Centiles	0	1	2	3	4	5	6	7	8	9	10	11	12	13	14	15	16	17	18	19	20	21	22	23	24	25	26	27	28	29	30	31	32	33	34	35	36	37	38	39	40	41	42	43	44	45	46	47
30830	Observed-Conditional-Sib	-0.601704	-0.52672	-0.585075	-0.528433	-0.332536	-0.533282	-0.208633	-0.297946	-0.415995	-0.285997	-0.372275	-0.355366	-0.357417	-0.246884	-0.18522	-0.0308411	-0.301246	-0.067685	-0.31415	-0.311915	-0.198654	-0.0165128	-0.46128	-0.300843	-0.220458	-0.118686	0.00216875	-0.150745	-0.0611056	-0.194846	-0.249255	-0.0172498	-0.0728041	-0.137612	-0.126791	0.0423876	-0.0576414	-0.220108	-0.0784056	-0.126887	-0.0847441	0.00803809	-0.0006165	-0.206126	-0.0952452	0.0587557	0.0267733	0.120917
30830	Expected-Conditional-Sib	-0.652578	-0.532162	-0.48124	-0.447507	-0.419747	-0.395909	-0.375207	-0.358048	-0.340944	-0.32547	-0.312633	-0.297154	-0.284712	-0.273005	-0.262779	-0.253097	-0.241304	-0.230986	-0.221721	-0.211177	-0.202512	-0.192972	-0.183975	-0.17601	-0.167857	-0.160196	-0.15171	-0.144268	-0.137739	-0.130091	-0.121841	-0.115412	-0.108845	-0.101645	-0.0939277	-0.0876692	-0.080628	-0.0735942	-0.066771	-0.0599222	-0.0526564	-0.0462672	-0.0401932	-0.0333906	-0.0276641	-0.0213573	-0.0138215	-0.00754901
20015	Index-Sib-Centiles	0	1	2	3	4	5	6	7	8	9	10	11	12	13	14	15	16	17	18	19	20	21	22	23	24	25	26	27	28	29	30	31	32	33	34	35	36	37	38	39	40	41	42	43	44	45	46	47
20015	Observed-Conditional-Sib	-0.5541	-0.805565	-0.77305	-0.752481	-0.646635	-0.527947	-0.565827	-0.457421	-0.46417	-0.503773	-0.441056	-0.536084	-0.601209	-0.433495	-0.350909	-0.362767	-0.370776	-0.376681	-0.316047	-0.444138	-0.368421	-0.448364	-0.28907	-0.318673	-0.290234	-0.305109	-0.233694	-0.239389	-0.27353	-0.162842	-0.265831	-0.305567	-0.215638	-0.242951	-0.191904	-0.109592	-0.0776706	-0.250681	-0.0499835	-0.240306	-0.280436	-0.108422	-0.215285	-0.0990803	0.0532752	-0.134347	-0.0179854	0.0340686
20015	Expected-Conditional-Sib	-1.06819	-0.878537	-0.786627	-0.727265	-0.680144	-0.639264	-0.606643	-0.575952	-0.547035	-0.521995	-0.498406	-0.478207	-0.45771	-0.438347	-0.420877	-0.402644	-0.387115	-0.370706	-0.355592	-0.341716	-0.326439	-0.311654	-0.297999	-0.284635	-0.27129	-0.257957	-0.245147	-0.233342	-0.219808	-0.207643	-0.196388	-0.18604	-0.175192	-0.16423	-0.153922	-0.142681	-0.131323	-0.12043	-0.109749	-0.0994494	-0.088111	-0.0779256	-0.0676436	-0.0576924	-0.0473815	-0.0381965	-0.0285026	-0.0191263
30530	Index-Sib-Centiles	0	1	2	3	4	5	6	7	8	9	10	11	12	13	14	15	16	17	18	19	20	21	22	23	24	25	26	27	28	29	30	31	32	33	34	35	36	37	38	39	40	41	42	43	44	45	46	47
30530	Observed-Conditional-Sib	-0.184666	-0.168271	-0.042867	-0.233841	-0.305315	-0.174035	-0.114474	-0.187753	-0.0686046	0.0555918	-0.245581	-0.0334532	-0.218449	-0.0518158	-0.0688649	-0.012495	-0.0537815	-0.178423	-0.0786767	-0.0942126	-0.0123025	-0.0318383	-0.0401089	0.0454981	-0.0526252	-0.032699	-0.0724494	-0.238545	-0.238158	-0.189692	-0.0459892	-0.175964	0.0015483	-0.00821765	-0.1656	-0.0933483	-0.092209	-0.219332	-0.135704	-0.0506723	0.0101311	0.0667123	0.0351874	-0.0281621	-0.12375	0.0214466	-0.0496157	0.055373
30530	Expected-Conditional-Sib	-0.217741	-0.179866	-0.161927	-0.149042	-0.139919	-0.131488	-0.124297	-0.118547	-0.113174	-0.108061	-0.103396	-0.0989485	-0.0948592	-0.0911317	-0.0877076	-0.0843536	-0.0813332	-0.07837	-0.0754836	-0.072311	-0.0693273	-0.0666599	-0.0637595	-0.061292	-0.0586931	-0.0563025	-0.0538807	-0.051356	-0.0489548	-0.0464963	-0.0441498	-0.041868	-0.0396723	-0.0372891	-0.0352503	-0.0329457	-0.0310543	-0.0288368	-0.0268098	-0.0245865	-0.0222813	-0.0201851	-0.0180429	-0.0158778	-0.0137962	-0.0115916	-0.00961786	-0.00755849
30270	Index-Sib-Centiles	0	1	2	3	4	5	6	7	8	9	10	11	12	13	14	15	16	17	18	19	20	21	22	23	24	25	26	27	28	29	30	31	32	33	34	35	36	37	38	39	40	41	42	43	44	45	46	47
30270	Observed-Conditional-Sib	-0.416145	-0.547705	-0.452381	-0.429647	-0.503272	-0.514501	-0.472378	-0.293649	-0.475948	-0.194271	-0.241512	-0.300631	-0.289233	-0.29155	-0.190198	-0.415377	-0.13945	-0.195753	-0.328095	-0.0168261	-0.209078	-0.155924	-0.275511	-0.00609895	-0.152691	-0.277763	-0.111469	-0.102456	-0.112525	-0.0785211	-0.122991	-0.203292	-0.141673	-0.199998	0.0259659	-0.240715	-0.0248303	-0.126645	-0.214366	-0.130632	-0.0477292	-0.0215154	-0.0391913	-0.00740363	0.00454007	-0.105037	-0.119727	0.169688
30270	Expected-Conditional-Sib	-0.649946	-0.545271	-0.491716	-0.456775	-0.427893	-0.401687	-0.380305	-0.360729	-0.34398	-0.32776	-0.313121	-0.299861	-0.286279	-0.275554	-0.264118	-0.253869	-0.243412	-0.232192	-0.222581	-0.214218	-0.205773	-0.198063	-0.190579	-0.182185	-0.174138	-0.166615	-0.158665	-0.15127	-0.144146	-0.136976	-0.129815	-0.122987	-0.116028	-0.110109	-0.103187	-0.096477	-0.0896688	-0.082921	-0.0766854	-0.0699036	-0.0636715	-0.0571874	-0.050503	-0.0440034	-0.037724	-0.031672	-0.0253498	-0.0187448
1070	Index-Sib-Centiles	0	1	2	3	4	5	6	7	8	9	10	11	12	13	14	15	16	17	18	19	20	21	22	23	24	25	26	27	28	29	30	31	32	33	34	35	36	37	38	39	40	41	42	43	44	45	46	47
1070	Observed-Conditional-Sib	-0.530441	-0.584941	-0.339737	-0.214235	-0.277579	-0.262281	-0.175247	-0.417531	-0.389196	-0.247478	-0.270673	-0.353831	-0.199878	-0.268413	-0.301993	-0.28345	-0.270409	-0.172513	-0.180982	-0.266704	-0.00775373	-0.184711	-0.195155	-0.034801	-0.0926428	-0.151017	-0.151287	-0.141126	-0.131625	-0.213581	-0.0785023	-0.269253	-0.0368044	-0.278727	-0.0205823	-0.150862	-0.16863	-0.18606	-0.163912	-0.13454	-0.01247	-0.052421	-0.0831962	-0.192226	-0.173629	-0.0341192	0.0274335	-0.0665777
1070	Expected-Conditional-Sib	-0.637447	-0.520596	-0.462055	-0.42645	-0.398316	-0.37629	-0.356782	-0.339605	-0.324393	-0.309379	-0.296759	-0.284045	-0.271884	-0.259689	-0.248626	-0.237743	-0.227132	-0.217683	-0.208237	-0.199477	-0.190922	-0.182137	-0.174125	-0.166768	-0.159749	-0.152622	-0.145749	-0.138855	-0.132426	-0.126195	-0.120153	-0.113618	-0.10777	-0.101374	-0.0942506	-0.0879248	-0.0815556	-0.0750043	-0.0689573	-0.0627519	-0.0556484	-0.0493758	-0.0433618	-0.0370533	-0.0303069	-0.023837	-0.0173472	-0.0113684
30850	Index-Sib-Centiles	0	1	2	3	4	5	6	7	8	9	10	11	12	13	14	15	16	17	18	19	20	21	22	23	24	25	26	27	28	29	30	31	32	33	34	35	36	37	38	39	40	41	42	43	44	45	46	47
30850	Observed-Conditional-Sib	-0.114318	-0.321241	-0.0620214	-0.129496	-0.134824	-0.164297	-0.0971095	-0.0928538	-0.0204202	0.0398639	-0.127444	-0.0665631	-0.121999	0.0117173	-0.116701	0.123795	-0.22031	-0.105437	-0.00735983	-0.092615	-0.0937516	0.0414153	0.0316946	0.240548	-0.250085	-0.105921	-0.131485	0.21556	0.0658632	0.0747869	-0.090421	-0.0653916	-0.0958229	0.0742319	0.0137268	-0.0132424	-0.0945791	0.00943591	-0.12623	-0.0203382	0.0841475	0.151335	0.050664	0.0379858	-0.021561	0.195294	-0.226374	0.0729764
30850	Expected-Conditional-Sib	-0.238583	-0.192089	-0.17269	-0.159945	-0.148673	-0.139857	-0.131474	-0.123254	-0.116882	-0.111529	-0.106436	-0.10152	-0.0967578	-0.0922264	-0.0879965	-0.0837556	-0.0798952	-0.0765707	-0.0729969	-0.069518	-0.0662428	-0.0635433	-0.060635	-0.057979	-0.0552584	-0.0527979	-0.0501191	-0.0474499	-0.0448191	-0.0423982	-0.0401097	-0.0379462	-0.0358375	-0.033672	-0.0312991	-0.0292436	-0.0266293	-0.024338	-0.0220798	-0.019831	-0.0175505	-0.0156377	-0.0134581	-0.0111395	-0.00882608	-0.00650964	-0.00425406	-0.00201305
4288	Index-Sib-Centiles	0	1	2	3	4	5	6	7	8	9	10	11	12	13	14	15	16	17	18	19	20	21	22	23	24	25	26	27	28	29	30	31	32	33	34	35	36	37	38	39	40	41	42	43	44	45	46	47
4288	Observed-Conditional-Sib	-0.186314	-0.3304	-0.259609	0.183405	-0.219736	0.125964	-0.0602018	-0.450577	-0.479045	0.0400287	0.0956463	-0.132375	-0.00601641	-0.0411014	0.135899	-0.145643	0.0535633	-0.219666	0.285958	-0.0627595	0.038565	0.215927	0.0163378	-0.226849	-0.177556	0.0360358	-0.0340173	-0.283876	-0.0973411	-0.128946	-0.0461643	0.0481959	0.123584	0.0922381	-0.35502	-0.00857533	0.318502	0.0045252	0.0755042	-0.152732	-0.200673	-0.0590445	0.104422	0.015611	0.0959717	0.105181	-0.138513	-0.0941166
4288	Expected-Conditional-Sib	-0.413179	-0.341508	-0.307813	-0.285016	-0.262972	-0.248251	-0.233783	-0.221328	-0.209827	-0.201901	-0.193259	-0.185879	-0.177831	-0.169747	-0.162675	-0.155656	-0.148991	-0.143554	-0.137425	-0.131201	-0.124913	-0.11889	-0.114799	-0.109201	-0.103641	-0.0986609	-0.0932549	-0.0888755	-0.0839476	-0.0804875	-0.0757824	-0.0719005	-0.0677157	-0.0628763	-0.0585467	-0.054315	-0.0494067	-0.0445569	-0.0403044	-0.0359515	-0.0323564	-0.0286516	-0.0252417	-0.0216255	-0.0169846	-0.0130229	-0.00926454	-0.00556191
30860	Index-Sib-Centiles	0	1	2	3	4	5	6	7	8	9	10	11	12	13	14	15	16	17	18	19	20	21	22	23	24	25	26	27	28	29	30	31	32	33	34	35	36	37	38	39	40	41	42	43	44	45	46	47
30860	Observed-Conditional-Sib	-0.587588	-0.39843	-0.232853	-0.355238	-0.333802	-0.350849	-0.436641	-0.341576	-0.244866	-0.124792	-0.495421	-0.31887	-0.215621	-0.305403	-0.191347	-0.159318	-0.270074	-0.12249	-0.185382	-0.435992	-0.299119	-0.256497	-0.000281123	-0.130734	-0.0423604	-0.0993677	-0.160654	-0.0974157	-0.310576	-0.0888442	-0.0386992	0.0311124	0.0340987	-0.110205	-0.0939159	0.0203192	0.0564312	-0.212514	-0.0514766	0.14055	0.0148317	-0.227866	-0.110608	-0.00858032	-0.0776591	-0.0746717	0.00523615	0.122556
30860	Expected-Conditional-Sib	-0.5598	-0.450489	-0.404028	-0.372251	-0.34725	-0.325733	-0.309615	-0.295323	-0.282525	-0.270853	-0.259078	-0.248069	-0.23675	-0.226152	-0.217121	-0.208842	-0.200029	-0.191604	-0.184652	-0.17712	-0.169848	-0.162761	-0.155325	-0.148834	-0.142864	-0.136746	-0.131313	-0.125647	-0.119661	-0.113446	-0.107825	-0.102109	-0.0960056	-0.0913098	-0.0862406	-0.0803071	-0.0749384	-0.0698448	-0.064505	-0.0597609	-0.0545639	-0.049515	-0.0445877	-0.0399129	-0.0344102	-0.0288078	-0.0241663	-0.0194462
30870	Index-Sib-Centiles	0	1	2	3	4	5	6	7	8	9	10	11	12	13	14	15	16	17	18	19	20	21	22	23	24	25	26	27	28	29	30	31	32	33	34	35	36	37	38	39	40	41	42	43	44	45	46	47
30870	Observed-Conditional-Sib	-0.436161	-0.563616	-0.264045	-0.370887	-0.408829	-0.457415	-0.339133	-0.269361	-0.281693	-0.489546	-0.348394	-0.177827	-0.245528	-0.304952	-0.235311	-0.178798	-0.278574	-0.234812	-0.234588	-0.0479761	-0.281086	-0.419872	-0.242609	-0.343633	0.0431204	-0.283673	-0.286683	-0.233072	-0.14399	-0.204393	-0.030117	-0.249005	-0.159804	-0.11101	-0.0310263	-0.115297	-0.0669184	-0.101807	-0.0379854	-0.129239	-0.000806983	-0.135433	-0.169717	0.119426	-0.0519071	-0.11563	-0.100321	-0.141551
30870	Expected-Conditional-Sib	-0.580906	-0.46766	-0.421806	-0.393632	-0.370086	-0.347598	-0.330005	-0.313234	-0.297163	-0.284855	-0.272758	-0.261245	-0.25069	-0.241168	-0.232296	-0.222801	-0.213964	-0.205539	-0.196908	-0.188916	-0.18213	-0.175059	-0.168068	-0.162196	-0.154397	-0.147468	-0.140581	-0.134394	-0.128282	-0.122185	-0.116264	-0.110643	-0.104534	-0.098638	-0.0928785	-0.0871195	-0.0819418	-0.0762726	-0.0707022	-0.065043	-0.0589679	-0.0535096	-0.0476625	-0.0420815	-0.0369115	-0.0317622	-0.0268063	-0.0215358
30670	Index-Sib-Centiles	0	1	2	3	4	5	6	7	8	9	10	11	12	13	14	15	16	17	18	19	20	21	22	23	24	25	26	27	28	29	30	31	32	33	34	35	36	37	38	39	40	41	42	43	44	45	46	47
30670	Observed-Conditional-Sib	-0.4487	-0.29827	-0.255585	-0.332259	-0.334483	-0.346527	-0.143792	-0.0846351	-0.144248	-0.344484	-0.210322	-0.102313	-0.362936	-0.119908	-0.170636	-0.291863	-0.228911	0.00822112	-0.198928	-0.0940524	-0.175107	-0.0159303	-0.103448	-0.165079	-0.112172	0.145575	-0.220601	-0.131243	-0.024306	-0.224659	-0.200267	-0.126571	-0.0105853	0.0618254	-0.113188	0.0996386	0.00605152	-0.0743255	-0.0683956	-0.126842	0.142821	0.0326554	-0.0473263	0.13741	-0.228618	-0.116128	-0.0503175	0.00205505
30670	Expected-Conditional-Sib	-0.368021	-0.315644	-0.289426	-0.266659	-0.249167	-0.234099	-0.221517	-0.210889	-0.20236	-0.193526	-0.184442	-0.17569	-0.16857	-0.161845	-0.155797	-0.14963	-0.14363	-0.138404	-0.133084	-0.127667	-0.122839	-0.118043	-0.113692	-0.109173	-0.104315	-0.0995324	-0.095395	-0.0907627	-0.0865295	-0.0818598	-0.0774427	-0.0732572	-0.0692755	-0.0650352	-0.0607501	-0.056491	-0.0524887	-0.0487858	-0.045237	-0.0416908	-0.0381341	-0.034258	-0.030055	-0.0262392	-0.02258	-0.0187658	-0.0150221	-0.0114308
30000	Index-Sib-Centiles	0	1	2	3	4	5	6	7	8	9	10	11	12	13	14	15	16	17	18	19	20	21	22	23	24	25	26	27	28	29	30	31	32	33	34	35	36	37	38	39	40	41	42	43	44	45	46	47
30000	Observed-Conditional-Sib	-0.509981	-0.458338	-0.408782	-0.472778	-0.472657	-0.443325	-0.370591	-0.476603	-0.299478	-0.356789	-0.268164	-0.247526	-0.17637	-0.2759	-0.225178	-0.258364	-0.248385	-0.24413	-0.25987	-0.0740151	-0.244317	-0.301926	-0.311882	-0.224336	-0.127029	-0.261151	-0.280007	-0.0938855	-0.022465	-0.312412	-0.110257	-0.0374387	-0.0415348	-0.111987	-0.163316	-0.112681	-0.245097	-0.142239	-0.106608	-0.401271	-0.02968	-0.0746332	0.0642244	-0.00664864	0.0107155	-0.0689776	-0.0232525	0.109426
30000	Expected-Conditional-Sib	-0.5801	-0.47309	-0.428971	-0.397731	-0.371588	-0.34963	-0.331124	-0.316501	-0.302437	-0.28897	-0.2772	-0.265691	-0.255522	-0.246128	-0.235125	-0.224888	-0.215677	-0.206932	-0.199074	-0.191703	-0.184176	-0.176758	-0.169632	-0.162473	-0.155954	-0.14933	-0.143373	-0.13741	-0.131228	-0.124731	-0.118827	-0.112541	-0.105764	-0.0999267	-0.0941008	-0.0877994	-0.0816078	-0.0755269	-0.0701763	-0.0650692	-0.0594497	-0.0539805	-0.0480105	-0.0427511	-0.037407	-0.0323038	-0.027535	-0.0221721
48	Index-Sib-Centiles	0	1	2	3	4	5	6	7	8	9	10	11	12	13	14	15	16	17	18	19	20	21	22	23	24	25	26	27	28	29	30	31	32	33	34	35	36	37	38	39	40	41	42	43	44	45	46	47
48	Observed-Conditional-Sib	-0.539167	-0.407719	-0.428173	-0.397913	-0.385769	-0.354268	-0.315439	-0.363969	-0.310917	-0.203367	-0.269831	-0.397099	-0.136629	-0.316886	-0.288964	-0.308438	-0.199452	-0.282737	-0.266989	-0.23827	-0.253318	-0.209101	-0.315679	-0.134568	-0.292674	-0.114064	-0.169948	-0.0694439	-0.340437	-0.122593	-0.20604	-0.144066	-0.0436157	-0.0242095	-0.0354252	-0.0595473	-0.185441	-0.144309	-0.186688	-0.177107	-0.163714	-0.0555198	-0.0628113	-0.234046	-0.0547622	-0.0150566	-0.0343524	-0.14953
48	Expected-Conditional-Sib	-0.575764	-0.472096	-0.425692	-0.392673	-0.368586	-0.348187	-0.329844	-0.314543	-0.30066	-0.288364	-0.276999	-0.266481	-0.255409	-0.244558	-0.234709	-0.225046	-0.216397	-0.207601	-0.198753	-0.191261	-0.183534	-0.176227	-0.168419	-0.16127	-0.15403	-0.14729	-0.140747	-0.134662	-0.128404	-0.121903	-0.115652	-0.109757	-0.104214	-0.0986597	-0.092719	-0.0869298	-0.0815919	-0.0759128	-0.069996	-0.0644556	-0.0594402	-0.0540455	-0.0489959	-0.0436389	-0.038312	-0.0331192	-0.0276866	-0.0223892
21002	Index-Sib-Centiles	0	1	2	3	4	5	6	7	8	9	10	11	12	13	14	15	16	17	18	19	20	21	22	23	24	25	26	27	28	29	30	31	32	33	34	35	36	37	38	39	40	41	42	43	44	45	46	47
21002	Observed-Conditional-Sib	-0.796304	-0.646255	-0.502387	-0.479334	-0.495055	-0.511574	-0.410326	-0.467788	-0.304921	-0.444268	-0.403318	-0.404431	-0.407148	-0.396446	-0.356637	-0.277691	-0.297825	-0.208195	-0.265472	-0.248782	-0.337548	-0.262913	-0.34684	-0.345932	-0.138322	-0.268862	-0.292045	-0.175456	-0.185626	-0.330856	-0.272017	-0.17979	-0.225284	-0.213588	-0.139278	-0.187585	-0.166586	-0.172096	-0.130711	-0.122021	-0.117751	-0.0582615	-0.199058	-0.0180665	-0.107278	-0.0976623	-0.185539	-0.0435993
21002	Expected-Conditional-Sib	-0.804918	-0.656751	-0.594329	-0.549192	-0.512891	-0.486228	-0.461293	-0.439721	-0.419071	-0.401239	-0.385381	-0.369012	-0.352792	-0.338933	-0.325219	-0.312647	-0.300784	-0.288898	-0.277385	-0.265967	-0.255622	-0.246065	-0.236386	-0.226771	-0.216694	-0.207006	-0.197531	-0.188902	-0.180388	-0.171936	-0.164238	-0.156199	-0.147853	-0.139687	-0.131716	-0.123606	-0.115525	-0.107738	-0.0995441	-0.091982	-0.0842531	-0.0757932	-0.0679048	-0.0605583	-0.0529435	-0.0461653	-0.0392425	-0.0319365
[truncated: 152 more columns]

## Sheet: EDF 4UnderSelection
Trait-ID	Type	Values
3761	TraitValues	-2.5758	-2.1701	-1.96	-1.8119	-1.6954	-1.5982	-1.5141	-1.4395	-1.3722	-1.3106	-1.2536	-1.2004	-1.1503	-1.1031	-1.0581	-1.0152	-0.9741	-0.9346	-0.8965	-0.8596	-0.8239	-0.7892	-0.7554	-0.7225	-0.6903	-0.6588	-0.628	-0.5978	-0.5681	-0.5388	-0.5101	-0.4817	-0.4538	-0.4261	-0.3989	-0.3719	-0.3451	-0.3186	-0.2924	-0.2663	-0.2404	-0.2147	-0.1891	-0.1637	-0.1383	-0.113	-0.0878	-0.0627
3761	LRS	-0.094	-0.076	-0.0219	-0.0797	-0.0017	-0.0086	-0.0801	-0.0166	-0.0179	-0.0078	-0.0263	-0.0582	-0.0347	-0.0129	0.0025	-0.0274	-0.053	0.0134	-0.0406	-0.0037	-0.1	-0.0625	0.0071	0.0133	-0.0328	0.0737	-0.0254	-0.0964	-0.043	-0.015	0.0054	0.0466	-0.0084	-0.068	-0.1141	-0.0718	-0.0617	0.0231	-0.0689	-0.0609	-0.0139	-0.0891	-0.063	-0.0195	-0.0018	-0.0208	-0.0359	-0.0638
30600	TraitValues	-2.5758	-2.1701	-1.96	-1.8119	-1.6954	-1.5982	-1.5141	-1.4395	-1.3722	-1.3106	-1.2536	-1.2004	-1.1503	-1.1031	-1.0581	-1.0152	-0.9741	-0.9346	-0.8965	-0.8596	-0.8239	-0.7892	-0.7554	-0.7225	-0.6903	-0.6588	-0.628	-0.5978	-0.5681	-0.5388	-0.5101	-0.4817	-0.4538	-0.4261	-0.3989	-0.3719	-0.3451	-0.3186	-0.2924	-0.2663	-0.2404	-0.2147	-0.1891	-0.1637	-0.1383	-0.113	-0.0878	-0.0627
30600	LRS	-0.062	-0.0444	-0.0426	-0.0553	-0.0546	-0.0564	-0.0193	-0.056	-0.0454	-0.0152	-0.0469	-0.0383	-0.0538	-0.0434	-0.0789	-0.0477	-0.0137	-0.0384	0.0642	-0.0672	-0.0099	-0.0355	-0.0217	0.0121	0.0059	-0.0343	0.0057	-0.0304	-0.0368	-0.0066	0.0001	-0.0234	-0.0216	-0.0115	0.0026	-0.0295	-0.0151	-0.0078	0.0318	-0.0149	-0.0354	0.0053	-0.0134	-0.0064	-0.0099	-0.0143	-0.0149	-0.0315
30600	fitLine	-0.0465	-0.0382	-0.0345	-0.0321	-0.0304	-0.029	-0.0279	-0.0269	-0.0261	-0.0254	-0.0248	-0.0242	-0.0237	-0.0232	-0.0228	-0.0224	-0.0221	-0.0218	-0.0215	-0.0212	-0.0209	-0.0207	-0.0205	-0.0202	-0.02	-0.0199	-0.0197	-0.0195	-0.0194	-0.0192	-0.0191	-0.019	-0.0189	-0.0188	-0.0187	-0.0186	-0.0185	-0.0184	-0.0184	-0.0183	-0.0182	-0.0182	-0.0182	-0.0181	-0.0181	-0.0181	-0.018	-0.018
20157	TraitValues	-2.5758	-2.1701	-1.96	-1.8119	-1.6954	-1.5982	-1.5141	-1.4395	-1.3722	-1.3106	-1.2536	-1.2004	-1.1503	-1.1031	-1.0581	-1.0152	-0.9741	-0.9346	-0.8965	-0.8596	-0.8239	-0.7892	-0.7554	-0.7225	-0.6903	-0.6588	-0.628	-0.5978	-0.5681	-0.5388	-0.5101	-0.4817	-0.4538	-0.4261	-0.3989	-0.3719	-0.3451	-0.3186	-0.2924	-0.2663	-0.2404	-0.2147	-0.1891	-0.1637	-0.1383	-0.113	-0.0878	-0.0627
20157	LRS	-0.0192	-0.0199	-0.025	0.0071	0.0273	-0.0561	-0.1117	-0.0255	-0.0496	-0.0751	-0.1086	-0.0008	-0.0521	-0.1083	-0.0191	-0.0627	-0.0437	-0.0001	-0.0463	-0.1391	-0.0459	-0.0463	-0.1273	-0.0292	-0.0103	-0.0829	-0.0843	-0.0382	-0.0135	-0.0055	-0.0686	-0.0648	-0.1116	-0.1018	-0.1074	-0.0468	-0.0673	-0.0718	-0.0327	-0.0264	-0.023	-0.0941	-0.0463	-0.0881	-0.0385	0.0114	-0.0475	-0.0488
20157	fitLine	-0.0271	-0.0325	-0.0353	-0.0373	-0.0389	-0.0402	-0.0413	-0.0423	-0.0432	-0.044	-0.0448	-0.0455	-0.0462	-0.0468	-0.0474	-0.048	-0.0485	-0.0491	-0.0496	-0.0501	-0.0506	-0.051	-0.0515	-0.0519	-0.0523	-0.0528	-0.0532	-0.0536	-0.054	-0.0544	-0.0548	-0.0551	-0.0555	-0.0559	-0.0563	-0.0566	-0.057	-0.0573	-0.0577	-0.058	-0.0584	-0.0587	-0.0591	-0.0594	-0.0597	-0.0601	-0.0604	-0.0608
3143	TraitValues	-2.5758	-2.1701	-1.96	-1.8119	-1.6954	-1.5982	-1.5141	-1.4395	-1.3722	-1.3106	-1.2536	-1.2004	-1.1503	-1.1031	-1.0581	-1.0152	-0.9741	-0.9346	-0.8965	-0.8596	-0.8239	-0.7892	-0.7554	-0.7225	-0.6903	-0.6588	-0.628	-0.5978	-0.5681	-0.5388	-0.5101	-0.4817	-0.4538	-0.4261	-0.3989	-0.3719	-0.3451	-0.3186	-0.2924	-0.2663	-0.2404	-0.2147	-0.1891	-0.1637	-0.1383	-0.113	-0.0878	-0.0627
3143	LRS	-0.0563	-0.0622	-0.0363	-0.0477	-0.0489	-0.0278	-0.0257	-0.072	0.0001	-0.009	-0.0204	-0.0426	-0.0515	-0.0336	-0.029	-0.0285	-0.0178	-0.0227	0.0259	-0.0087	-0.0508	-0.032	-0.0231	-0.0725	-0.0467	-0.0404	-0.0049	-0.0053	-0.0384	-0.0505	-0.0321	-0.0024	-0.0312	-0.0025	0.0119	-0.043	-0.0395	-0.0354	-0.0288	0.0228	-0.0538	-0.0202	-0.0261	-0.0307	-0.0347	-0.0162	-0.0141	-0.0012
30630	TraitValues	-2.5758	-2.1701	-1.96	-1.8119	-1.6954	-1.5982	-1.5141	-1.4395	-1.3722	-1.3106	-1.2536	-1.2004	-1.1503	-1.1031	-1.0581	-1.0152	-0.9741	-0.9346	-0.8965	-0.8596	-0.8239	-0.7892	-0.7554	-0.7225	-0.6903	-0.6588	-0.628	-0.5978	-0.5681	-0.5388	-0.5101	-0.4817	-0.4538	-0.4261	-0.3989	-0.3719	-0.3451	-0.3186	-0.2924	-0.2663	-0.2404	-0.2147	-0.1891	-0.1637	-0.1383	-0.113	-0.0878	-0.0627
30630	LRS	-0.0286	-0.0129	0.0214	0.0258	-0.0121	0.0153	-0.0152	-0.0222	0.043	-0.0027	0.0111	-0.0282	0.0145	-0.0334	0.0001	0.0193	0.0227	0.0148	0.0361	0.0217	-0.0119	0.0092	0.0073	-0.0255	-0.0091	0.0413	-0.0116	0.0116	-0.0011	-0.0244	0.0012	0.0174	0.0046	-0.0233	0.0305	-0.0046	-0.0134	0.0119	-0.0236	-0.0299	0.0122	-0.0146	0.0024	-0.0102	-0.0128	-0.0093	-0.0048	0.0284
30630	fitLine	-0.0059	0.0008	0.0031	0.0043	0.0049	0.0053	0.0055	0.0055	0.0055	0.0054	0.0052	0.0051	0.0048	0.0046	0.0043	0.004	0.0037	0.0034	0.003	0.0027	0.0023	0.0019	0.0015	0.0011	0.0007	0.0003	-0.0001	-0.0005	-0.001	-0.0014	-0.0019	-0.0023	-0.0028	-0.0033	-0.0038	-0.0042	-0.0047	-0.0052	-0.0058	-0.0063	-0.0068	-0.0074	-0.0079	-0.0085	-0.009	-0.0096	-0.0102	-0.0108
23119	TraitValues	-2.5758	-2.1701	-1.96	-1.8119	-1.6954	-1.5982	-1.5141	-1.4395	-1.3722	-1.3106	-1.2536	-1.2004	-1.1503	-1.1031	-1.0581	-1.0152	-0.9741	-0.9346	-0.8965	-0.8596	-0.8239	-0.7892	-0.7554	-0.7225	-0.6903	-0.6588	-0.628	-0.5978	-0.5681	-0.5388	-0.5101	-0.4817	-0.4538	-0.4261	-0.3989	-0.3719	-0.3451	-0.3186	-0.2924	-0.2663	-0.2404	-0.2147	-0.1891	-0.1637	-0.1383	-0.113	-0.0878	-0.0627
23119	LRS	-0.1344	-0.1022	-0.0838	-0.067	-0.0525	-0.0812	-0.0788	-0.0583	-0.0352	-0.0603	-0.0504	-0.007	-0.0398	-0.0306	-0.0513	-0.0395	-0.0578	-0.0253	-0.0091	-0.0405	-0.0319	-0.0319	-0.0624	-0.0225	-0.017	-0.0329	-0.0164	-0.0194	0.0136	-0.0073	-0.0207	0.0234	-0.0072	0.0069	-0.0202	-0.0113	-0.0035	-0.016	-0.0155	-0.015	0.0252	0.002	0.0358	-0.0336	-0.0202	0.0299	0.0101	0.0182
23119	fitLine	-0.1443	-0.1054	-0.0876	-0.0761	-0.0676	-0.0608	-0.0553	-0.0506	-0.0466	-0.043	-0.0399	-0.037	-0.0345	-0.0321	-0.03	-0.028	-0.0261	-0.0244	-0.0228	-0.0213	-0.0199	-0.0186	-0.0174	-0.0162	-0.0151	-0.0141	-0.0131	-0.0122	-0.0113	-0.0105	-0.0097	-0.009	-0.0083	-0.0076	-0.007	-0.0064	-0.0058	-0.0053	-0.0048	-0.0043	-0.0038	-0.0034	-0.003	-0.0027	-0.0023	-0.002	-0.0017	-0.0015
23110	TraitValues	-2.5758	-2.1701	-1.96	-1.8119	-1.6954	-1.5982	-1.5141	-1.4395	-1.3722	-1.3106	-1.2536	-1.2004	-1.1503	-1.1031	-1.0581	-1.0152	-0.9741	-0.9346	-0.8965	-0.8596	-0.8239	-0.7892	-0.7554	-0.7225	-0.6903	-0.6588	-0.628	-0.5978	-0.5681	-0.5388	-0.5101	-0.4817	-0.4538	-0.4261	-0.3989	-0.3719	-0.3451	-0.3186	-0.2924	-0.2663	-0.2404	-0.2147	-0.1891	-0.1637	-0.1383	-0.113	-0.0878	-0.0627
23110	LRS	0.049	0.0412	0.06	0.0439	0.0369	0.037	0.0459	0.0396	0.0659	0.047	0.0495	0.0293	0.0496	0.0609	0.028	0.0365	0.0378	0.0456	0.0325	0.0556	0.0385	0.0367	0.0442	0.0041	0.0387	0.015	0.036	0.0308	0.0316	0.0363	0.0545	0.0186	-0.0003	0.0094	0.0271	0.015	0.0128	0.0044	0.0267	0.013	0.029	-0.0103	-0.0047	-0.0043	0.0023	-0.0017	0.0182	-0.05
23110	fitLine	0.0546	0.0564	0.0557	0.0544	0.0531	0.0517	0.0503	0.0488	0.0474	0.0461	0.0447	0.0433	0.042	0.0407	0.0394	0.0381	0.0368	0.0355	0.0342	0.0329	0.0317	0.0304	0.0292	0.0279	0.0267	0.0254	0.0242	0.0229	0.0217	0.0204	0.0191	0.0179	0.0166	0.0154	0.0141	0.0128	0.0115	0.0102	0.0089	0.0076	0.0063	0.005	0.0037	0.0023	0.001	-0.0004	-0.0018	-0.0032
21001	TraitValues	-2.5758	-2.1701	-1.96	-1.8119	-1.6954	-1.5982	-1.5141	-1.4395	-1.3722	-1.3106	-1.2536	-1.2004	-1.1503	-1.1031	-1.0581	-1.0152	-0.9741	-0.9346	-0.8965	-0.8596	-0.8239	-0.7892	-0.7554	-0.7225	-0.6903	-0.6588	-0.628	-0.5978	-0.5681	-0.5388	-0.5101	-0.4817	-0.4538	-0.4261	-0.3989	-0.3719	-0.3451	-0.3186	-0.2924	-0.2663	-0.2404	-0.2147	-0.1891	-0.1637	-0.1383	-0.113	-0.0878	-0.0627
21001	LRS	-0.2537	-0.2008	-0.1571	-0.1244	-0.1499	-0.109	-0.0948	-0.0909	-0.11	-0.0712	-0.0421	-0.0631	-0.0932	-0.0468	-0.0567	-0.068	-0.0657	-0.0374	-0.0196	-0.0507	-0.0464	-0.0392	-0.0895	-0.0407	-0.0402	-0.0213	-0.0216	-0.0371	-0.009	-0.0321	-0.0192	-0.0108	-0.0229	-0.0055	-0.0152	-0.0059	-0.0207	0.0032	-0.0073	-0.0279	-0.0355	-0.0326	-0.0096	-0.0038	-0.0137	0.0262	0.0021	0.022
21001	fitLine	-0.2489	-0.1869	-0.158	-0.139	-0.1248	-0.1135	-0.1041	-0.0961	-0.089	-0.0828	-0.0772	-0.0722	-0.0675	-0.0633	-0.0593	-0.0556	-0.0522	-0.049	-0.0459	-0.0431	-0.0403	-0.0378	-0.0353	-0.033	-0.0308	-0.0286	-0.0266	-0.0247	-0.0228	-0.021	-0.0193	-0.0176	-0.016	-0.0145	-0.013	-0.0115	-0.0102	-0.0088	-0.0075	-0.0063	-0.0051	-0.0039	-0.0028	-0.0017	-0.0007	0.0003	0.0013	0.0022
23105	TraitValues	-2.5758	-2.1701	-1.96	-1.8119	-1.6954	-1.5982	-1.5141	-1.4395	-1.3722	-1.3106	-1.2536	-1.2004	-1.1503	-1.1031	-1.0581	-1.0152	-0.9741	-0.9346	-0.8965	-0.8596	-0.8239	-0.7892	-0.7554	-0.7225	-0.6903	-0.6588	-0.628	-0.5978	-0.5681	-0.5388	-0.5101	-0.4817	-0.4538	-0.4261	-0.3989	-0.3719	-0.3451	-0.3186	-0.2924	-0.2663	-0.2404	-0.2147	-0.1891	-0.1637	-0.1383	-0.113	-0.0878	-0.0627
23105	LRS	-0.2969	-0.2162	-0.1385	-0.1435	-0.1391	-0.1343	-0.0918	-0.0944	-0.0799	-0.102	-0.0622	-0.0654	-0.0952	-0.0601	-0.0736	-0.0631	-0.0516	-0.0598	-0.0516	-0.0663	-0.0887	-0.0576	-0.0691	-0.0513	-0.0356	-0.0575	-0.0126	-0.0285	-0.0291	-0.0125	-0.0401	0.0086	0.0038	-0.0279	0.0129	-0.0281	-0.0092	-0.0232	-0.0076	-0.0298	0.006	-0.0068	0.0007	-0.0021	0.0153	0.0154	0.0251	-0.0089
23105	fitLine	-0.2591	-0.1979	-0.1691	-0.1501	-0.1358	-0.1244	-0.1148	-0.1067	-0.0995	-0.0931	-0.0873	-0.0821	-0.0773	-0.0729	-0.0687	-0.0649	-0.0613	-0.0579	-0.0547	-0.0516	-0.0488	-0.046	-0.0434	-0.0409	-0.0385	-0.0362	-0.034	-0.0319	-0.0298	-0.0278	-0.0259	-0.0241	-0.0223	-0.0206	-0.0189	-0.0173	-0.0157	-0.0142	-0.0127	-0.0113	-0.0099	-0.0086	-0.0072	-0.006	-0.0047	-0.0035	-0.0023	-0.0012
20022	TraitValues	-2.5758	-2.1701	-1.96	-1.8119	-1.6954	-1.5982	-1.5141	-1.4395	-1.3722	-1.3106	-1.2536	-1.2004	-1.1503	-1.1031	-1.0581	-1.0152	-0.9741	-0.9346	-0.8965	-0.8596	-0.8239	-0.7892	-0.7554	-0.7225	-0.6903	-0.6588	-0.628	-0.5978	-0.5681	-0.5388	-0.5101	-0.4817	-0.4538	-0.4261	-0.3989	-0.3719	-0.3451	-0.3186	-0.2924	-0.2663	-0.2404	-0.2147	-0.1891	-0.1637	-0.1383	-0.113	-0.0878	-0.0627
20022	LRS	-0.0831	-0.0908	-0.0875	-0.0719	-0.0493	-0.0619	-0.0358	-0.0395	-0.0627	-0.028	-0.0669	-0.0847	-0.0265	-0.0408	-0.0029	-0.035	-0.0067	-0.0369	-0.0143	-0.0335	-0.0408	-0.0756	-0.0675	-0.067	-0.0375	0.0059	-0.0226	0.014	0.0085	-0.0263	-0.0305	-0.0381	-0.0026	-0.0269	-0.0448	0.0038	0.0172	-0.0039	0.001	0.0171	0.0175	-0.0098	0.0077	0.0304	0.0007	0.0743	0.0134	0.0226
20022	fitLine	-0.049	-0.0445	-0.0422	-0.0406	-0.0393	-0.0383	-0.0373	-0.0365	-0.0358	-0.0351	-0.0345	-0.0339	-0.0333	-0.0328	-0.0323	-0.0319	-0.0314	-0.031	-0.0306	-0.0301	-0.0298	-0.0294	-0.029	-0.0286	-0.0283	-0.0279	-0.0276	-0.0273	-0.0269	-0.0266	-0.0263	-0.026	-0.0257	-0.0254	-0.0251	-0.0248	-0.0245	-0.0242	-0.0239	-0.0236	-0.0233	-0.0231	-0.0228	-0.0225	-0.0222	-0.0219	-0.0217	-0.0214
23099	TraitValues	-2.5758	-2.1701	-1.96	-1.8119	-1.6954	-1.5982	-1.5141	-1.4395	-1.3722	-1.3106	-1.2536	-1.2004	-1.1503	-1.1031	-1.0581	-1.0152	-0.9741	-0.9346	-0.8965	-0.8596	-0.8239	-0.7892	-0.7554	-0.7225	-0.6903	-0.6588	-0.628	-0.5978	-0.5681	-0.5388	-0.5101	-0.4817	-0.4538	-0.4261	-0.3989	-0.3719	-0.3451	-0.3186	-0.2924	-0.2663	-0.2404	-0.2147	-0.1891	-0.1637	-0.1383	-0.113	-0.0878	-0.0627
23099	LRS	-0.1823	-0.1368	-0.0987	-0.0821	-0.136	-0.081	-0.094	-0.0516	-0.0304	-0.0368	-0.0593	-0.0247	-0.0295	-0.0781	-0.0231	-0.0549	-0.008	-0.0238	-0.0191	0.0003	-0.0071	-0.0536	-0.0238	-0.0141	-0.0019	-0.0209	-0.0133	-0.0148	-0.0246	0.0128	-0.0232	0.0434	0.0064	0.0138	-0.0176	-0.027	0.0084	0.0253	0.0143	0.0155	-0.0181	-0.0147	-0.0288	0.0007	0.0154	0.0217	-0.0041	-0.0163
23099	fitLine	-0.1615	-0.1131	-0.0914	-0.0773	-0.0671	-0.0591	-0.0525	-0.047	-0.0422	-0.0381	-0.0344	-0.0311	-0.0282	-0.0255	-0.023	-0.0208	-0.0188	-0.0169	-0.0151	-0.0135	-0.012	-0.0106	-0.0093	-0.008	-0.0069	-0.0058	-0.0048	-0.0039	-0.003	-0.0022	-0.0015	-0.0008	-0.0001	0.0005	0.0011	0.0016	0.0021	0.0025	0.0029	0.0033	0.0036	0.0039	0.0042	0.0044	0.0046	0.0047	0.0049	0.005
23106	TraitValues	-2.5758	-2.1701	-1.96	-1.8119	-1.6954	-1.5982	-1.5141	-1.4395	-1.3722	-1.3106	-1.2536	-1.2004	-1.1503	-1.1031	-1.0581	-1.0152	-0.9741	-0.9346	-0.8965	-0.8596	-0.8239	-0.7892	-0.7554	-0.7225	-0.6903	-0.6588	-0.628	-0.5978	-0.5681	-0.5388	-0.5101	-0.4817	-0.4538	-0.4261	-0.3989	-0.3719	-0.3451	-0.3186	-0.2924	-0.2663	-0.2404	-0.2147	-0.1891	-0.1637	-0.1383	-0.113	-0.0878	-0.0627
23106	LRS	-0.0162	-0.0188	0.0385	0.0231	0.047	0.0258	0.0198	0.0523	0.0586	0.0398	0.0168	0.0531	0.0094	0.0382	0.0464	0.0339	0.0296	0.0309	0.0054	0.0294	0.0127	0.0324	0.0136	0.0371	0.0004	0.0191	-0.0104	0.0381	0.0457	0.0314	-0.0139	-0.0104	0.0114	-0.015	0.0104	0.044	-0.0021	0.0344	0.0006	0.0009	-0.0196	0.0171	-0.0068	0.018	-0.0006	0.0001	-0.007	-0.006
23106	fitLine	0.0095	0.0208	0.0246	0.0265	0.0276	0.0281	0.0284	0.0284	0.0283	0.028	0.0277	0.0273	0.0269	0.0264	0.0259	0.0253	0.0247	0.0241	0.0235	0.0228	0.0221	0.0214	0.0207	0.02	0.0192	0.0185	0.0177	0.0169	0.0161	0.0153	0.0145	0.0136	0.0128	0.0119	0.011	0.0101	0.0092	0.0083	0.0074	0.0064	0.0055	0.0045	0.0035	0.0025	0.0015	0.0005	-0.0006	-0.0017
30680	TraitValues	-2.5758	-2.1701	-1.96	-1.8119	-1.6954	-1.5982	-1.5141	-1.4395	-1.3722	-1.3106	-1.2536	-1.2004	-1.1503	-1.1031	-1.0581	-1.0152	-0.9741	-0.9346	-0.8965	-0.8596	-0.8239	-0.7892	-0.7554	-0.7225	-0.6903	-0.6588	-0.628	-0.5978	-0.5681	-0.5388	-0.5101	-0.4817	-0.4538	-0.4261	-0.3989	-0.3719	-0.3451	-0.3186	-0.2924	-0.2663	-0.2404	-0.2147	-0.1891	-0.1637	-0.1383	-0.113	-0.0878	-0.0627
30680	LRS	-0.0766	-0.0643	-0.0136	-0.077	-0.0411	-0.0369	-0.0402	0.0237	-0.0071	0.0121	-0.0272	-0.0601	-0.039	-0.0569	0.006	-0.0338	-0.0344	-0.0556	-0.0403	-0.0227	-0.0173	-0.0353	-0.0271	-0.0266	-0.0492	-0.0056	-0.0077	-0.0114	0.004	-0.0678	-0.0438	0.0057	-0.024	-0.0515	-0.0282	-0.0557	-0.0363	-0.0173	-0.0263	-0.0726	0.0017	0.0125	-0.0302	0.0238	-0.0067	-0.0471	-0.0182	-0.0379
30680	fitLine	-0.0416	-0.035	-0.0321	-0.0302	-0.0288	-0.0277	-0.0268	-0.026	-0.0254	-0.0248	-0.0243	-0.0239	-0.0235	-0.0231	-0.0228	-0.0225	-0.0222	-0.022	-0.0217	-0.0215	-0.0213	-0.0211	-0.0209	-0.0208	-0.0206	-0.0205	-0.0203	-0.0202	-0.0201	-0.02	-0.0199	-0.0198	-0.0197	-0.0196	-0.0195	-0.0195	-0.0194	-0.0193	-0.0193	-0.0192	-0.0192	-0.0192	-0.0191	-0.0191	-0.0191	-0.019	-0.019	-0.019
30690	TraitValues	-2.5758	-2.1701	-1.96	-1.8119	-1.6954	-1.5982	-1.5141	-1.4395	-1.3722	-1.3106	-1.2536	-1.2004	-1.1503	-1.1031	-1.0581	-1.0152	-0.9741	-0.9346	-0.8965	-0.8596	-0.8239	-0.7892	-0.7554	-0.7225	-0.6903	-0.6588	-0.628	-0.5978	-0.5681	-0.5388	-0.5101	-0.4817	-0.4538	-0.4261	-0.3989	-0.3719	-0.3451	-0.3186	-0.2924	-0.2663	-0.2404	-0.2147	-0.1891	-0.1637	-0.1383	-0.113	-0.0878	-0.0627
30690	LRS	-0.0642	-0.0407	-0.0696	-0.0222	-0.0027	0.0014	-0.0034	-0.0084	0.0052	-0.035	-0.0258	-0.0524	-0.0052	-0.0175	-0.0156	0.0051	-0.054	-0.0129	-0.0255	-0.002	-0.0056	-0.0212	-0.0461	0.0221	0.0096	-0.0056	-0.0556	0.0028	-0.0265	-0.0728	-0.0502	-0.0297	-0.0082	-0.023	-0.014	0.0031	-0.0138	-0.0134	-0.0266	-0.0255	-0.0393	-0.0278	-0.0078	-0.0399	-0.0181	-0.0168	-0.0239	-0.0028
30690	fitLine	-0.0481	-0.0393	-0.0353	-0.0327	-0.0308	-0.0293	-0.0281	-0.0271	-0.0263	-0.0255	-0.0248	-0.0242	-0.0237	-0.0232	-0.0228	-0.0223	-0.022	-0.0216	-0.0213	-0.021	-0.0207	-0.0205	-0.0202	-0.02	-0.0198	-0.0196	-0.0194	-0.0192	-0.0191	-0.0189	-0.0188	-0.0187	-0.0185	-0.0184	-0.0183	-0.0182	-0.0181	-0.0181	-0.018	-0.0179	-0.0179	-0.0178	-0.0178	-0.0177	-0.0177	-0.0177	-0.0176	-0.0176
30700	TraitValues	-2.5758	-2.1701	-1.96	-1.8119	-1.6954	-1.5982	-1.5141	-1.4395	-1.3722	-1.3106	-1.2536	-1.2004	-1.1503	-1.1031	-1.0581	-1.0152	-0.9741	-0.9346	-0.8965	-0.8596	-0.8239	-0.7892	-0.7554	-0.7225	-0.6903	-0.6588	-0.628	-0.5978	-0.5681	-0.5388	-0.5101	-0.4817	-0.4538	-0.4261	-0.3989	-0.3719	-0.3451	-0.3186	-0.2924	-0.2663	-0.2404	-0.2147	-0.1891	-0.1637	-0.1383	-0.113	-0.0878	-0.0627
30700	LRS	-0.1897	-0.0817	-0.0709	-0.06	-0.0151	-0.0672	-0.0937	-0.0381	-0.046	-0.0597	-0.0613	-0.0657	-0.0465	-0.0417	-0.0651	-0.0144	-0.0602	-0.0517	-0.025	-0.006	-0.0262	-0.0595	-0.0766	-0.038	-0.0403	-0.0601	-0.0234	-0.0522	0.009	-0.0168	-0.0041	-0.051	-0.0234	-0.0298	-0.0022	-0.0171	-0.0079	-0.0007	-0.0205	-0.0322	-0.0477	-0.0347	-0.0154	-0.03	-0.0102	-0.0172	-0.0244	-0.0381
30700	fitLine	-0.1314	-0.1036	-0.0905	-0.0818	-0.0752	-0.07	-0.0656	-0.0619	-0.0586	-0.0556	-0.053	-0.0506	-0.0484	-0.0463	-0.0444	-0.0427	-0.041	-0.0394	-0.0379	-0.0365	-0.0352	-0.0339	-0.0327	-0.0315	-0.0304	-0.0294	-0.0283	-0.0273	-0.0264	-0.0255	-0.0246	-0.0237	-0.0229	-0.0221	-0.0213	-0.0205	-0.0198	-0.0191	-0.0184	-0.0177	-0.0171	-0.0164	-0.0158	-0.0152	-0.0146	-0.014	-0.0135	-0.0129
845	TraitValues	-2.5758	-2.1701	-1.96	-1.8119	-1.6954	-1.5982	-1.5141	-1.4395	-1.3722	-1.3106	-1.2536	-1.2004	-1.1503	-1.1031	-1.0581	-1.0152	-0.9741	-0.9346	-0.8965	-0.8596	-0.8239	-0.7892	-0.7554	-0.7225	-0.6903	-0.6588	-0.628	-0.5978	-0.5681	-0.5388	-0.5101	-0.4817	-0.4538	-0.4261	-0.3989	-0.3719	-0.3451	-0.3186	-0.2924	-0.2663	-0.2404	-0.2147	-0.1891	-0.1637	-0.1383	-0.113	-0.0878	-0.0627
845	LRS	0.0854	-0.0036	0.0734	0.0022	0.0037	0.0321	0.0282	0.0371	0.0524	0.0351	0.013	-0.0065	-0.0022	-0.0138	0.024	0.0059	0.0374	0.0224	-0.0251	0.0008	0.0045	0.0178	0.0405	0.0164	0.01	0.0226	-0.0132	0.012	0.0215	0.0272	0.0411	0.0252	0.0168	0.0016	0.0206	0.0364	0.0496	0.0145	0.0318	0.0174	0.0203	-0.0164	-0.014	0.0321	0.0292	0.0367	0.0381	-0.0002
845	fitLine	0.1115	0.0876	0.0756	0.0674	0.061	0.0557	0.0512	0.0472	0.0437	0.0405	0.0375	0.0348	0.0322	0.0298	0.0275	0.0254	0.0233	0.0214	0.0195	0.0177	0.0159	0.0142	0.0126	0.011	0.0094	0.0079	0.0065	0.005	0.0036	0.0022	0.0009	-0.0004	-0.0018	-0.003	-0.0043	-0.0055	-0.0068	-0.008	-0.0092	-0.0104	-0.0115	-0.0127	-0.0138	-0.015	-0.0161	-0.0172	-0.0183	-0.0195
30210	TraitValues	-2.5758	-2.1701	-1.96	-1.8119	-1.6954	-1.5982	-1.5141	-1.4395	-1.3722	-1.3106	-1.2536	-1.2004	-1.1503	-1.1031	-1.0581	-1.0152	-0.9741	-0.9346	-0.8965	-0.8596	-0.8239	-0.7892	-0.7554	-0.7225	-0.6903	-0.6588	-0.628	-0.5978	-0.5681	-0.5388	-0.5101	-0.4817	-0.4538	-0.4261	-0.3989	-0.3719	-0.3451	-0.3186	-0.2924	-0.2663	-0.2404	-0.2147	-0.1891	-0.1637	-0.1383	-0.113	-0.0878	-0.0627
30210	LRS	-0.1044	-0.119	-0.0898	-0.0776	-0.0681	-0.0771	-0.0843	-0.0382	-0.0939	-0.0676	-0.0729	-0.0232	-0.0219	-0.0393	-0.0679	-0.0588	-0.0587	-0.0527	-0.0513	0.0115	-0.0343	-0.0233	-0.02	-0.0409	-0.0514	-0.0738	-0.0102	-0.012	-0.0077	-0.0284	-0.0249	-0.0219	-0.0803	-0.0474	-0.0229	0.0219	-0.0059	-0.0059	-0.0081	-0.025	0.0178	-0.0198	-0.0263	-0.0155	-0.065	0.0043	-0.0037	-0.0272
30210	fitLine	-0.1296	-0.1025	-0.0897	-0.0812	-0.0749	-0.0698	-0.0655	-0.0618	-0.0586	-0.0558	-0.0532	-0.0508	-0.0487	-0.0467	-0.0448	-0.0431	-0.0415	-0.0399	-0.0385	-0.0371	-0.0358	-0.0346	-0.0334	-0.0322	-0.0311	-0.0301	-0.0291	-0.0281	-0.0272	-0.0263	-0.0254	-0.0246	-0.0238	-0.023	-0.0222	-0.0215	-0.0207	-0.02	-0.0194	-0.0187	-0.0181	-0.0174	-0.0168	-0.0162	-0.0156	-0.0151	-0.0145	-0.014
30150	TraitValues	-2.5758	-2.1701	-1.96	-1.8119	-1.6954	-1.5982	-1.5141	-1.4395	-1.3722	-1.3106	-1.2536	-1.2004	-1.1503	-1.1031	-1.0581	-1.0152	-0.9741	-0.9346	-0.8965	-0.8596	-0.8239	-0.7892	-0.7554	-0.7225	-0.6903	-0.6588	-0.628	-0.5978	-0.5681	-0.5388	-0.5101	-0.4817	-0.4538	-0.4261	-0.3989	-0.3719	-0.3451	-0.3186	-0.2924	-0.2663	-0.2404	-0.2147	-0.1891	-0.1637	-0.1383	-0.113	-0.0878	-0.0627
30150	LRS	-0.0067	0.041	0.0416	-0.0297	-0.0008	-0.0548	0.0036	0.0064	-0.0073	-0.0444	-0.0054	0.0015	0.0003	-0.0142	-0.0146	-0.0087	0.0009	0.0157	-0.0183	0.0234	-0.0389	-0.01	-0.0422	-0.0253	0.0188	0.0069	0.0005	0.0303	0.0434	-0.0075	-0.0481	0.0057	-0.0032	-0.0328	0.0058	-0.0185	-0.0288	-0.0143	-0.0379	0.0051	-0.0186	0.0058	0.0526	-0.0033	-0.0082	0.0102	-0.0211	-0.0083
30150	fitLine	-0.0094	-0.004	-0.0021	-0.0011	-0.0006	-0.0003	-0.0002	-0.0001	-0.0002	-0.0003	-0.0004	-0.0005	-0.0007	-0.0009	-0.0012	-0.0014	-0.0017	-0.0019	-0.0022	-0.0025	-0.0028	-0.0031	-0.0034	-0.0038	-0.0041	-0.0044	-0.0048	-0.0051	-0.0055	-0.0059	-0.0062	-0.0066	-0.007	-0.0074	-0.0078	-0.0082	-0.0086	-0.009	-0.0094	-0.0099	-0.0103	-0.0107	-0.0112	-0.0117	-0.0121	-0.0126	-0.0131	-0.0135
20150	TraitValues	-2.5758	-2.1701	-1.96	-1.8119	-1.6954	-1.5982	-1.5141	-1.4395	-1.3722	-1.3106	-1.2536	-1.2004	-1.1503	-1.1031	-1.0581	-1.0152	-0.9741	-0.9346	-0.8965	-0.8596	-0.8239	-0.7892	-0.7554	-0.7225	-0.6903	-0.6588	-0.628	-0.5978	-0.5681	-0.5388	-0.5101	-0.4817	-0.4538	-0.4261	-0.3989	-0.3719	-0.3451	-0.3186	-0.2924	-0.2663	-0.2404	-0.2147	-0.1891	-0.1637	-0.1383	-0.113	-0.0878	-0.0627
20150	LRS	-0.1634	-0.1037	-0.0628	-0.0926	-0.0806	-0.0523	-0.061	-0.0629	-0.0938	-0.0391	-0.028	-0.035	-0.0193	-0.0603	-0.0342	-0.0062	-0.015	-0.0482	-0.0017	-0.0418	-0.0196	-0.0376	-0.0221	-0.0136	0.0036	-0.0256	-0.0199	-0.0022	-0.0229	-0.019	0.0043	-0.0007	0.0079	0.0015	-0.0193	-0.0279	-0.0276	-0.0072	-0.0034	-0.0245	-0.0191	0.0037	-0.0173	0.0142	-0.0109	-0.0072	0.0104	0.0067
20150	fitLine	-0.1263	-0.0955	-0.081	-0.0714	-0.0642	-0.0584	-0.0536	-0.0494	-0.0457	-0.0425	-0.0396	-0.0369	-0.0344	-0.0322	-0.0301	-0.0281	-0.0262	-0.0245	-0.0228	-0.0213	-0.0198	-0.0184	-0.017	-0.0157	-0.0145	-0.0133	-0.0122	-0.0111	-0.01	-0.009	-0.008	-0.007	-0.0061	-0.0052	-0.0043	-0.0035	-0.0027	-0.0019	-0.0011	-0.0003	0.0004	0.0011	0.0018	0.0025	0.0032	0.0038	0.0044	0.0051
20256	TraitValues	-2.5758	-2.1701	-1.96	-1.8119	-1.6954	-1.5982	-1.5141	-1.4395	-1.3722	-1.3106	-1.2536	-1.2004	-1.1503	-1.1031	-1.0581	-1.0152	-0.9741	-0.9346	-0.8965	-0.8596	-0.8239	-0.7892	-0.7554	-0.7225	-0.6903	-0.6588	-0.628	-0.5978	-0.5681	-0.5388	-0.5101	-0.4817	-0.4538	-0.4261	-0.3989	-0.3719	-0.3451	-0.3186	-0.2924	-0.2663	-0.2404	-0.2147	-0.1891	-0.1637	-0.1383	-0.113	-0.0878	-0.0627
20256	LRS	0.0008	-0.001	0.0052	0.001	-0.0094	0.0012	0.0014	0.0243	0.0248	0.0267	0.004	-0.0032	0.0321	-0.0013	0.0291	0.0125	0.0005	0.0182	-0.022	0.0043	0.0092	0.0233	-0.0106	-0.007	0	-0.0419	-0.0248	-0.0151	-0.0031	-0.0017	0.0017	-0.0082	0.0068	-0.0205	0.0056	0.0521	-0.0014	0.0165	0.0384	0.003	-0.0101	-0.0121	-0.0193	-0.0256	-0.0233	-0.0189	-0.0121	-0.0155
20256	fitLine	0.0017	0.0052	0.0063	0.0067	0.007	0.007	0.007	0.0069	0.0067	0.0065	0.0063	0.0061	0.0059	0.0056	0.0054	0.0051	0.0048	0.0045	0.0042	0.0039	0.0036	0.0033	0.003	0.0027	0.0024	0.0021	0.0017	0.0014	0.0011	0.0007	0.0004	0	-0.0003	-0.0007	-0.0011	-0.0014	-0.0018	-0.0022	-0.0025	-0.0029	-0.0033	-0.0037	-0.0041	-0.0045	-0.0049	-0.0053	-0.0058	-0.0062
23129	TraitValues	-2.5758	-2.1701	-1.96	-1.8119	-1.6954	-1.5982	-1.5141	-1.4395	-1.3722	-1.3106	-1.2536	-1.2004	-1.1503	-1.1031	-1.0581	-1.0152	-0.9741	-0.9346	-0.8965	-0.8596	-0.8239	-0.7892	-0.7554	-0.7225	-0.6903	-0.6588	-0.628	-0.5978	-0.5681	-0.5388	-0.5101	-0.4817	-0.4538	-0.4261	-0.3989	-0.3719	-0.3451	-0.3186	-0.2924	-0.2663	-0.2404	-0.2147	-0.1891	-0.1637	-0.1383	-0.113	-0.0878	-0.0627
23129	LRS	-0.2839	-0.1942	-0.1594	-0.1686	-0.1174	-0.1056	-0.1441	-0.1082	-0.0907	-0.0677	-0.0671	-0.0844	-0.0672	-0.0691	-0.0603	-0.0637	-0.0576	-0.0769	-0.0688	-0.0643	-0.078	-0.0766	-0.0691	-0.0353	-0.0411	-0.0414	-0.0183	-0.0395	-0.0074	-0.0111	-0.0531	-0.0237	-0.0294	-0.0221	-0.0091	0.0031	-0.0183	-0.0267	0.004	-0.037	-0.0141	-0.021	0.0109	-0.023	-0.0224	-0.0263	0.026	0.0031
23129	fitLine	-0.2462	-0.1914	-0.1655	-0.1482	-0.1351	-0.1246	-0.1158	-0.1082	-0.1016	-0.0956	-0.0902	-0.0853	-0.0808	-0.0766	-0.0727	-0.069	-0.0656	-0.0623	-0.0592	-0.0563	-0.0535	-0.0509	-0.0483	-0.0459	-0.0435	-0.0413	-0.0391	-0.037	-0.035	-0.033	-0.0311	-0.0292	-0.0274	-0.0257	-0.024	-0.0224	-0.0207	-0.0192	-0.0177	-0.0162	-0.0147	-0.0133	-0.0119	-0.0105	-0.0092	-0.0079	-0.0066	-0.0054
20151	TraitValues	-2.5758	-2.1701	-1.96	-1.8119	-1.6954	-1.5982	-1.5141	-1.4395	-1.3722	-1.3106	-1.2536	-1.2004	-1.1503	-1.1031	-1.0581	-1.0152	-0.9741	-0.9346	-0.8965	-0.8596	-0.8239	-0.7892	-0.7554	-0.7225	-0.6903	-0.6588	-0.628	-0.5978	-0.5681	-0.5388	-0.5101	-0.4817	-0.4538	-0.4261	-0.3989	-0.3719	-0.3451	-0.3186	-0.2924	-0.2663	-0.2404	-0.2147	-0.1891	-0.1637	-0.1383	-0.113	-0.0878	-0.0627
20151	LRS	-0.1915	-0.1167	-0.1061	-0.0698	-0.0795	-0.0853	-0.0765	-0.064	-0.0377	-0.041	-0.0347	-0.0395	-0.028	-0.0368	-0.0439	-0.0326	-0.0376	-0.0184	-0.0244	0.0234	-0.005	-0.0143	-0.066	-0.0604	-0.0497	-0.0118	-0.0494	0.018	-0.0324	0.0023	-0.037	-0.0527	-0.0226	-0.0062	0.018	-0.0155	0.008	-0.0201	-0.0084	0.0229	-0.021	-0.0169	-0.0116	0.0171	-0.04	0.0189	0.0049	-0.0093
20151	fitLine	-0.1522	-0.1163	-0.0995	-0.0883	-0.0799	-0.0731	-0.0675	-0.0627	-0.0585	-0.0547	-0.0513	-0.0482	-0.0453	-0.0427	-0.0403	-0.038	-0.0359	-0.0338	-0.0319	-0.0301	-0.0284	-0.0268	-0.0252	-0.0237	-0.0223	-0.0209	-0.0196	-0.0183	-0.0171	-0.0159	-0.0148	-0.0137	-0.0126	-0.0116	-0.0106	-0.0096	-0.0087	-0.0078	-0.0069	-0.006	-0.0052	-0.0044	-0.0036	-0.0028	-0.002	-0.0013	-0.0006	0.0001
20257	TraitValues	-2.5758	-2.1701	-1.96	-1.8119	-1.6954	-1.5982	-1.5141	-1.4395	-1.3722	-1.3106	-1.2536	-1.2004	-1.1503	-1.1031	-1.0581	-1.0152	-0.9741	-0.9346	-0.8965	-0.8596	-0.8239	-0.7892	-0.7554	-0.7225	-0.6903	-0.6588	-0.628	-0.5978	-0.5681	-0.5388	-0.5101	-0.4817	-0.4538	-0.4261	-0.3989	-0.3719	-0.3451	-0.3186	-0.2924	-0.2663	-0.2404	-0.2147	-0.1891	-0.1637	-0.1383	-0.113	-0.0878	-0.0627
20257	LRS	-0.0224	0.0066	0.0518	0.0226	-0.0278	-0.0141	0.0148	0.0086	-0.006	0.039	-0.0163	0.0343	0.0303	-0.0075	-0.0089	0.0192	0.0475	0.0257	-0.0174	0.0087	0.0129	0.0195	-0.0195	0.0135	0.0013	-0.0097	0.0368	0.0098	-0.0009	0.031	0.0181	-0.0493	0.0033	-0.0053	-0.0214	0.0257	0.0003	0.0213	-0.0157	0.0028	0.0168	-0.0148	0.0113	-0.0033	0.0151	-0.0091	-0.0225	-0.0101
20257	fitLine	0.0021	0.0077	0.0096	0.0106	0.0111	0.0113	0.0114	0.0114	0.0114	0.0112	0.0111	0.0109	0.0106	0.0104	0.0101	0.0098	0.0095	0.0092	0.0089	0.0085	0.0082	0.0078	0.0075	0.0071	0.0067	0.0063	0.0059	0.0055	0.0051	0.0047	0.0043	0.0038	0.0034	0.003	0.0025	0.0021	0.0016	0.0012	0.0007	0.0002	-0.0003	-0.0008	-0.0013	-0.0018	-0.0023	-0.0028	-0.0034	-0.0039
20016	TraitValues	-2.5758	-2.1701	-1.96	-1.8119	-1.6954	-1.5982	-1.5141	-1.4395	-1.3722	-1.3106	-1.2536	-1.2004	-1.1503	-1.1031	-1.0581	-1.0152	-0.9741	-0.9346	-0.8965	-0.8596	-0.8239	-0.7892	-0.7554	-0.7225	-0.6903	-0.6588	-0.628	-0.5978	-0.5681	-0.5388	-0.5101	-0.4817	-0.4538	-0.4261	-0.3989	-0.3719	-0.3451	-0.3186	-0.2924	-0.2663	-0.2404	-0.2147	-0.1891	-0.1637	-0.1383	-0.113	-0.0878	-0.0627
20016	LRS	-0.0872	0.0049	-0.0412	0.0464	-0.0627	-0.0435	-0.0143	-0.0736	-0.0536	-0.0258	-0.0288	-0.0239	-0.0314	-0.0808	-0.031	-0.0605	-0.0487	-0.0872	-0.0683	-0.0772	-0.0045	-0.02	-0.0592	-0.0484	-0.0744	-0.0801	-0.0599	-0.0377	-0.0239	-0.0773	-0.0471	-0.035	-0.0596	-0.0666	-0.0928	-0.0599	-0.0015	-0.0858	-0.0017	-0.0297	-0.0785	-0.0513	-0.065	-0.0457	-0.0614	-0.0643	-0.0361	-0.0135
2217	TraitValues	-2.5758	-2.1701	-1.96	-1.8119	-1.6954	-1.5982	-1.5141	-1.4395	-1.3722	-1.3106	-1.2536	-1.2004	-1.1503	-1.1031	-1.0581	-1.0152	-0.9741	-0.9346	-0.8965	-0.8596	-0.8239	-0.7892	-0.7554	-0.7225	-0.6903	-0.6588	-0.628	-0.5978	-0.5681	-0.5388	-0.5101	-0.4817	-0.4538	-0.4261	-0.3989	-0.3719	-0.3451	-0.3186	-0.2924	-0.2663	-0.2404	-0.2147	-0.1891	-0.1637	-0.1383	-0.113	-0.0878	-0.0627
2217	LRS	-0.0508	-0.0954	-0.0974	-0.119	-0.0935	-0.0571	-0.1052	-0.1164	-0.1101	-0.0869	-0.0877	-0.0908	-0.1096	-0.0686	-0.1093	-0.0863	-0.0939	-0.0819	-0.1	-0.114	-0.1227	-0.0722	-0.0408	-0.0813	-0.0561	-0.0455	-0.0799	-0.091	-0.0393	-0.0415	-0.0727	-0.076	-0.0973	-0.0589	-0.1118	-0.0849	-0.1306	-0.1365	-0.1279	-0.1441	-0.0916	-0.1187	-0.1125	-0.114	-0.1024	-0.0869	-0.0716	-0.0453
2217	fitLine	-0.157	-0.1351	-0.1238	-0.1158	-0.1096	-0.1043	-0.0998	-0.0958	-0.0922	-0.0888	-0.0858	-0.0829	-0.0802	-0.0777	-0.0753	-0.0729	-0.0707	-0.0686	-0.0666	-0.0646	-0.0627	-0.0608	-0.059	-0.0572	-0.0555	-0.0538	-0.0521	-0.0505	-0.0489	-0.0473	-0.0458	-0.0442	-0.0427	-0.0412	-0.0398	-0.0383	-0.0369	-0.0355	-0.034	-0.0326	-0.0312	-0.0299	-0.0285	-0.0271	-0.0257	-0.0244	-0.023	-0.0217
30740	TraitValues	-2.5758	-2.1701	-1.96	-1.8119	-1.6954	-1.5982	-1.5141	-1.4395	-1.3722	-1.3106	-1.2536	-1.2004	-1.1503	-1.1031	-1.0581	-1.0152	-0.9741	-0.9346	-0.8965	-0.8596	-0.8239	-0.7892	-0.7554	-0.7225	-0.6903	-0.6588	-0.628	-0.5978	-0.5681	-0.5388	-0.5101	-0.4817	-0.4538	-0.4261	-0.3989	-0.3719	-0.3451	-0.3186	-0.2924	-0.2663	-0.2404	-0.2147	-0.1891	-0.1637	-0.1383	-0.113	-0.0878	-0.0627
30740	LRS	0.0438	-0.0213	0.025	-0.037	-0.0029	-0.0264	0.0133	0.0037	0.0422	-0.0166	-0.0078	0.0066	-0.0189	-0.0185	0.0177	0.0342	-0.0043	-0.0064	-0.0192	-0.01	-0.0057	-0.008	-0.0474	-0.0175	0.0054	0.0002	-0.0142	0.0072	0.0103	0.0023	-0.0155	-0.0124	-0.041	-0.0171	-0.0337	0.0278	-0.0405	-0.0131	-0.038	-0.0308	0.0059	-0.0323	-0.0208	-0.0135	-0.0331	-0.021	-0.0483	-0.0059
30740	fitLine	0.0159	0.0099	0.0068	0.0046	0.0029	0.0015	0.0002	-0.0009	-0.0019	-0.0028	-0.0036	-0.0044	-0.0052	-0.0059	-0.0065	-0.0072	-0.0078	-0.0084	-0.0089	-0.0095	-0.01	-0.0105	-0.011	-0.0115	-0.012	-0.0124	-0.0129	-0.0134	-0.0138	-0.0142	-0.0147	-0.0151	-0.0155	-0.0159	-0.0163	-0.0167	-0.0171	-0.0175	-0.0179	-0.0183	-0.0186	-0.019	-0.0194	-0.0198	-0.0202	-0.0205	-0.0209	-0.0213
30750	TraitValues	-2.5758	-2.1701	-1.96	-1.8119	-1.6954	-1.5982	-1.5141	-1.4395	-1.3722	-1.3106	-1.2536	-1.2004	-1.1503	-1.1031	-1.0581	-1.0152	-0.9741	-0.9346	-0.8965	-0.8596	-0.8239	-0.7892	-0.7554	-0.7225	-0.6903	-0.6588	-0.628	-0.5978	-0.5681	-0.5388	-0.5101	-0.4817	-0.4538	-0.4261	-0.3989	-0.3719	-0.3451	-0.3186	-0.2924	-0.2663	-0.2404	-0.2147	-0.1891	-0.1637	-0.1383	-0.113	-0.0878	-0.0627
30750	LRS	-0.092	0.0202	-0.0464	-0.0923	-0.0103	-0.0217	-0.0157	-0.1275	-0.034	-0.0705	-0.0503	-0.0582	-0.0072	-0.0307	-0.025	-0.0695	-0.0708	-0.0467	0.0188	-0.0668	-0.1172	-0.0192	-0.0599	-0.0029	-0.1206	-0.047	-0.0372	-0.0362	-0.1086	-0.0692	-0.0968	-0.0743	-0.0913	-0.0601	-0.0667	-0.0812	-0.0658	-0.0226	-0.0754	-0.1362	-0.0355	-0.0938	-0.0576	-0.0529	-0.1225	-0.04	-0.037	-0.0783
30750	fitLine	-0.0364	-0.0406	-0.0428	-0.0444	-0.0456	-0.0466	-0.0475	-0.0483	-0.049	-0.0496	-0.0502	-0.0508	-0.0513	-0.0518	-0.0523	-0.0527	-0.0532	-0.0536	-0.054	-0.0544	-0.0547	-0.0551	-0.0555	-0.0558	-0.0562	-0.0565	-0.0568	-0.0571	-0.0574	-0.0577	-0.058	-0.0583	-0.0586	-0.0589	-0.0592	-0.0595	-0.0598	-0.0601	-0.0603	-0.0606	-0.0609	-0.0611	-0.0614	-0.0617	-0.0619	-0.0622	-0.0625	-0.0627
46	TraitValues	-2.5758	-2.1701	-1.96	-1.8119	-1.6954	-1.5982	-1.5141	-1.4395	-1.3722	-1.3106	-1.2536	-1.2004	-1.1503	-1.1031	-1.0581	-1.0152	-0.9741	-0.9346	-0.8965	-0.8596	-0.8239	-0.7892	-0.7554	-0.7225	-0.6903	-0.6588	-0.628	-0.5978	-0.5681	-0.5388	-0.5101	-0.4817	-0.4538	-0.4261	-0.3989	-0.3719	-0.3451	-0.3186	-0.2924	-0.2663	-0.2404	-0.2147	-0.1891	-0.1637	-0.1383	-0.113	-0.0878	-0.0627
46	LRS	-0.1497	-0.1274	-0.1427	-0.1422	-0.1078	-0.098	-0.0983	-0.1239	-0.0884	-0.0519	-0.1009	-0.0779	-0.0486	-0.1041	-0.0638	-0.0861	-0.0614	-0.069	-0.0648	-0.0687	-0.0253	-0.0197	-0.0438	-0.0554	-0.0448	-0.021	-0.0175	-0.0616	-0.0369	-0.0346	-0.023	-0.0197	-0.0327	-0.0431	-0.0031	-0.046	-0.0222	-0.0307	-0.0221	-0.0347	-0.0285	-0.0237	-0.0193	-0.0261	-0.0231	-0.0223	-0.0314	-0.0144
46	fitLine	-0.1376	-0.1192	-0.1097	-0.103	-0.0978	-0.0934	-0.0895	-0.0862	-0.0831	-0.0803	-0.0777	-0.0753	-0.0731	-0.0709	-0.0689	-0.067	-0.0651	-0.0633	-0.0616	-0.0599	-0.0583	-0.0567	-0.0552	-0.0537	-0.0523	-0.0508	-0.0494	-0.0481	-0.0467	-0.0454	-0.0441	-0.0428	-0.0415	-0.0403	-0.0391	-0.0378	-0.0366	-0.0354	-0.0342	-0.0331	-0.0319	-0.0307	-0.0296	-0.0284	-0.0273	-0.0261	-0.025	-0.0238
3536	TraitValues	-2.5758	-2.1701	-1.96	-1.8119	-1.6954	-1.5982	-1.5141	-1.4395	-1.3722	-1.3106	-1.2536	-1.2004	-1.1503	-1.1031	-1.0581	-1.0152	-0.9741	-0.9346	-0.8965	-0.8596	-0.8239	-0.7892	-0.7554	-0.7225	-0.6903	-0.6588	-0.628	-0.5978	-0.5681	-0.5388	-0.5101	-0.4817	-0.4538	-0.4261	-0.3989	-0.3719	-0.3451	-0.3186	-0.2924	-0.2663	-0.2404	-0.2147	-0.1891	-0.1637	-0.1383	-0.113	-0.0878	-0.0627
3536	LRS	-0.1743	-0.0214	0.026	-0.0392	-0.0485	-0.0214	0.0379	0.0284	-0.0253	-0.0326	-0.0353	-0.0183	0.026	-0.017	-0.0155	-0.026	-0.0043	0.0282	-0.0547	-0.0452	0.0084	-0.0243	-0.049	-0.0158	0.0085	-0.0808	0.0092	0.0359	-0.0169	-0.0161	0.0036	-0.032	0.0173	-0.0151	0.0264	-0.027	-0.0109	0.0016	0.0042	0.0193	-0.0114	-0.0365	-0.067	-0.0807	-0.052	0.0031	0.0263	0.01
30030	TraitValues	-2.5758	-2.1701	-1.96	-1.8119	-1.6954	-1.5982	-1.5141	-1.4395	-1.3722	-1.3106	-1.2536	-1.2004	-1.1503	-1.1031	-1.0581	-1.0152	-0.9741	-0.9346	-0.8965	-0.8596	-0.8239	-0.7892	-0.7554	-0.7225	-0.6903	-0.6588	-0.628	-0.5978	-0.5681	-0.5388	-0.5101	-0.4817	-0.4538	-0.4261	-0.3989	-0.3719	-0.3451	-0.3186	-0.2924	-0.2663	-0.2404	-0.2147	-0.1891	-0.1637	-0.1383	-0.113	-0.0878	-0.0627
30030	LRS	-0.0675	-0.0522	-0.0248	-0.0555	-0.0444	-0.0433	-0.0487	-0.0379	-0.0105	-0.0073	-0.0527	0.0072	-0.025	-0.0576	-0.0155	-0.016	-0.0025	-0.0254	-0.0392	-0.0505	0.0077	-0.029	-0.0103	-0.034	-0.06	-0.0242	-0.0221	-0.0464	-0.0177	-0.0419	-0.062	0.0076	-0.083	-0.0035	-0.0266	-0.0265	-0.0366	0.0291	0.0036	-0.0486	0.0042	0.0035	0	-0.0354	-0.0563	0.0055	-0.0207	-0.0224
30030	fitLine	-0.0436	-0.0402	-0.0385	-0.0372	-0.0363	-0.0355	-0.0348	-0.0342	-0.0336	-0.0331	-0.0326	-0.0322	-0.0318	-0.0314	-0.031	-0.0307	-0.0303	-0.03	-0.0297	-0.0294	-0.0291	-0.0288	-0.0285	-0.0283	-0.028	-0.0277	-0.0275	-0.0272	-0.027	-0.0267	-0.0265	-0.0263	-0.026	-0.0258	-0.0256	-0.0254	-0.0251	-0.0249	-0.0247	-0.0245	-0.0243	-0.0241	-0.0239	-0.0237	-0.0234	-0.0232	-0.023	-0.0228
30020	TraitValues	-2.5758	-2.1701	-1.96	-1.8119	-1.6954	-1.5982	-1.5141	-1.4395	-1.3722	-1.3106	-1.2536	-1.2004	-1.1503	-1.1031	-1.0581	-1.0152	-0.9741	-0.9346	-0.8965	-0.8596	-0.8239	-0.7892	-0.7554	-0.7225	-0.6903	-0.6588	-0.628	-0.5978	-0.5681	-0.5388	-0.5101	-0.4817	-0.4538	-0.4261	-0.3989	-0.3719	-0.3451	-0.3186	-0.2924	-0.2663	-0.2404	-0.2147	-0.1891	-0.1637	-0.1383	-0.113	-0.0878	-0.0627
30020	LRS	-0.032	-0.0101	-0.0021	-0.0213	-0.0015	-0.0072	-0.0258	0.0002	-0.0277	0.0119	-0.0177	-0.0137	0.0065	-0.0211	-0.03	-0.0017	-0.0032	-0.0004	-0.0031	0.008	0.0058	0.0016	-0.0146	0.0152	-0.0076	-0.0143	-0.0072	0.0124	-0.0066	0.0045	0.0104	0.0197	-0.0212	0.0149	0.0063	-0.0021	0.0237	-0.012	0.0169	-0.0197	-0.0199	0.0017	0.0001	0.0141	-0.0103	-0.0105	0.0078	-0.0018
30020	fitLine	-0.0187	-0.0161	-0.0148	-0.0138	-0.0131	-0.0125	-0.0119	-0.0115	-0.011	-0.0106	-0.0103	-0.0099	-0.0096	-0.0093	-0.009	-0.0088	-0.0085	-0.0082	-0.008	-0.0078	-0.0075	-0.0073	-0.0071	-0.0069	-0.0067	-0.0065	-0.0063	-0.0061	-0.0059	-0.0057	-0.0055	-0.0054	-0.0052	-0.005	-0.0048	-0.0047	-0.0045	-0.0043	-0.0042	-0.004	-0.0038	-0.0037	-0.0035	-0.0033	-0.0032	-0.003	-0.0029	-0.0027
3148	TraitValues	-2.5758	-2.1701	-1.96	-1.8119	-1.6954	-1.5982	-1.5141	-1.4395	-1.3722	-1.3106	-1.2536	-1.2004	-1.1503	-1.1031	-1.0581	-1.0152	-0.9741	-0.9346	-0.8965	-0.8596	-0.8239	-0.7892	-0.7554	-0.7225	-0.6903	-0.6588	-0.628	-0.5978	-0.5681	-0.5388	-0.5101	-0.4817	-0.4538	-0.4261	-0.3989	-0.3719	-0.3451	-0.3186	-0.2924	-0.2663	-0.2404	-0.2147	-0.1891	-0.1637	-0.1383	-0.113	-0.0878	-0.0627
3148	LRS	-0.1388	-0.0716	-0.0823	-0.0765	-0.0348	-0.0594	-0.052	-0.0019	-0.0325	-0.0351	0	0.0234	0.0123	0.0238	0.0085	-0.0051	-0.0128	-0.0211	0.0015	-0.0446	-0.033	-0.0326	0.0104	0.0252	0.0018	-0.0096	-0.0113	0.0478	0.0088	-0.0145	0.0252	0.0002	0.0268	0.0036	-0.0056	-0.0321	-0.0285	0.0225	-0.0331	-0.0276	-0.0051	0.0218	-0.0121	0.0129	-0.0055	-0.0032	-0.0134	0.0325
3148	fitLine	-0.091	-0.0637	-0.0513	-0.0434	-0.0376	-0.0331	-0.0294	-0.0262	-0.0235	-0.0212	-0.0191	-0.0173	-0.0156	-0.0141	-0.0127	-0.0114	-0.0103	-0.0092	-0.0082	-0.0073	-0.0064	-0.0056	-0.0049	-0.0042	-0.0036	-0.003	-0.0024	-0.0019	-0.0014	-0.0009	-0.0005	-0.0001	0.0003	0.0006	0.0009	0.0012	0.0015	0.0018	0.002	0.0022	0.0024	0.0025	0.0027	0.0028	0.0029	0.003	0.0031	0.0031
3144	TraitValues	-2.5758	-2.1701	-1.96	-1.8119	-1.6954	-1.5982	-1.5141	-1.4395	-1.3722	-1.3106	-1.2536	-1.2004	-1.1503	-1.1031	-1.0581	-1.0152	-0.9741	-0.9346	-0.8965	-0.8596	-0.8239	-0.7892	-0.7554	-0.7225	-0.6903	-0.6588	-0.628	-0.5978	-0.5681	-0.5388	-0.5101	-0.4817	-0.4538	-0.4261	-0.3989	-0.3719	-0.3451	-0.3186	-0.2924	-0.2663	-0.2404	-0.2147	-0.1891	-0.1637	-0.1383	-0.113	-0.0878	-0.0627
3144	LRS	-0.1517	-0.1152	-0.0909	-0.0583	-0.0457	-0.0339	-0.0609	-0.0358	-0.0425	-0.0076	-0.0514	-0.0349	-0.0411	-0.0326	-0.0003	-0.0078	0.0252	-0.0105	-0.0077	-0.017	0.0141	0.0099	0.0084	-0.0168	-0.0202	-0.017	0.0431	0.009	-0.0216	-0.0026	-0.0286	-0.0306	-0.0183	0.0199	0.0183	0.0024	-0.0274	-0.0136	-0.0092	-0.0008	0.0276	0.0242	0.0299	0.0521	-0.0036	0.018	-0.0202	0.0006
3144	fitLine	-0.1162	-0.0851	-0.0708	-0.0615	-0.0545	-0.0491	-0.0446	-0.0407	-0.0374	-0.0344	-0.0318	-0.0294	-0.0273	-0.0253	-0.0235	-0.0218	-0.0202	-0.0188	-0.0174	-0.0161	-0.0149	-0.0138	-0.0127	-0.0117	-0.0107	-0.0098	-0.009	-0.0081	-0.0073	-0.0066	-0.0059	-0.0052	-0.0045	-0.0039	-0.0033	-0.0028	-0.0022	-0.0017	-0.0012	-0.0007	-0.0003	0.0001	0.0005	0.0009	0.0013	0.0016	0.002	0.0023
50	TraitValues	-2.5758	-2.1701	-1.96	-1.8119	-1.6954	-1.5982	-1.5141	-1.4395	-1.3722	-1.3106	-1.2536	-1.2004	-1.1503	-1.1031	-1.0581	-1.0152	-0.9741	-0.9346	-0.8965	-0.8596	-0.8239	-0.7892	-0.7554	-0.7225	-0.6903	-0.6588	-0.628	-0.5978	-0.5681	-0.5388	-0.5101	-0.4817	-0.4538	-0.4261	-0.3989	-0.3719	-0.3451	-0.3186	-0.2924	-0.2663	-0.2404	-0.2147	-0.1891	-0.1637	-0.1383	-0.113	-0.0878	-0.0627
50	LRS	-0.206	-0.0856	-0.0707	-0.0853	-0.0595	-0.0628	-0.0067	-0.0602	-0.0392	-0.0279	-0.0427	-0.0409	-0.0208	-0.0322	-0.0154	-0.0108	-0.0071	-0.005	-0.0187	-0.0094	-0.0541	-0.0198	-0.0482	-0.0109	0.0517	-0.0223	-0.0008	-0.0271	-0.0324	-0.0031	-0.0491	-0.0085	-0.0082	0.0043	0.0363	-0.0227	-0.0011	-0.0111	-0.0491	-0.0008	-0.001	-0.0105	-0.0197	0.0168	0.0169	0.0182	-0.0279	0.0141
50	fitLine	-0.1282	-0.0916	-0.0751	-0.0645	-0.0567	-0.0506	-0.0457	-0.0415	-0.0379	-0.0347	-0.032	-0.0295	-0.0272	-0.0252	-0.0234	-0.0217	-0.0201	-0.0187	-0.0174	-0.0161	-0.015	-0.0139	-0.0129	-0.012	-0.0112	-0.0103	-0.0096	-0.0089	-0.0082	-0.0076	-0.007	-0.0065	-0.006	-0.0056	-0.0051	-0.0047	-0.0044	-0.004	-0.0037	-0.0034	-0.0032	-0.003	-0.0028	-0.0026	-0.0025	-0.0023	-0.0022	-0.0022
49	TraitValues	-2.5758	-2.1701	-1.96	-1.8119	-1.6954	-1.5982	-1.5141	-1.4395	-1.3722	-1.3106	-1.2536	-1.2004	-1.1503	-1.1031	-1.0581	-1.0152	-0.9741	-0.9346	-0.8965	-0.8596	-0.8239	-0.7892	-0.7554	-0.7225	-0.6903	-0.6588	-0.628	-0.5978	-0.5681	-0.5388	-0.5101	-0.4817	-0.4538	-0.4261	-0.3989	-0.3719	-0.3451	-0.3186	-0.2924	-0.2663	-0.2404	-0.2147	-0.1891	-0.1637	-0.1383	-0.113	-0.0878	-0.0627
49	LRS	-0.2143	-0.1492	-0.12	-0.0955	-0.1433	-0.0801	-0.0432	-0.0646	-0.0594	-0.0389	-0.0615	-0.0764	-0.0776	-0.0454	-0.0506	-0.0508	-0.0629	-0.0374	-0.0171	-0.0421	-0.0313	-0.0057	-0.0442	-0.0753	-0.0202	-0.0258	-0.0298	-0.0303	-0.022	-0.0335	-0.0627	-0.0206	0.0039	0.014	-0.0133	0.0049	0.0112	-0.0238	-0.0096	0.0178	-0.0027	-0.0049	-0.0013	-0.0284	-0.0247	0.002	-0.0119	-0.003
49	fitLine	-0.199	-0.1502	-0.1276	-0.1127	-0.1016	-0.0928	-0.0855	-0.0793	-0.0738	-0.069	-0.0647	-0.0608	-0.0572	-0.0539	-0.0509	-0.0481	-0.0454	-0.043	-0.0406	-0.0385	-0.0364	-0.0344	-0.0326	-0.0308	-0.0291	-0.0275	-0.026	-0.0245	-0.0231	-0.0218	-0.0205	-0.0192	-0.0181	-0.0169	-0.0158	-0.0148	-0.0137	-0.0128	-0.0118	-0.0109	-0.01	-0.0092	-0.0084	-0.0076	-0.0068	-0.0061	-0.0054	-0.0048
30770	TraitValues	-2.5758	-2.1701	-1.96	-1.8119	-1.6954	-1.5982	-1.5141	-1.4395	-1.3722	-1.3106	-1.2536	-1.2004	-1.1503	-1.1031	-1.0581	-1.0152	-0.9741	-0.9346	-0.8965	-0.8596	-0.8239	-0.7892	-0.7554	-0.7225	-0.6903	-0.6588	-0.628	-0.5978	-0.5681	-0.5388	-0.5101	-0.4817	-0.4538	-0.4261	-0.3989	-0.3719	-0.3451	-0.3186	-0.2924	-0.2663	-0.2404	-0.2147	-0.1891	-0.1637	-0.1383	-0.113	-0.0878	-0.0627
30770	LRS	-0.064	-0.0211	-0.0086	-0.0367	-0.0202	-0.0601	-0.0012	-0.0189	-0.033	-0.0076	0.0048	-0.0712	-0.024	0.0045	-0.0096	0.0161	0.0067	-0.0424	-0.0085	-0.0479	-0.0011	-0.0133	-0.0202	0.02	-0.0261	-0.0023	-0.0144	-0.0042	-0.0228	-0.0082	0.0068	-0.0066	-0.0281	-0.0256	-0.0098	-0.0099	0.0016	-0.0005	-0.0258	-0.0292	-0.0109	-0.0359	-0.0293	-0.0334	-0.0402	0.0249	-0.0458	-0.034
30770	fitLine	-0.0581	-0.0421	-0.0351	-0.0307	-0.0276	-0.0252	-0.0232	-0.0216	-0.0203	-0.0191	-0.0181	-0.0172	-0.0164	-0.0157	-0.0151	-0.0146	-0.0141	-0.0137	-0.0133	-0.0129	-0.0126	-0.0123	-0.0121	-0.0118	-0.0116	-0.0115	-0.0113	-0.0112	-0.0111	-0.011	-0.0109	-0.0109	-0.0108	-0.0108	-0.0108	-0.0108	-0.0108	-0.0109	-0.0109	-0.011	-0.0111	-0.0111	-0.0112	-0.0114	-0.0115	-0.0116	-0.0118	-0.0119
30280	TraitValues	-2.5758	-2.1701	-1.96	-1.8119	-1.6954	-1.5982	-1.5141	-1.4395	-1.3722	-1.3106	-1.2536	-1.2004	-1.1503	-1.1031	-1.0581	-1.0152	-0.9741	-0.9346	-0.8965	-0.8596	-0.8239	-0.7892	-0.7554	-0.7225	-0.6903	-0.6588	-0.628	-0.5978	-0.5681	-0.5388	-0.5101	-0.4817	-0.4538	-0.4261	-0.3989	-0.3719	-0.3451	-0.3186	-0.2924	-0.2663	-0.2404	-0.2147	-0.1891	-0.1637	-0.1383	-0.113	-0.0878	-0.0627
30280	LRS	-0.0641	-0.072	-0.0003	-0.0592	-0.0231	-0.0434	0.0046	-0.0364	-0.0334	-0.067	-0.0474	-0.0206	-0.0371	-0.0205	-0.0125	-0.0382	-0.007	0.0053	0.0187	-0.0418	-0.0118	-0.0084	-0.0351	-0.0356	0.0028	-0.0373	-0.0294	-0.0216	-0.0427	-0.0452	0.0172	-0.0167	-0.0184	-0.0449	-0.0225	-0.0121	-0.0261	0.0001	-0.0246	0.0016	-0.0154	-0.0138	-0.0121	-0.0279	-0.0152	-0.0214	-0.0028	-0.0723
23115	TraitValues	-2.5758	-2.1701	-1.96	-1.8119	-1.6954	-1.5982	-1.5141	-1.4395	-1.3722	-1.3106	-1.2536	-1.2004	-1.1503	-1.1031	-1.0581	-1.0152	-0.9741	-0.9346	-0.8965	-0.8596	-0.8239	-0.7892	-0.7554	-0.7225	-0.6903	-0.6588	-0.628	-0.5978	-0.5681	-0.5388	-0.5101	-0.4817	-0.4538	-0.4261	-0.3989	-0.3719	-0.3451	-0.3186	-0.2924	-0.2663	-0.2404	-0.2147	-0.1891	-0.1637	-0.1383	-0.113	-0.0878	-0.0627
23115	LRS	-0.2492	-0.1589	-0.1458	-0.1254	-0.1193	-0.1284	-0.131	-0.0748	-0.0902	-0.0887	-0.0656	-0.0678	-0.0554	-0.0189	-0.0675	-0.0281	-0.0096	-0.0242	-0.0295	-0.0591	-0.0459	0.0211	-0.0658	-0.03	-0.0423	-0.0112	-0.0588	-0.0017	0.0091	-0.022	-0.0109	-0.043	-0.016	-0.0203	-0.0004	0.002	-0.0382	-0.0058	0.0055	0.0184	0.0045	0.0246	-0.0076	0.0099	-0.0146	0.0132	0.0032	0.046
23115	fitLine	-0.2279	-0.1695	-0.1425	-0.1248	-0.1116	-0.1011	-0.0924	-0.085	-0.0785	-0.0728	-0.0677	-0.063	-0.0588	-0.0549	-0.0513	-0.048	-0.0448	-0.0419	-0.0392	-0.0366	-0.0342	-0.0319	-0.0297	-0.0276	-0.0256	-0.0237	-0.0219	-0.0202	-0.0186	-0.017	-0.0155	-0.014	-0.0126	-0.0113	-0.01	-0.0088	-0.0076	-0.0065	-0.0054	-0.0043	-0.0033	-0.0023	-0.0014	-0.0005	0.0004	0.0012	0.002	0.0028
23107	TraitValues	-2.5758	-2.1701	-1.96	-1.8119	-1.6954	-1.5982	-1.5141	-1.4395	-1.3722	-1.3106	-1.2536	-1.2004	-1.1503	-1.1031	-1.0581	-1.0152	-0.9741	-0.9346	-0.8965	-0.8596	-0.8239	-0.7892	-0.7554	-0.7225	-0.6903	-0.6588	-0.628	-0.5978	-0.5681	-0.5388	-0.5101	-0.4817	-0.4538	-0.4261	-0.3989	-0.3719	-0.3451	-0.3186	-0.2924	-0.2663	-0.2404	-0.2147	-0.1891	-0.1637	-0.1383	-0.113	-0.0878	-0.0627
23107	LRS	-0.0974	-0.0482	-0.0174	0.0045	-0.0156	-0.0121	0.0088	-0.0083	0.0005	0.0583	0.0191	0.0398	0.0233	-0.0036	0.0137	-0.0215	0.0143	0.0197	-0.0004	0.0042	-0.0004	0.0279	-0.0028	0.0334	-0.006	0.0067	0.0054	0.0297	-0.0074	0.004	0.0182	-0.0108	-0.0063	0.0132	-0.0146	-0.0085	-0.003	-0.0336	0.0015	0.009	0.0157	-0.0087	0.0275	-0.0128	0.0261	-0.0072	-0.0344	0.007
23107	fitLine	-0.0364	-0.0205	-0.0139	-0.01	-0.0072	-0.0052	-0.0037	-0.0025	-0.0015	-0.0007	-0.0001	0.0005	0.0009	0.0012	0.0015	0.0017	0.0019	0.002	0.0021	0.0021	0.0021	0.0021	0.002	0.002	0.0018	0.0017	0.0016	0.0014	0.0012	0.001	0.0007	0.0005	0.0002	-0.0001	-0.0004	-0.0007	-0.001	-0.0013	-0.0017	-0.0021	-0.0025	-0.0029	-0.0033	-0.0037	-0.0042	-0.0046	-0.0051	-0.0056
30180	TraitValues	-2.5758	-2.1701	-1.96	-1.8119	-1.6954	-1.5982	-1.5141	-1.4395	-1.3722	-1.3106	-1.2536	-1.2004	-1.1503	-1.1031	-1.0581	-1.0152	-0.9741	-0.9346	-0.8965	-0.8596	-0.8239	-0.7892	-0.7554	-0.7225	-0.6903	-0.6588	-0.628	-0.5978	-0.5681	-0.5388	-0.5101	-0.4817	-0.4538	-0.4261	-0.3989	-0.3719	-0.3451	-0.3186	-0.2924	-0.2663	-0.2404	-0.2147	-0.1891	-0.1637	-0.1383	-0.113	-0.0878	-0.0627
30180	LRS	-0.1064	-0.134	-0.1343	-0.1228	-0.0972	-0.0654	-0.0752	-0.1008	-0.0857	-0.0644	-0.0644	-0.0837	-0.0637	-0.0785	-0.0755	-0.03	-0.0663	-0.0575	-0.0409	-0.0598	-0.0566	-0.065	-0.0351	-0.0434	-0.0519	-0.0689	-0.0231	-0.0104	-0.0049	-0.0274	-0.0035	-0.0081	-0.0206	-0.0302	-0.0319	-0.0191	-0.0448	-0.0288	-0.042	-0.0154	-0.0315	-0.045	-0.0115	0.0115	-0.0426	-0.036	-0.0482	-0.0438
30180	fitLine	-0.1499	-0.1214	-0.1077	-0.0984	-0.0914	-0.0857	-0.0809	-0.0767	-0.073	-0.0697	-0.0667	-0.064	-0.0614	-0.0591	-0.0568	-0.0547	-0.0528	-0.0509	-0.0491	-0.0474	-0.0458	-0.0442	-0.0427	-0.0413	-0.0399	-0.0385	-0.0372	-0.036	-0.0347	-0.0335	-0.0324	-0.0313	-0.0301	-0.0291	-0.028	-0.027	-0.026	-0.025	-0.024	-0.0231	-0.0221	-0.0212	-0.0203	-0.0194	-0.0186	-0.0177	-0.0169	-0.016
30120	TraitValues	-2.5758	-2.1701	-1.96	-1.8119	-1.6954	-1.5982	-1.5141	-1.4395	-1.3722	-1.3106	-1.2536	-1.2004	-1.1503	-1.1031	-1.0581	-1.0152	-0.9741	-0.9346	-0.8965	-0.8596	-0.8239	-0.7892	-0.7554	-0.7225	-0.6903	-0.6588	-0.628	-0.5978	-0.5681	-0.5388	-0.5101	-0.4817	-0.4538	-0.4261	-0.3989	-0.3719	-0.3451	-0.3186	-0.2924	-0.2663	-0.2404	-0.2147	-0.1891	-0.1637	-0.1383	-0.113	-0.0878	-0.0627
30120	LRS	-0.1005	-0.0877	-0.0813	-0.0182	-0.1189	-0.0322	-0.1077	-0.0799	-0.0659	-0.0695	0.0095	-0.0233	-0.0471	-0.0682	-0.0479	-0.0465	-0.0417	-0.0224	-0.0292	-0.0532	-0.0267	0.0061	-0.0414	-0.0291	-0.0141	-0.0706	-0.0338	-0.0464	-0.059	-0.0174	-0.0283	-0.0421	-0.0379	-0.028	-0.0284	-0.0441	-0.0061	-0.0679	0.0277	-0.0091	-0.0074	-0.0037	-0.0052	-0.0134	-0.0289	-0.0667	0.005	-0.003
30120	fitLine	-0.0744	-0.0662	-0.0619	-0.0589	-0.0566	-0.0546	-0.0529	-0.0514	-0.05	-0.0488	-0.0476	-0.0465	-0.0455	-0.0446	-0.0436	-0.0428	-0.0419	-0.0411	-0.0404	-0.0396	-0.0389	-0.0382	-0.0375	-0.0368	-0.0362	-0.0356	-0.0349	-0.0343	-0.0337	-0.0331	-0.0325	-0.032	-0.0314	-0.0308	-0.0303	-0.0297	-0.0292	-0.0287	-0.0281	-0.0276	-0.0271	-0.0266	-0.026	-0.0255	-0.025	-0.0245	-0.024	-0.0235
20023	TraitValues	-2.5758	-2.1701	-1.96	-1.8119	-1.6954	-1.5982	-1.5141	-1.4395	-1.3722	-1.3106	-1.2536	-1.2004	-1.1503	-1.1031	-1.0581	-1.0152	-0.9741	-0.9346	-0.8965	-0.8596	-0.8239	-0.7892	-0.7554	-0.7225	-0.6903	-0.6588	-0.628	-0.5978	-0.5681	-0.5388	-0.5101	-0.4817	-0.4538	-0.4261	-0.3989	-0.3719	-0.3451	-0.3186	-0.2924	-0.2663	-0.2404	-0.2147	-0.1891	-0.1637	-0.1383	-0.113	-0.0878	-0.0627
20023	LRS	-0.0027	0.0214	0.0187	0.0077	0.0185	0.0234	0.0149	0.0209	0.0204	-0.0196	-0.0187	0.0214	0.0228	0.0199	-0.0056	-0.0009	0.0126	-0.0144	0.0318	0.0025	0.0224	-0.0052	-0.0057	-0.0048	0.0155	-0.0054	-0.0233	0.0087	0.0031	-0.0333	-0.0146	-0.0021	-0.0482	-0.0098	-0.0246	0.0128	-0.022	-0.0082	-0.0077	0.0114	0.0226	-0.0473	-0.027	0.0013	0.022	0.0016	-0.0308	0.0036
20023	fitLine	0.0082	0.0109	0.0115	0.0115	0.0112	0.0109	0.0105	0.0101	0.0096	0.0092	0.0087	0.0082	0.0077	0.0072	0.0067	0.0062	0.0057	0.0052	0.0046	0.0041	0.0036	0.0031	0.0025	0.002	0.0015	0.001	0.0004	-0.0001	-0.0007	-0.0012	-0.0018	-0.0023	-0.0029	-0.0034	-0.004	-0.0046	-0.0051	-0.0057	-0.0063	-0.0069	-0.0075	-0.0081	-0.0087	-0.0093	-0.0099	-0.0105	-0.0111	-0.0118
30060	TraitValues	-2.5758	-2.1701	-1.96	-1.8119	-1.6954	-1.5982	-1.5141	-1.4395	-1.3722	-1.3106	-1.2536	-1.2004	-1.1503	-1.1031	-1.0581	-1.0152	-0.9741	-0.9346	-0.8965	-0.8596	-0.8239	-0.7892	-0.7554	-0.7225	-0.6903	-0.6588	-0.628	-0.5978	-0.5681	-0.5388	-0.5101	-0.4817	-0.4538	-0.4261	-0.3989	-0.3719	-0.3451	-0.3186	-0.2924	-0.2663	-0.2404	-0.2147	-0.1891	-0.1637	-0.1383	-0.113	-0.0878	-0.0627
30060	LRS	0.0107	-0.0477	0.0018	-0.0161	-0.012	-0.0147	-0.0212	-0.0309	-0.0519	-0.0527	-0.0223	0.0194	-0.0516	-0.0271	-0.0546	-0.0194	-0.0196	-0.0121	-0.0274	-0.0167	-0.0289	-0.0259	-0.0181	-0.0636	-0.0077	-0.0259	-0.0143	0.0061	-0.025	-0.0154	-0.046	-0.0194	-0.0242	-0.001	-0.0295	-0.005	-0.0122	-0.0494	-0.039	-0.0078	0.0045	-0.0261	-0.0303	-0.0175	-0.0334	-0.0184	-0.0459	-0.02
30040	TraitValues	-2.5758	-2.1701	-1.96	-1.8119	-1.6954	-1.5982	-1.5141	-1.4395	-1.3722	-1.3106	-1.2536	-1.2004	-1.1503	-1.1031	-1.0581	-1.0152	-0.9741	-0.9346	-0.8965	-0.8596	-0.8239	-0.7892	-0.7554	-0.7225	-0.6903	-0.6588	-0.628	-0.5978	-0.5681	-0.5388	-0.5101	-0.4817	-0.4538	-0.4261	-0.3989	-0.3719	-0.3451	-0.3186	-0.2924	-0.2663	-0.2404	-0.2147	-0.1891	-0.1637	-0.1383	-0.113	-0.0878	-0.0627
30040	LRS	0.0586	0.0171	0.0338	0.0337	-0.0092	-0.0369	0.0108	0.015	0.0279	0.015	0.0402	0.0107	-0.0002	-0.0379	0.0241	0.02	0.0082	0.0354	-0.0229	0.0196	0.0239	0.0181	0.0008	0.0123	-0.0016	-0.0232	0.0145	0.0031	-0.0171	0.0038	-0.0059	0.0288	-0.004	-0.0242	0.0027	-0.0181	-0.0204	-0.0003	-0.0186	-0.006	-0.0355	-0.0038	-0.0071	-0.029	-0.0083	-0.0413	-0.0062	-0.0074
30040	fitLine	0.0557	0.0435	0.0371	0.0326	0.0291	0.0261	0.0236	0.0213	0.0193	0.0174	0.0157	0.0141	0.0126	0.0111	0.0098	0.0085	0.0072	0.006	0.0049	0.0037	0.0027	0.0016	0.0006	-0.0004	-0.0014	-0.0023	-0.0033	-0.0042	-0.0051	-0.006	-0.0068	-0.0077	-0.0086	-0.0094	-0.0102	-0.011	-0.0118	-0.0126	-0.0134	-0.0142	-0.015	-0.0158	-0.0166	-0.0173	-0.0181	-0.0189	-0.0196	-0.0204
30260	TraitValues	-2.5758	-2.1701	-1.96	-1.8119	-1.6954	-1.5982	-1.5141	-1.4395	-1.3722	-1.3106	-1.2536	-1.2004	-1.1503	-1.1031	-1.0581	-1.0152	-0.9741	-0.9346	-0.8965	-0.8596	-0.8239	-0.7892	-0.7554	-0.7225	-0.6903	-0.6588	-0.628	-0.5978	-0.5681	-0.5388	-0.5101	-0.4817	-0.4538	-0.4261	-0.3989	-0.3719	-0.3451	-0.3186	-0.2924	-0.2663	-0.2404	-0.2147	-0.1891	-0.1637	-0.1383	-0.113	-0.0878	-0.0627
30260	LRS	-0.0694	-0.078	-0.0988	-0.0514	-0.1247	-0.0807	-0.0356	-0.0679	-0.0565	-0.0341	-0.0657	-0.076	-0.0686	-0.024	-0.0445	-0.0247	-0.0359	-0.0121	-0.0227	0.0046	-0.0309	0.0123	-0.005	-0.0063	-0.0347	-0.0061	-0.0082	-0.0337	-0.0208	-0.0104	-0.0274	0.013	-0.0003	-0.0434	-0.0207	0.0195	-0.0427	-0.0073	-0.0233	-0.0262	-0.0136	-0.0576	-0.0144	-0.0208	-0.018	-0.0304	-0.0199	-0.0861
30260	fitLine	-0.1011	-0.0809	-0.0713	-0.065	-0.0603	-0.0565	-0.0534	-0.0507	-0.0483	-0.0462	-0.0443	-0.0425	-0.0409	-0.0395	-0.0381	-0.0368	-0.0357	-0.0345	-0.0335	-0.0325	-0.0315	-0.0306	-0.0297	-0.0289	-0.0281	-0.0274	-0.0266	-0.0259	-0.0252	-0.0246	-0.024	-0.0234	-0.0228	-0.0222	-0.0217	-0.0211	-0.0206	-0.0201	-0.0196	-0.0191	-0.0187	-0.0182	-0.0178	-0.0174	-0.017	-0.0166	-0.0162	-0.0158
3581	TraitValues	-2.5758	-2.1701	-1.96	-1.8119	-1.6954	-1.5982	-1.5141	-1.4395	-1.3722	-1.3106	-1.2536	-1.2004	-1.1503	-1.1031	-1.0581	-1.0152	-0.9741	-0.9346	-0.8965	-0.8596	-0.8239	-0.7892	-0.7554	-0.7225	-0.6903	-0.6588	-0.628	-0.5978	-0.5681	-0.5388	-0.5101	-0.4817	-0.4538	-0.4261	-0.3989	-0.3719	-0.3451	-0.3186	-0.2924	-0.2663	-0.2404	-0.2147	-0.1891	-0.1637	-0.1383	-0.113	-0.0878	-0.0627
3581	LRS	-0.0029	-0.0146	-0.0407	-0.0755	-0.0483	-0.0671	-0.1007	-0.0603	-0.0857	-0.0839	-0.034	-0.0747	-0.0734	-0.1317	-0.0625	-0.1127	-0.1098	-0.0806	-0.0276	-0.0591	-0.0926	-0.0718	-0.1091	-0.1223	-0.1057	-0.0964	-0.0466	-0.0798	-0.0686	-0.0612	-0.0943	-0.0853	-0.1128	-0.0272	-0.0604	-0.033	-0.0896	-0.0988	-0.0661	-0.0128	-0.0795	-0.0544	-0.0461	-0.0496	-0.0671	-0.0609	-0.0601	-0.0249
3581	fitLine	-0.0625	-0.071	-0.0738	-0.075	-0.0756	-0.0758	-0.0758	-0.0756	-0.0753	-0.075	-0.0746	-0.0741	-0.0736	-0.0731	-0.0725	-0.0719	-0.0713	-0.0707	-0.07	-0.0694	-0.0687	-0.068	-0.0673	-0.0666	-0.0659	-0.0652	-0.0645	-0.0637	-0.063	-0.0622	-0.0614	-0.0606	-0.0598	-0.059	-0.0582	-0.0574	-0.0566	-0.0557	-0.0549	-0.054	-0.0531	-0.0522	-0.0513	-0.0504	-0.0495	-0.0485	-0.0476	-0.0466
30190	TraitValues	-2.5758	-2.1701	-1.96	-1.8119	-1.6954	-1.5982	-1.5141	-1.4395	-1.3722	-1.3106	-1.2536	-1.2004	-1.1503	-1.1031	-1.0581	-1.0152	-0.9741	-0.9346	-0.8965	-0.8596	-0.8239	-0.7892	-0.7554	-0.7225	-0.6903	-0.6588	-0.628	-0.5978	-0.5681	-0.5388	-0.5101	-0.4817	-0.4538	-0.4261	-0.3989	-0.3719	-0.3451	-0.3186	-0.2924	-0.2663	-0.2404	-0.2147	-0.1891	-0.1637	-0.1383	-0.113	-0.0878	-0.0627
30190	LRS	-0.0658	-0.0567	-0.0192	0.0127	-0.0153	-0.0711	-0.0367	-0.0408	-0.0416	-0.0382	-0.0227	-0.0093	-0.0068	-0.0362	-0.0379	-0.0426	-0.055	-0.0252	-0.0063	-0.03	-0.0166	-0.0198	-0.0118	-0.0564	-0.0103	0.002	-0.0182	-0.0548	0.0004	-0.0268	-0.0371	-0.0343	-0.0092	-0.0295	-0.0056	-0.0411	-0.0369	-0.0049	-0.0056	-0.0152	0.0022	-0.0217	-0.0479	-0.0291	0.018	-0.0181	-0.0201	-0.0244
30190	fitLine	-0.0431	-0.036	-0.0328	-0.0307	-0.0292	-0.0281	-0.0271	-0.0263	-0.0256	-0.025	-0.0244	-0.0239	-0.0235	-0.0231	-0.0227	-0.0224	-0.0221	-0.0218	-0.0216	-0.0213	-0.0211	-0.0209	-0.0207	-0.0205	-0.0204	-0.0202	-0.0201	-0.0199	-0.0198	-0.0197	-0.0196	-0.0195	-0.0194	-0.0193	-0.0192	-0.0191	-0.019	-0.019	-0.0189	-0.0189	-0.0188	-0.0188	-0.0187	-0.0187	-0.0187	-0.0186	-0.0186	-0.0186
20127	TraitValues	-2.5758	-2.1701	-1.96	-1.8119	-1.6954	-1.5982	-1.5141	-1.4395	-1.3722	-1.3106	-1.2536	-1.2004	-1.1503	-1.1031	-1.0581	-1.0152	-0.9741	-0.9346	-0.8965	-0.8596	-0.8239	-0.7892	-0.7554	-0.7225	-0.6903	-0.6588	-0.628	-0.5978	-0.5681	-0.5388	-0.5101	-0.4817	-0.4538	-0.4261	-0.3989	-0.3719	-0.3451	-0.3186	-0.2924	-0.2663	-0.2404	-0.2147	-0.1891	-0.1637	-0.1383	-0.113	-0.0878	-0.0627
20127	LRS	-0.0199	-0.0398	0.0087	-0.0093	0.0288	-0.011	-0.0384	0.0053	0.016	0.0131	-0.0206	0.0025	0.0001	0.0033	0.0484	-0.0005	0.0352	0.0005	0.0015	-0.003	0.0054	0.0119	-0.006	-0.0197	-0.0382	0.0046	0.0135	0.024	0.0069	-0.0007	-0.0177	-0.0029	0.0295	-0.0246	0.027	0.0068	-0.0072	-0.0124	-0.0037	-0.0102	-0.0144	0.0311	-0.0178	-0.0183	-0.027	-0.0095	-0.0213	-0.0363
20127	fitLine	-0.0267	-0.0139	-0.0087	-0.0056	-0.0035	-0.0019	-0.0008	0.0001	0.0008	0.0014	0.0018	0.0022	0.0025	0.0027	0.0029	0.003	0.003	0.0031	0.0031	0.003	0.003	0.0029	0.0028	0.0027	0.0025	0.0024	0.0022	0.002	0.0018	0.0015	0.0013	0.001	0.0008	0.0005	0.0002	-0.0001	-0.0005	-0.0008	-0.0011	-0.0015	-0.0019	-0.0022	-0.0026	-0.003	-0.0035	-0.0039	-0.0043	-0.0048
30200	TraitValues	-2.5758	-2.1701	-1.96	-1.8119	-1.6954	-1.5982	-1.5141	-1.4395	-1.3722	-1.3106	-1.2536	-1.2004	-1.1503	-1.1031	-1.0581	-1.0152	-0.9741	-0.9346	-0.8965	-0.8596	-0.8239	-0.7892	-0.7554	-0.7225	-0.6903	-0.6588	-0.628	-0.5978	-0.5681	-0.5388	-0.5101	-0.4817	-0.4538	-0.4261	-0.3989	-0.3719	-0.3451	-0.3186	-0.2924	-0.2663	-0.2404	-0.2147	-0.1891	-0.1637	-0.1383	-0.113	-0.0878	-0.0627
30200	LRS	-0.0019	0.0255	0.0074	0.0222	0.0055	0.0369	0.0017	0.0228	-0.0054	-0.009	-0.0033	0.0299	-0.0295	0.0088	0.0352	0.0258	0.0234	-0.0046	0.0118	0.0017	-0.0142	-0.0128	-0.005	0.0134	0.0064	0.0167	0.0119	0.005	0.0201	0.008	0.0203	-0.0346	-0.008	0.0212	0.0024	0.0236	0.0077	-0.0142	0.0021	0.0053	0.007	-0.0188	-0.0348	0.0074	0.0195	-0.0119	-0.029	-0.0247
30200	fitLine	0.013	0.0157	0.016	0.0159	0.0155	0.015	0.0145	0.0139	0.0133	0.0127	0.0121	0.0115	0.0109	0.0103	0.0097	0.009	0.0084	0.0078	0.0072	0.0065	0.0059	0.0053	0.0046	0.004	0.0034	0.0027	0.0021	0.0014	0.0008	0.0002	-0.0005	-0.0011	-0.0018	-0.0025	-0.0031	-0.0038	-0.0045	-0.0052	-0.0058	-0.0065	-0.0072	-0.0079	-0.0086	-0.0094	-0.0101	-0.0108	-0.0115	-0.0123
30140	TraitValues	-2.5758	-2.1701	-1.96	-1.8119	-1.6954	-1.5982	-1.5141	-1.4395	-1.3722	-1.3106	-1.2536	-1.2004	-1.1503	-1.1031	-1.0581	-1.0152	-0.9741	-0.9346	-0.8965	-0.8596	-0.8239	-0.7892	-0.7554	-0.7225	-0.6903	-0.6588	-0.628	-0.5978	-0.5681	-0.5388	-0.5101	-0.4817	-0.4538	-0.4261	-0.3989	-0.3719	-0.3451	-0.3186	-0.2924	-0.2663	-0.2404	-0.2147	-0.1891	-0.1637	-0.1383	-0.113	-0.0878	-0.0627
30140	LRS	-0.0317	-0.0369	0.0247	-0.0118	0.0154	0.0191	0.0021	0.0338	0.0124	0.0071	0.0066	-0.0171	-0.0491	-0.0205	-0.0076	-0.0008	0.0085	-0.0192	-0.0127	-0.01	-0.0082	0.0161	0.0192	-0.0399	0.0123	0.012	0.0071	0.0134	0.0492	-0.0293	-0.023	0.029	-0.0051	0.0148	0.0291	-0.021	-0.0233	-0.0333	-0.0152	-0.0065	0.0165	-0.0215	0.0115	-0.0243	0.0096	-0.0106	0.0153	-0.0266
30140	fitLine	-0.0069	-0.0023	-0.0008	-0.0001	0.0003	0.0004	0.0005	0.0004	0.0003	0.0001	-0.0001	-0.0003	-0.0006	-0.0008	-0.0011	-0.0014	-0.0017	-0.002	-0.0023	-0.0027	-0.003	-0.0033	-0.0037	-0.004	-0.0044	-0.0048	-0.0052	-0.0055	-0.0059	-0.0063	-0.0067	-0.0071	-0.0075	-0.0079	-0.0083	-0.0088	-0.0092	-0.0096	-0.0101	-0.0105	-0.011	-0.0114	-0.0119	-0.0124	-0.0128	-0.0133	-0.0138	-0.0143
20156	TraitValues	-2.5758	-2.1701	-1.96	-1.8119	-1.6954	-1.5982	-1.5141	-1.4395	-1.3722	-1.3106	-1.2536	-1.2004	-1.1503	-1.1031	-1.0581	-1.0152	-0.9741	-0.9346	-0.8965	-0.8596	-0.8239	-0.7892	-0.7554	-0.7225	-0.6903	-0.6588	-0.628	-0.5978	-0.5681	-0.5388	-0.5101	-0.4817	-0.4538	-0.4261	-0.3989	-0.3719	-0.3451	-0.3186	-0.2924	-0.2663	-0.2404	-0.2147	-0.1891	-0.1637	-0.1383	-0.113	-0.0878	-0.0627
20156	LRS	-0.0632	-0.0696	-0.106	-0.0679	-0.1114	-0.0512	-0.0482	-0.1034	-0.0893	-0.0248	-0.0757	-0.0332	-0.0882	-0.0696	-0.0571	-0.1834	-0.1089	-0.0332	-0.1078	-0.0958	-0.056	-0.0398	-0.0299	-0.0752	-0.0675	-0.0928	-0.091	-0.0399	-0.0339	-0.0876	-0.0509	-0.0791	-0.0982	-0.0608	-0.0829	-0.0284	-0.053	-0.0734	-0.1068	-0.0919	-0.0533	-0.0827	-0.1396	-0.081	-0.054	-0.0732	-0.0316	-0.0055
1050	TraitValues	-2.5758	-2.1701	-1.96	-1.8119	-1.6954	-1.5982	-1.5141	-1.4395	-1.3722	-1.3106	-1.2536	-1.2004	-1.1503	-1.1031	-1.0581	-1.0152	-0.9741	-0.9346	-0.8965	-0.8596	-0.8239	-0.7892	-0.7554	-0.7225	-0.6903	-0.6588	-0.628	-0.5978	-0.5681	-0.5388	-0.5101	-0.4817	-0.4538	-0.4261	-0.3989	-0.3719	-0.3451	-0.3186	-0.2924	-0.2663	-0.2404	-0.2147	-0.1891	-0.1637	-0.1383	-0.113	-0.0878	-0.0627
1050	LRS	-0.0566	-0.0426	-0.0178	-0.0195	-0.0343	-0.0377	-0.0024	-0.021	-0.0179	-0.0042	-0.0448	-0.0409	-0.0236	-0.073	-0.0476	-0.0144	-0.0213	-0.0022	-0.0311	-0.0696	-0.0317	-0.035	-0.0386	-0.0462	-0.0155	0.0002	-0.0066	-0.0431	-0.0017	-0.0011	-0.0027	-0.0088	0.0112	-0.0096	-0.0042	-0.0244	-0.0132	-0.0086	-0.017	-0.022	-0.013	-0.0184	-0.0396	-0.0432	-0.0212	0.0018	-0.0274	0.0201
1050	fitLine	-0.0419	-0.0378	-0.0356	-0.0341	-0.0329	-0.0319	-0.0311	-0.0303	-0.0296	-0.029	-0.0284	-0.0279	-0.0273	-0.0269	-0.0264	-0.026	-0.0255	-0.0251	-0.0248	-0.0244	-0.024	-0.0237	-0.0233	-0.023	-0.0226	-0.0223	-0.022	-0.0217	-0.0214	-0.0211	-0.0208	-0.0205	-0.0202	-0.02	-0.0197	-0.0194	-0.0191	-0.0189	-0.0186	-0.0183	-0.0181	-0.0178	-0.0175	-0.0173	-0.017	-0.0168	-0.0165	-0.0162
4199	TraitValues	-2.5758	-2.1701	-1.96	-1.8119	-1.6954	-1.5982	-1.5141	-1.4395	-1.3722	-1.3106	-1.2536	-1.2004	-1.1503	-1.1031	-1.0581	-1.0152	-0.9741	-0.9346	-0.8965	-0.8596	-0.8239	-0.7892	-0.7554	-0.7225	-0.6903	-0.6588	-0.628	-0.5978	-0.5681	-0.5388	-0.5101	-0.4817	-0.4538	-0.4261	-0.3989	-0.3719	-0.3451	-0.3186	-0.2924	-0.2663	-0.2404	-0.2147	-0.1891	-0.1637	-0.1383	-0.113	-0.0878	-0.0627
4199	LRS	-0.0364	-0.0419	-0.0059	-0.0484	-0.0486	-0.052	-0.0097	-0.0633	-0.0104	-0.0279	0.0137	-0.0355	-0.0244	-0.0071	0.0621	-0.0148	-0.0193	-0.042	0.0144	-0.0236	-0.0046	-0.0511	-0.0267	-0.0274	-0.062	-0.0681	-0.0203	0.0007	-0.0376	-0.0425	-0.0143	-0.0258	-0.0061	-0.0328	-0.0439	-0.0598	-0.02	-0.1494	-0.0578	0.0051	-0.0364	-0.0082	0.0212	-0.0431	-0.0691	-0.0514	-0.0745	-0.0381
4199	fitLine	0.0008	-0.0062	-0.0099	-0.0125	-0.0145	-0.0162	-0.0177	-0.019	-0.0201	-0.0212	-0.0222	-0.0231	-0.024	-0.0248	-0.0256	-0.0263	-0.0271	-0.0277	-0.0284	-0.029	-0.0297	-0.0303	-0.0309	-0.0314	-0.032	-0.0325	-0.0331	-0.0336	-0.0341	-0.0346	-0.0351	-0.0356	-0.0361	-0.0366	-0.0371	-0.0375	-0.038	-0.0385	-0.0389	-0.0394	-0.0398	-0.0403	-0.0407	-0.0412	-0.0416	-0.042	-0.0425	-0.0429
30810	TraitValues	-2.5758	-2.1701	-1.96	-1.8119	-1.6954	-1.5982	-1.5141	-1.4395	-1.3722	-1.3106	-1.2536	-1.2004	-1.1503	-1.1031	-1.0581	-1.0152	-0.9741	-0.9346	-0.8965	-0.8596	-0.8239	-0.7892	-0.7554	-0.7225	-0.6903	-0.6588	-0.628	-0.5978	-0.5681	-0.5388	-0.5101	-0.4817	-0.4538	-0.4261	-0.3989	-0.3719	-0.3451	-0.3186	-0.2924	-0.2663	-0.2404	-0.2147	-0.1891	-0.1637	-0.1383	-0.113	-0.0878	-0.0627
30810	LRS	-0.0113	-0.0357	-0.0393	-0.0463	-0.0328	-0.0818	-0.0637	-0.008	-0.0202	-0.034	-0.0037	-0.0417	-0.033	-0.0256	-0.0124	-0.0218	-0.0398	-0.0448	-0.0339	-0.0414	0.0166	-0.0189	-0.0146	-0.0026	-0.0137	-0.0216	-0.0486	-0.0239	-0.0109	-0.037	-0.0409	0.0006	-0.0206	-0.0125	-0.0124	-0.0168	-0.0195	-0.0058	0.0061	-0.0404	-0.0277	-0.0451	-0.0175	-0.0432	-0.0416	-0.0306	-0.0213	-0.018
30090	TraitValues	-2.5758	-2.1701	-1.96	-1.8119	-1.6954	-1.5982	-1.5141	-1.4395	-1.3722	-1.3106	-1.2536	-1.2004	-1.1503	-1.1031	-1.0581	-1.0152	-0.9741	-0.9346	-0.8965	-0.8596	-0.8239	-0.7892	-0.7554	-0.7225	-0.6903	-0.6588	-0.628	-0.5978	-0.5681	-0.5388	-0.5101	-0.4817	-0.4538	-0.4261	-0.3989	-0.3719	-0.3451	-0.3186	-0.2924	-0.2663	-0.2404	-0.2147	-0.1891	-0.1637	-0.1383	-0.113	-0.0878	-0.0627
30090	LRS	-0.0334	-0.016	0.0166	-0.0078	-0.0129	0.0128	0.0367	0.0496	-0.0151	-0.0188	-0.0335	-0.0084	-0.0054	0.0047	-0.0275	0.0131	0.0193	-0.0389	-0.0219	-0.0223	0.0008	0.0052	-0.0345	-0.0386	-0.0015	0.0074	0.0257	-0.0013	-0.0017	0.0285	0.0213	-0.0042	-0.0344	-0.0024	-0.0384	-0.0066	0.0073	-0.017	0.0245	-0.0509	-0.0301	-0.0126	-0.0313	0.0007	-0.0215	-0.0122	0.0276	-0.0351
30090	fitLine	0.0212	0.0144	0.0108	0.0083	0.0064	0.0047	0.0033	0.002	0.0009	-0.0002	-0.0011	-0.002	-0.0029	-0.0037	-0.0044	-0.0051	-0.0058	-0.0065	-0.0071	-0.0078	-0.0084	-0.009	-0.0095	-0.0101	-0.0106	-0.0112	-0.0117	-0.0122	-0.0127	-0.0132	-0.0137	-0.0142	-0.0146	-0.0151	-0.0156	-0.016	-0.0165	-0.0169	-0.0174	-0.0178	-0.0182	-0.0187	-0.0191	-0.0195	-0.02	-0.0204	-0.0208	-0.0212
4194	TraitValues	-2.5758	-2.1701	-1.96	-1.8119	-1.6954	-1.5982	-1.5141	-1.4395	-1.3722	-1.3106	-1.2536	-1.2004	-1.1503	-1.1031	-1.0581	-1.0152	-0.9741	-0.9346	-0.8965	-0.8596	-0.8239	-0.7892	-0.7554	-0.7225	-0.6903	-0.6588	-0.628	-0.5978	-0.5681	-0.5388	-0.5101	-0.4817	-0.4538	-0.4261	-0.3989	-0.3719	-0.3451	-0.3186	-0.2924	-0.2663	-0.2404	-0.2147	-0.1891	-0.1637	-0.1383	-0.113	-0.0878	-0.0627
4194	LRS	-0.0092	-0.0094	-0.028	-0.0084	-0.0452	-0.0224	-0.0308	-0.0451	-0.0199	-0.0207	0.0097	0.0186	0.0091	-0.0044	-0.0148	-0.0352	-0.0291	0.0448	0.0021	0.0521	0.0287	-0.0177	-0.0016	-0.0465	0.0327	0.0286	-0.0475	-0.0413	-0.0583	-0.0024	-0.0381	-0.0107	-0.0103	-0.017	-0.0629	0.03	-0.039	-0.0155	-0.0937	-0.0351	-0.0233	-0.1	-0.0198	-0.0587	0.0096	-0.0256	-0.0188	-0.0351
4194	fitLine	-0.0253	-0.0171	-0.0142	-0.0128	-0.012	-0.0115	-0.0113	-0.0113	-0.0113	-0.0114	-0.0116	-0.0119	-0.0121	-0.0124	-0.0128	-0.0132	-0.0136	-0.014	-0.0144	-0.0148	-0.0153	-0.0158	-0.0162	-0.0167	-0.0172	-0.0178	-0.0183	-0.0188	-0.0194	-0.0199	-0.0205	-0.0211	-0.0217	-0.0223	-0.0229	-0.0235	-0.0241	-0.0247	-0.0254	-0.026	-0.0267	-0.0273	-0.028	-0.0287	-0.0294	-0.0301	-0.0309	-0.0316
30070	TraitValues	-2.5758	-2.1701	-1.96	-1.8119	-1.6954	-1.5982	-1.5141	-1.4395	-1.3722	-1.3106	-1.2536	-1.2004	-1.1503	-1.1031	-1.0581	-1.0152	-0.9741	-0.9346	-0.8965	-0.8596	-0.8239	-0.7892	-0.7554	-0.7225	-0.6903	-0.6588	-0.628	-0.5978	-0.5681	-0.5388	-0.5101	-0.4817	-0.4538	-0.4261	-0.3989	-0.3719	-0.3451	-0.3186	-0.2924	-0.2663	-0.2404	-0.2147	-0.1891	-0.1637	-0.1383	-0.113	-0.0878	-0.0627
30070	LRS	0.0315	0.0237	0.0213	0.026	0.0191	0.0291	0.0163	0.0105	0.01	0.0157	0.0269	0.0211	0.0031	0.01	0.0106	0.0021	0.0033	-0.0211	-0.0124	0.0061	-0.0144	-0.0015	-0.0125	0.0065	0.0081	0.0045	0.0008	0.0149	-0.0008	0.0044	0.0119	-0.0231	0.0023	0.0108	0.0206	-0.0055	-0.0055	-0.01	-0.0032	0.0117	0.0178	0.0257	0.0068	0.0182	0.0072	-0.0181	-0.0083	0.0134
30070	fitLine	0.0215	0.0177	0.0157	0.0144	0.0133	0.0124	0.0116	0.0109	0.0103	0.0097	0.0092	0.0087	0.0082	0.0078	0.0073	0.0069	0.0066	0.0062	0.0058	0.0055	0.0052	0.0048	0.0045	0.0042	0.0039	0.0036	0.0033	0.0031	0.0028	0.0025	0.0022	0.002	0.0017	0.0015	0.0012	0.001	0.0007	0.0005	0.0002	0	-0.0003	-0.0005	-0.0007	-0.001	-0.0012	-0.0014	-0.0017	-0.0019
30010	TraitValues	-2.5758	-2.1701	-1.96	-1.8119	-1.6954	-1.5982	-1.5141	-1.4395	-1.3722	-1.3106	-1.2536	-1.2004	-1.1503	-1.1031	-1.0581	-1.0152	-0.9741	-0.9346	-0.8965	-0.8596	-0.8239	-0.7892	-0.7554	-0.7225	-0.6903	-0.6588	-0.628	-0.5978	-0.5681	-0.5388	-0.5101	-0.4817	-0.4538	-0.4261	-0.3989	-0.3719	-0.3451	-0.3186	-0.2924	-0.2663	-0.2404	-0.2147	-0.1891	-0.1637	-0.1383	-0.113	-0.0878	-0.0627
30010	LRS	-0.1501	-0.0883	-0.0404	-0.1024	-0.0875	-0.0641	-0.0513	-0.0926	-0.0499	-0.0644	-0.0454	-0.056	-0.0414	-0.0458	-0.0333	-0.0353	-0.0385	-0.0129	-0.0314	-0.0471	-0.0002	-0.0358	-0.0503	-0.0354	-0.0594	-0.0096	-0.0103	-0.0227	-0.0375	-0.0179	-0.0329	-0.0482	-0.0078	-0.0197	-0.0281	-0.011	-0.0183	-0.0285	-0.0316	-0.0056	-0.0603	-0.0512	-0.0608	-0.0392	-0.0325	-0.0045	-0.0585	-0.0194
30010	fitLine	-0.1144	-0.0935	-0.0835	-0.0768	-0.0716	-0.0675	-0.064	-0.061	-0.0583	-0.0559	-0.0537	-0.0517	-0.0499	-0.0482	-0.0466	-0.0451	-0.0436	-0.0423	-0.041	-0.0398	-0.0386	-0.0375	-0.0364	-0.0354	-0.0344	-0.0334	-0.0325	-0.0316	-0.0307	-0.0298	-0.029	-0.0282	-0.0274	-0.0266	-0.0259	-0.0251	-0.0244	-0.0237	-0.023	-0.0223	-0.0217	-0.021	-0.0204	-0.0198	-0.0191	-0.0185	-0.0179	-0.0173
30240	TraitValues	-2.5758	-2.1701	-1.96	-1.8119	-1.6954	-1.5982	-1.5141	-1.4395	-1.3722	-1.3106	-1.2536	-1.2004	-1.1503	-1.1031	-1.0581	-1.0152	-0.9741	-0.9346	-0.8965	-0.8596	-0.8239	-0.7892	-0.7554	-0.7225	-0.6903	-0.6588	-0.628	-0.5978	-0.5681	-0.5388	-0.5101	-0.4817	-0.4538	-0.4261	-0.3989	-0.3719	-0.3451	-0.3186	-0.2924	-0.2663	-0.2404	-0.2147	-0.1891	-0.1637	-0.1383	-0.113	-0.0878	-0.0627
30240	LRS	-0.044	-0.0698	-0.063	-0.0467	-0.0339	-0.0735	-0.0355	-0.0747	-0.0397	-0.0718	-0.0006	-0.0091	-0.0413	-0.033	-0.0285	-0.045	-0.0496	-0.0448	-0.0205	-0.0138	-0.0212	-0.0044	-0.0229	-0.0406	-0.0088	-0.0214	-0.0544	-0.04	0.0012	-0.0064	-0.0158	0.0081	-0.0066	-0.0583	-0.0144	-0.0649	0.0021	-0.0378	-0.0006	-0.0417	-0.0058	-0.0289	-0.0171	-0.0079	-0.0456	0.0096	-0.0344	-0.0022
30240	fitLine	-0.0403	-0.0302	-0.0258	-0.0231	-0.0212	-0.0198	-0.0187	-0.0178	-0.017	-0.0163	-0.0158	-0.0153	-0.0149	-0.0146	-0.0143	-0.014	-0.0138	-0.0136	-0.0134	-0.0132	-0.0131	-0.013	-0.0129	-0.0129	-0.0128	-0.0128	-0.0127	-0.0127	-0.0127	-0.0128	-0.0128	-0.0128	-0.0129	-0.0129	-0.013	-0.0131	-0.0132	-0.0133	-0.0134	-0.0135	-0.0136	-0.0137	-0.0139	-0.014	-0.0142	-0.0144	-0.0145	-0.0147
30250	TraitValues	-2.5758	-2.1701	-1.96	-1.8119	-1.6954	-1.5982	-1.5141	-1.4395	-1.3722	-1.3106	-1.2536	-1.2004	-1.1503	-1.1031	-1.0581	-1.0152	-0.9741	-0.9346	-0.8965	-0.8596	-0.8239	-0.7892	-0.7554	-0.7225	-0.6903	-0.6588	-0.628	-0.5978	-0.5681	-0.5388	-0.5101	-0.4817	-0.4538	-0.4261	-0.3989	-0.3719	-0.3451	-0.3186	-0.2924	-0.2663	-0.2404	-0.2147	-0.1891	-0.1637	-0.1383	-0.113	-0.0878	-0.0627
30250	LRS	-0.1252	-0.1058	-0.0547	-0.0756	-0.0641	-0.0861	-0.0583	-0.0295	-0.0383	-0.0275	-0.0622	-0.0443	-0.0403	0.0257	-0.0604	-0.0588	-0.0495	-0.0253	-0.0688	-0.0042	-0.0532	-0.0185	-0.0155	-0.026	0.0025	-0.0163	-0.0419	0.0057	-0.0464	-0.0149	-0.0207	-0.0356	-0.0159	-0.0101	-0.0306	-0.0602	-0.0268	-0.0418	0.0043	-0.0183	-0.0016	-0.0123	-0.0162	-0.0132	0.0172	-0.0319	-0.0206	-0.0155
30250	fitLine	-0.1074	-0.0857	-0.0755	-0.0687	-0.0637	-0.0596	-0.0562	-0.0533	-0.0507	-0.0484	-0.0464	-0.0445	-0.0428	-0.0412	-0.0397	-0.0384	-0.0371	-0.0359	-0.0347	-0.0336	-0.0326	-0.0316	-0.0307	-0.0298	-0.0289	-0.0281	-0.0273	-0.0265	-0.0258	-0.0251	-0.0244	-0.0237	-0.0231	-0.0225	-0.0219	-0.0213	-0.0207	-0.0201	-0.0196	-0.0191	-0.0186	-0.0181	-0.0176	-0.0171	-0.0167	-0.0163	-0.0158	-0.0154
20159	TraitValues	-2.5758	-2.1701	-1.96	-1.8119	-1.6954	-1.5982	-1.5141	-1.4395	-1.3722	-1.3106	-1.2536	-1.2004	-1.1503	-1.1031	-1.0581	-1.0152	-0.9741	-0.9346	-0.8965	-0.8596	-0.8239	-0.7892	-0.7554	-0.7225	-0.6903	-0.6588	-0.628	-0.5978	-0.5681	-0.5388	-0.5101	-0.4817	-0.4538	-0.4261	-0.3989	-0.3719	-0.3451	-0.3186	-0.2924	-0.2663	-0.2404	-0.2147	-0.1891	-0.1637	-0.1383	-0.113	-0.0878	-0.0627
20159	LRS	-0.049	0.0161	-0.0225	-0.0404	-0.1314	-0.0952	-0.0621	-0.059	-0.0201	-0.0774	-0.0499	-0.07	-0.1258	-0.1004	-0.0552	-0.0209	0.0053	-0.0479	-0.08	-0.0244	-0.0423	0.0087	-0.0402	-0.0545	-0.0287	-0.0626	-0.1394	-0.0484	-0.0281	-0.0556	-0.061	-0.0813	-0.0582	-0.0382	-0.0861	-0.0181	-0.0464	-0.032	-0.0732	-0.0004	0.0157	-0.0646	-0.1066	-0.0762	-0.1074	-0.0659	-0.094	-0.0082
30830	TraitValues	-2.5758	-2.1701	-1.96	-1.8119	-1.6954	-1.5982	-1.5141	-1.4395	-1.3722	-1.3106	-1.2536	-1.2004	-1.1503	-1.1031	-1.0581	-1.0152	-0.9741	-0.9346	-0.8965	-0.8596	-0.8239	-0.7892	-0.7554	-0.7225	-0.6903	-0.6588	-0.628	-0.5978	-0.5681	-0.5388	-0.5101	-0.4817	-0.4538	-0.4261	-0.3989	-0.3719	-0.3451	-0.3186	-0.2924	-0.2663	-0.2404	-0.2147	-0.1891	-0.1637	-0.1383	-0.113	-0.0878	-0.0627
30830	LRS	-0.0398	-0.0009	-0.0483	-0.0146	0.0071	0.0157	0.0096	0.0073	0.01	0.0316	0.0013	-0.0209	0.0259	-0.0111	0.0177	-0.0021	-0.0152	0.0008	0.0523	-0.0097	-0.0006	-0.0039	-0.0075	0.0037	0.0404	0.0131	0.0467	-0.0154	0	-0.0033	0.0282	-0.0135	-0.0167	0.0117	-0.0149	-0.0364	-0.026	-0.0157	-0.038	-0.04	0.0104	-0.0166	-0.0318	0.0133	0.0176	0.0263	0.0177	-0.0105
30830	fitLine	-0.0164	-0.0062	-0.0023	-0.0001	0.0013	0.0022	0.0029	0.0033	0.0036	0.0038	0.0039	0.004	0.004	0.0039	0.0038	0.0037	0.0035	0.0033	0.0031	0.0028	0.0026	0.0023	0.002	0.0017	0.0013	0.001	0.0006	0.0003	-0.0001	-0.0005	-0.0009	-0.0013	-0.0017	-0.0022	-0.0026	-0.0031	-0.0036	-0.004	-0.0045	-0.005	-0.0056	-0.0061	-0.0066	-0.0072	-0.0077	-0.0083	-0.0089	-0.0095
20015	TraitValues	-2.5758	-2.1701	-1.96	-1.8119	-1.6954	-1.5982	-1.5141	-1.4395	-1.3722	-1.3106	-1.2536	-1.2004	-1.1503	-1.1031	-1.0581	-1.0152	-0.9741	-0.9346	-0.8965	-0.8596	-0.8239	-0.7892	-0.7554	-0.7225	-0.6903	-0.6588	-0.628	-0.5978	-0.5681	-0.5388	-0.5101	-0.4817	-0.4538	-0.4261	-0.3989	-0.3719	-0.3451	-0.3186	-0.2924	-0.2663	-0.2404	-0.2147	-0.1891	-0.1637	-0.1383	-0.113	-0.0878	-0.0627
20015	LRS	-0.1296	-0.1553	-0.0898	-0.1039	-0.0841	-0.0342	-0.0745	-0.045	-0.0463	-0.0365	-0.0684	-0.0399	-0.042	-0.0211	-0.0395	-0.06	-0.0189	-0.0147	-0.0226	-0.0265	-0.028	-0.0313	-0.0168	-0.0073	-0.0216	-0.0208	-0.0172	-0.0134	-0.0186	-0.0045	-0.057	-0.0199	-0.0223	-0.0115	-0.025	-0.0059	0.0058	-0.0381	-0.0147	-0.0015	0.0086	-0.032	-0.0128	-0.0153	0.0016	-0.0014	-0.0098	-0.0222
20015	fitLine	-0.1344	-0.1027	-0.0881	-0.0784	-0.0712	-0.0655	-0.0608	-0.0567	-0.0532	-0.0501	-0.0473	-0.0447	-0.0424	-0.0403	-0.0383	-0.0365	-0.0348	-0.0332	-0.0317	-0.0303	-0.029	-0.0277	-0.0265	-0.0254	-0.0243	-0.0232	-0.0223	-0.0213	-0.0204	-0.0195	-0.0187	-0.0179	-0.0171	-0.0164	-0.0157	-0.015	-0.0144	-0.0137	-0.0131	-0.0125	-0.012	-0.0114	-0.0109	-0.0104	-0.0099	-0.0095	-0.009	-0.0086
30530	TraitValues	-2.5758	-2.1701	-1.96	-1.8119	-1.6954	-1.5982	-1.5141	-1.4395	-1.3722	-1.3106	-1.2536	-1.2004	-1.1503	-1.1031	-1.0581	-1.0152	-0.9741	-0.9346	-0.8965	-0.8596	-0.8239	-0.7892	-0.7554	-0.7225	-0.6903	-0.6588	-0.628	-0.5978	-0.5681	-0.5388	-0.5101	-0.4817	-0.4538	-0.4261	-0.3989	-0.3719	-0.3451	-0.3186	-0.2924	-0.2663	-0.2404	-0.2147	-0.1891	-0.1637	-0.1383	-0.113	-0.0878	-0.0627
30530	LRS	-0.0399	-0.063	-0.068	-0.0857	-0.044	-0.0249	-0.0856	-0.0508	-0.041	-0.0683	-0.034	-0.0044	-0.0179	-0.0255	-0.0277	-0.0253	-0.0371	-0.0231	-0.0172	-0.0306	-0.0312	-0.0469	-0.0522	-0.0319	-0.0123	0.0102	-0.036	-0.0205	-0.0016	-0.0098	-0.0365	-0.0168	-0.0184	-0.0286	-0.0126	-0.0214	0.0071	-0.017	0.0038	0.0008	-0.0428	-0.0124	-0.0406	-0.0207	-0.0197	-0.004	-0.0035	-0.0149
30530	fitLine	-0.0646	-0.0494	-0.0425	-0.0381	-0.0349	-0.0324	-0.0303	-0.0286	-0.0271	-0.0258	-0.0246	-0.0236	-0.0227	-0.0218	-0.021	-0.0203	-0.0197	-0.0191	-0.0185	-0.018	-0.0176	-0.0171	-0.0167	-0.0163	-0.016	-0.0156	-0.0153	-0.015	-0.0147	-0.0145	-0.0143	-0.014	-0.0138	-0.0136	-0.0135	-0.0133	-0.0131	-0.013	-0.0129	-0.0128	-0.0127	-0.0126	-0.0125	-0.0124	-0.0124	-0.0123	-0.0123	-0.0122
30270	TraitValues	-2.5758	-2.1701	-1.96	-1.8119	-1.6954	-1.5982	-1.5141	-1.4395	-1.3722	-1.3106	-1.2536	-1.2004	-1.1503	-1.1031	-1.0581	-1.0152	-0.9741	-0.9346	-0.8965	-0.8596	-0.8239	-0.7892	-0.7554	-0.7225	-0.6903	-0.6588	-0.628	-0.5978	-0.5681	-0.5388	-0.5101	-0.4817	-0.4538	-0.4261	-0.3989	-0.3719	-0.3451	-0.3186	-0.2924	-0.2663	-0.2404	-0.2147	-0.1891	-0.1637	-0.1383	-0.113	-0.0878	-0.0627
30270	LRS	0.0239	0.0538	0.0461	-0.003	0.0411	-0.005	0.0382	-0.0003	0.0432	0.0182	0.0026	0.0247	0.025	0.0034	-0.0107	-0.0217	-0.0184	0.0064	-0.0032	-0.0174	0.0148	-0.0221	0.0222	0.007	0.0162	-0.001	-0.0246	0.0052	-0.0316	0.0001	0.0077	0.0252	-0.001	-0.0148	0.0066	-0.0031	0.0048	0.0086	-0.0222	-0.0162	0.0003	0.0315	0.0153	-0.0077	-0.0132	-0.0084	-0.0093	-0.0008
30270	fitLine	0.0286	0.0264	0.0245	0.0229	0.0215	0.0202	0.0189	0.0178	0.0167	0.0157	0.0147	0.0137	0.0128	0.0119	0.011	0.0101	0.0093	0.0084	0.0076	0.0068	0.006	0.0052	0.0044	0.0037	0.0029	0.0021	0.0014	0.0006	-0.0001	-0.0009	-0.0016	-0.0024	-0.0031	-0.0038	-0.0046	-0.0053	-0.006	-0.0068	-0.0075	-0.0083	-0.009	-0.0098	-0.0105	-0.0113	-0.012	-0.0128	-0.0136	-0.0143
1070	TraitValues	-2.5758	-2.1701	-1.96	-1.8119	-1.6954	-1.5982	-1.5141	-1.4395	-1.3722	-1.3106	-1.2536	-1.2004	-1.1503	-1.1031	-1.0581	-1.0152	-0.9741	-0.9346	-0.8965	-0.8596	-0.8239	-0.7892	-0.7554	-0.7225	-0.6903	-0.6588	-0.628	-0.5978	-0.5681	-0.5388	-0.5101	-0.4817	-0.4538	-0.4261	-0.3989	-0.3719	-0.3451	-0.3186	-0.2924	-0.2663	-0.2404	-0.2147	-0.1891	-0.1637	-0.1383	-0.113	-0.0878	-0.0627
1070	LRS	-0.1047	-0.0421	-0.022	0.0247	0.0235	0.0084	0.0137	0.0534	0.0321	0.0326	0.0192	0.0417	0.0847	0.0475	0.007	0.0269	0.0392	-0.0118	0.0043	-0.0053	-0.011	0.0062	-0.0079	0.0051	-0.0215	0.0082	0.0285	0.0041	-0.0078	0.0499	-0.0253	0	-0.0174	-0.0229	0.0013	-0.0246	0.0012	-0.0015	-0.0107	-0.0063	-0.0453	-0.009	-0.0177	-0.0147	-0.0068	-0.0568	-0.0265	-0.016
1070	fitLine	0.0339	0.0245	0.0197	0.0163	0.0136	0.0113	0.0094	0.0077	0.0061	0.0047	0.0034	0.0021	0.001	-0.0001	-0.0012	-0.0021	-0.0031	-0.004	-0.0049	-0.0057	-0.0066	-0.0074	-0.0081	-0.0089	-0.0097	-0.0104	-0.0111	-0.0118	-0.0125	-0.0132	-0.0138	-0.0145	-0.0151	-0.0158	-0.0164	-0.017	-0.0176	-0.0182	-0.0188	-0.0194	-0.02	-0.0206	-0.0212	-0.0218	-0.0224	-0.023	-0.0236	-0.0242
30850	TraitValues	-2.5758	-2.1701	-1.96	-1.8119	-1.6954	-1.5982	-1.5141	-1.4395	-1.3722	-1.3106	-1.2536	-1.2004	-1.1503	-1.1031	-1.0581	-1.0152	-0.9741	-0.9346	-0.8965	-0.8596	-0.8239	-0.7892	-0.7554	-0.7225	-0.6903	-0.6588	-0.628	-0.5978	-0.5681	-0.5388	-0.5101	-0.4817	-0.4538	-0.4261	-0.3989	-0.3719	-0.3451	-0.3186	-0.2924	-0.2663	-0.2404	-0.2147	-0.1891	-0.1637	-0.1383	-0.113	-0.0878	-0.0627
30850	LRS	-0.0565	-0.0063	-0.0486	-0.0186	-0.0312	-0.0254	0.0581	-0.0197	-0.0007	0.0373	0.0104	-0.0344	0.0152	-0.0276	-0.0038	0.0541	0.0235	0.0185	-0.0396	-0.0245	-0.0082	-0.0097	-0.0107	-0.0426	-0.0285	-0.0614	-0.0111	-0.0195	-0.0526	-0.0355	-0.0292	-0.0104	-0.0375	-0.029	-0.0287	-0.0434	-0.0244	0.0306	0.0045	-0.0069	-0.0215	0.0103	-0.0418	-0.0053	-0.0779	0.0213	-0.0423	-0.0177
30850	fitLine	-0.0484	-0.0344	-0.0283	-0.0245	-0.0218	-0.0197	-0.0181	-0.0167	-0.0156	-0.0146	-0.0138	-0.0131	-0.0124	-0.0119	-0.0114	-0.0109	-0.0106	-0.0102	-0.0099	-0.0096	-0.0094	-0.0092	-0.009	-0.0089	-0.0087	-0.0086	-0.0085	-0.0085	-0.0084	-0.0084	-0.0083	-0.0083	-0.0083	-0.0083	-0.0084	-0.0084	-0.0085	-0.0086	-0.0086	-0.0087	-0.0088	-0.009	-0.0091	-0.0092	-0.0094	-0.0095	-0.0097	-0.0099
4288	TraitValues	-2.5758	-2.1701	-1.96	-1.8119	-1.6954	-1.5982	-1.5141	-1.4395	-1.3722	-1.3106	-1.2536	-1.2004	-1.1503	-1.1031	-1.0581	-1.0152	-0.9741	-0.9346	-0.8965	-0.8596	-0.8239	-0.7892	-0.7554	-0.7225	-0.6903	-0.6588	-0.628	-0.5978	-0.5681	-0.5388	-0.5101	-0.4817	-0.4538	-0.4261	-0.3989	-0.3719	-0.3451	-0.3186	-0.2924	-0.2663	-0.2404	-0.2147	-0.1891	-0.1637	-0.1383	-0.113	-0.0878	-0.0627
4288	LRS	0.0526	0.0398	0.0345	0.027	0.0303	-0.0459	0.0231	0.0107	0.0136	-0.0463	0.0523	-0.0068	0.0172	0.0409	0.001	-0.0034	0.0163	-0.0228	-0.0236	-0.0459	0.0374	0.0094	-0.0266	0.0243	-0.0648	-0.0634	-0.0294	0.0071	0.03	-0.0112	-0.0191	-0.0133	-0.0316	-0.0838	-0.0279	-0.05	-0.0173	0.0305	-0.0664	-0.0217	0.0021	-0.0346	-0.0396	-0.0564	0.0301	-0.0383	-0.0304	-0.0379
4288	fitLine	0.0592	0.043	0.0346	0.0287	0.024	0.0201	0.0168	0.0138	0.0111	0.0086	0.0063	0.0042	0.0022	0.0003	-0.0015	-0.0032	-0.0048	-0.0064	-0.0079	-0.0094	-0.0108	-0.0122	-0.0136	-0.0149	-0.0162	-0.0174	-0.0187	-0.0199	-0.0211	-0.0222	-0.0234	-0.0245	-0.0256	-0.0268	-0.0278	-0.0289	-0.03	-0.0311	-0.0321	-0.0331	-0.0342	-0.0352	-0.0362	-0.0373	-0.0383	-0.0393	-0.0403	-0.0413
30860	TraitValues	-2.5758	-2.1701	-1.96	-1.8119	-1.6954	-1.5982	-1.5141	-1.4395	-1.3722	-1.3106	-1.2536	-1.2004	-1.1503	-1.1031	-1.0581	-1.0152	-0.9741	-0.9346	-0.8965	-0.8596	-0.8239	-0.7892	-0.7554	-0.7225	-0.6903	-0.6588	-0.628	-0.5978	-0.5681	-0.5388	-0.5101	-0.4817	-0.4538	-0.4261	-0.3989	-0.3719	-0.3451	-0.3186	-0.2924	-0.2663	-0.2404	-0.2147	-0.1891	-0.1637	-0.1383	-0.113	-0.0878	-0.0627
30860	LRS	-0.0308	-0.0516	-0.085	-0.037	-0.0391	-0.0579	-0.0363	-0.0268	-0.0382	-0.0538	-0.0672	-0.028	-0.0236	-0.0454	-0.0109	-0.0336	-0.015	0.0025	-0.0411	-0.0502	-0.0251	-0.037	-0.0254	-0.0209	-0.0387	-0.0495	-0.0337	-0.0306	-0.0064	-0.0074	0.0096	-0.0174	-0.0277	0.025	-0.0555	0.0045	-0.042	-0.0368	-0.0102	-0.0049	-0.0358	-0.0492	-0.005	-0.0172	-0.0156	-0.0162	-0.0105	-0.0195
30860	fitLine	-0.0402	-0.0299	-0.0255	-0.0228	-0.0209	-0.0194	-0.0183	-0.0174	-0.0166	-0.0159	-0.0154	-0.0149	-0.0145	-0.0142	-0.0138	-0.0136	-0.0134	-0.0132	-0.013	-0.0129	-0.0127	-0.0126	-0.0126	-0.0125	-0.0125	-0.0124	-0.0124	-0.0124	-0.0124	-0.0124	-0.0125	-0.0125	-0.0126	-0.0127	-0.0127	-0.0128	-0.0129	-0.013	-0.0131	-0.0133	-0.0134	-0.0135	-0.0137	-0.0139	-0.014	-0.0142	-0.0144	-0.0146
30870	TraitValues	-2.5758	-2.1701	-1.96	-1.8119	-1.6954	-1.5982	-1.5141	-1.4395	-1.3722	-1.3106	-1.2536	-1.2004	-1.1503	-1.1031	-1.0581	-1.0152	-0.9741	-0.9346	-0.8965	-0.8596	-0.8239	-0.7892	-0.7554	-0.7225	-0.6903	-0.6588	-0.628	-0.5978	-0.5681	-0.5388	-0.5101	-0.4817	-0.4538	-0.4261	-0.3989	-0.3719	-0.3451	-0.3186	-0.2924	-0.2663	-0.2404	-0.2147	-0.1891	-0.1637	-0.1383	-0.113	-0.0878	-0.0627
30870	LRS	-0.1232	-0.0657	-0.051	-0.0508	-0.0625	-0.0061	-0.0414	0.007	-0.0354	-0.0276	-0.0356	-0.0318	-0.0369	-0.0248	-0.0171	-0.0303	-0.0263	-0.0274	-0.0524	0.0127	-0.0212	-0.0508	-0.0261	-0.0341	-0.0142	-0.0595	-0.0452	-0.0382	-0.0335	-0.0502	-0.0336	-0.0547	-0.0613	-0.0181	-0.0591	-0.066	-0.041	-0.0166	-0.0136	-0.0877	-0.0499	-0.0336	-0.0509	-0.0557	0.0016	-0.0307	-0.0369	0.0129
30870	fitLine	-0.0606	-0.0546	-0.0515	-0.0493	-0.0476	-0.0461	-0.0449	-0.0438	-0.0428	-0.0418	-0.041	-0.0402	-0.0395	-0.0388	-0.0381	-0.0375	-0.0369	-0.0363	-0.0357	-0.0352	-0.0346	-0.0341	-0.0336	-0.0331	-0.0326	-0.0322	-0.0317	-0.0313	-0.0308	-0.0304	-0.03	-0.0295	-0.0291	-0.0287	-0.0283	-0.0279	-0.0275	-0.0271	-0.0267	-0.0264	-0.026	-0.0256	-0.0252	-0.0248	-0.0245	-0.0241	-0.0237	-0.0233
30670	TraitValues	-2.5758	-2.1701	-1.96	-1.8119	-1.6954	-1.5982	-1.5141	-1.4395	-1.3722	-1.3106	-1.2536	-1.2004	-1.1503	-1.1031	-1.0581	-1.0152	-0.9741	-0.9346	-0.8965	-0.8596	-0.8239	-0.7892	-0.7554	-0.7225	-0.6903	-0.6588	-0.628	-0.5978	-0.5681	-0.5388	-0.5101	-0.4817	-0.4538	-0.4261	-0.3989	-0.3719	-0.3451	-0.3186	-0.2924	-0.2663	-0.2404	-0.2147	-0.1891	-0.1637	-0.1383	-0.113	-0.0878	-0.0627
30670	LRS	-0.1038	-0.1007	-0.0807	-0.0677	-0.0694	-0.0567	-0.0238	-0.0215	-0.0356	-0.0651	-0.0857	-0.016	-0.0225	-0.0175	-0.0389	-0.0021	0.0095	-0.0169	-0.0509	-0.0226	-0.022	-0.0486	-0.0517	-0.016	0.0101	-0.0148	-0.0703	-0.0074	-0.0241	-0.0135	-0.0152	-0.021	-0.0076	-0.06	-0.0192	-0.0344	-0.0269	-0.0184	0.0013	-0.0138	-0.0394	0.0091	-0.0384	-0.0233	-0.0465	0.0168	-0.0143	-0.009
30670	fitLine	-0.1034	-0.0804	-0.0697	-0.0627	-0.0575	-0.0534	-0.05	-0.0471	-0.0445	-0.0423	-0.0402	-0.0384	-0.0368	-0.0352	-0.0338	-0.0325	-0.0313	-0.0301	-0.0291	-0.0281	-0.0271	-0.0262	-0.0253	-0.0245	-0.0237	-0.023	-0.0223	-0.0216	-0.021	-0.0204	-0.0198	-0.0192	-0.0187	-0.0181	-0.0176	-0.0172	-0.0167	-0.0163	-0.0158	-0.0154	-0.015	-0.0147	-0.0143	-0.0139	-0.0136	-0.0133	-0.013	-0.0127
30000	TraitValues	-2.5758	-2.1701	-1.96	-1.8119	-1.6954	-1.5982	-1.5141	-1.4395	-1.3722	-1.3106	-1.2536	-1.2004	-1.1503	-1.1031	-1.0581	-1.0152	-0.9741	-0.9346	-0.8965	-0.8596	-0.8239	-0.7892	-0.7554	-0.7225	-0.6903	-0.6588	-0.628	-0.5978	-0.5681	-0.5388	-0.5101	-0.4817	-0.4538	-0.4261	-0.3989	-0.3719	-0.3451	-0.3186	-0.2924	-0.2663	-0.2404	-0.2147	-0.1891	-0.1637	-0.1383	-0.113	-0.0878	-0.0627
30000	LRS	-0.0802	-0.0227	0.0007	0.0049	-0.0322	-0.0166	-0.0446	-0.0065	-0.0145	0.0295	-0.0221	-0.017	-0.0111	-0.0009	0.0126	0.0262	-0.038	-0.0234	0.0071	-0.0271	0.0002	-0.004	-0.0035	-0.0328	-0.0326	-0.0434	-0.0276	0.0465	-0.0174	-0.0347	0.0307	0.0134	0.0171	0.0082	-0.0169	-0.0029	-0.0277	0.0045	-0.005	-0.02	-0.0003	-0.0355	-0.0381	-0.0161	-0.0364	-0.03	-0.013	-0.0039
30000	fitLine	-0.0285	-0.0219	-0.0192	-0.0176	-0.0165	-0.0157	-0.015	-0.0146	-0.0142	-0.0139	-0.0136	-0.0134	-0.0132	-0.0131	-0.013	-0.0129	-0.0129	-0.0128	-0.0128	-0.0128	-0.0128	-0.0128	-0.0129	-0.0129	-0.013	-0.0131	-0.0131	-0.0132	-0.0133	-0.0134	-0.0135	-0.0136	-0.0137	-0.0139	-0.014	-0.0142	-0.0143	-0.0145	-0.0146	-0.0148	-0.015	-0.0151	-0.0153	-0.0155	-0.0157	-0.0159	-0.0161	-0.0163
48	TraitValues	-2.5758	-2.1701	-1.96	-1.8119	-1.6954	-1.5982	-1.5141	-1.4395	-1.3722	-1.3106	-1.2536	-1.2004	-1.1503	-1.1031	-1.0581	-1.0152	-0.9741	-0.9346	-0.8965	-0.8596	-0.8239	-0.7892	-0.7554	-0.7225	-0.6903	-0.6588	-0.628	-0.5978	-0.5681	-0.5388	-0.5101	-0.4817	-0.4538	-0.4261	-0.3989	-0.3719	-0.3451	-0.3186	-0.2924	-0.2663	-0.2404	-0.2147	-0.1891	-0.1637	-0.1383	-0.113	-0.0878	-0.0627
48	LRS	-0.2362	-0.2064	-0.1389	-0.1547	-0.1153	-0.1184	-0.1053	-0.0936	-0.0989	-0.0977	-0.0901	-0.0579	-0.0671	-0.0637	-0.0703	-0.0667	-0.0529	-0.0413	-0.0706	-0.0722	-0.0426	-0.0621	-0.0728	0.0044	-0.0448	-0.0081	-0.0066	0.0024	-0.0435	-0.013	-0.0007	-0.0428	-0.0107	-0.0484	-0.0232	-0.011	-0.0073	-0.0197	-0.0292	0.004	0.0118	0.0197	0.0164	0.0151	0.0198	0.0064	0.0219	-0.0138
48	fitLine	-0.2554	-0.1904	-0.1602	-0.1404	-0.1256	-0.1138	-0.1041	-0.0957	-0.0884	-0.082	-0.0762	-0.071	-0.0662	-0.0618	-0.0577	-0.054	-0.0504	-0.0471	-0.044	-0.0411	-0.0383	-0.0357	-0.0332	-0.0308	-0.0286	-0.0264	-0.0244	-0.0224	-0.0205	-0.0187	-0.0169	-0.0153	-0.0137	-0.0121	-0.0106	-0.0092	-0.0078	-0.0065	-0.0052	-0.004	-0.0028	-0.0017	-0.0006	0.0005	0.0015	0.0025	0.0034	0.0043
21002	TraitValues	-2.5758	-2.1701	-1.96	-1.8119	-1.6954	-1.5982	-1.5141	-1.4395	-1.3722	-1.3106	-1.2536	-1.2004	-1.1503	-1.1031	-1.0581	-1.0152	-0.9741	-0.9346	-0.8965	-0.8596	-0.8239	-0.7892	-0.7554	-0.7225	-0.6903	-0.6588	-0.628	-0.5978	-0.5681	-0.5388	-0.5101	-0.4817	-0.4538	-0.4261	-0.3989	-0.3719	-0.3451	-0.3186	-0.2924	-0.2663	-0.2404	-0.2147	-0.1891	-0.1637	-0.1383	-0.113	-0.0878	-0.0627
21002	LRS	-0.2962	-0.1938	-0.1543	-0.1438	-0.128	-0.1168	-0.1239	-0.0784	-0.0903	-0.0918	-0.0555	-0.044	-0.069	-0.0591	-0.0623	-0.0908	-0.0479	-0.0902	-0.0507	-0.055	-0.0476	-0.0321	-0.0307	-0.0314	-0.0335	-0.0193	-0.0009	-0.0375	-0.0183	-0.0694	-0.0303	-0.0095	-0.0198	-0.0042	-0.0098	-0.0023	-0.0228	-0.0004	-0.0266	-0.0054	-0.0071	0.0051	-0.0229	0.023	0.009	-0.0057	0.0018	0.0122
21002	fitLine	-0.2664	-0.1991	-0.1678	-0.1472	-0.1319	-0.1196	-0.1095	-0.1008	-0.0933	-0.0865	-0.0805	-0.0751	-0.0701	-0.0655	-0.0613	-0.0573	-0.0536	-0.0502	-0.0469	-0.0439	-0.041	-0.0382	-0.0356	-0.0331	-0.0308	-0.0285	-0.0263	-0.0243	-0.0223	-0.0204	-0.0185	-0.0168	-0.0151	-0.0135	-0.0119	-0.0104	-0.0089	-0.0075	-0.0062	-0.0049	-0.0036	-0.0024	-0.0013	-0.0001	0.001	0.002	0.003	0.004
[truncated: 52 more columns]
