# Supplementary material for: Distinct genetic architecture in the tails of complex traits
Source: Nature. 2026 May 27;655(8123):676–84. doi: 10.1038/s41586-026-10516-5 (PMC13372694; doi:10.1038/s41586-026-10516-5)
Supplement: Supplementary file 13 — Source Data Extended Data Fig. 5 [file 41586_2026_10516_MOESM13_ESM.xlsx]

## Sheet: EDF 5a
30810	common	Trait-Centiles	0	1	2	3	4	5	6	7	8	9	10	11	12	13	14	15	16	17	18	19	20	21	22	23	24	25	26	27	28	29	30	31	32	33	34	35	36	37	38	39	40	41	42	43	44	45	46
30810	common	Observed-PRS	-0.000319363	-0.000306502	-0.000296158	-0.000286757	-0.000280504	-0.00028138	-0.000278944	-0.000270468	-0.000276546	-0.000266622	-0.000259948	-0.000272171	-0.000258811	-0.000257175	-0.000250928	-0.000262819	-0.000256158	-0.000255233	-0.00026318	-0.000253979	-0.000241415	-0.000252554	-0.00024298	-0.000247688	-0.000250224	-0.000254108	-0.000252006	-0.000239222	-0.000242543	-0.000240894	-0.000236744	-0.000239234	-0.000229451	-0.000240192	-0.000235133	-0.000229244	-0.000241854	-0.000236054	-0.000237699	-0.000233145	-0.000223022	-0.000234794	-0.000230226	-0.000229182	-0.00022393	-0.000221761	-0.000225567
30810	common	Expected-PRS	-0.000322817	-0.000304116	-0.000295894	-0.000290009	-0.000285372	-0.000281468	-0.000278127	-0.000275212	-0.000272588	-0.000270194	-0.000267982	-0.000265853	-0.000263884	-0.000262048	-0.000260312	-0.000258636	-0.000257057	-0.000255528	-0.000254059	-0.00025263	-0.000251301	-0.000249975	-0.000248667	-0.000247386	-0.000246164	-0.000244925	-0.000243705	-0.000242517	-0.00024135	-0.000240243	-0.000239152	-0.000238049	-0.000236962	-0.000235906	-0.000234833	-0.000233748	-0.000232709	-0.000231681	-0.00023064	-0.000229616	-0.00022864	-0.00022765	-0.000226658	-0.000225647	-0.000224689	-0.000223709	-0.000222704
30810	Common+Rare-1%-Recovery	Trait-Centiles
30810	Common+Rare-1%-Recovery	Relative-PRS
30810	CommonPRS-0.1%	Trait-Centiles	0.1	99.9
30810	CommonPRS-0.1%	Relative-PRS	-0.000340442	-9.76171e-05
30810	Common+Rare-0.1%-Recovery	Trait-Centiles	0.1	99.9
30810	Common+Rare-0.1%-Recovery	Relative-PRS	-0.000340442	-9.76171e-05
30070	common	Trait-Centiles	0	1	2	3	4	5	6	7	8	9	10	11	12	13	14	15	16	17	18	19	20	21	22	23	24	25	26	27	28	29	30	31	32	33	34	35	36	37	38	39	40	41	42	43	44	45	46
30070	common	Observed-PRS	-0.000128151	-9.37756e-05	-6.73068e-05	-6.99017e-05	-5.95658e-05	-4.6567e-05	-4.75143e-05	-3.54013e-05	-3.76164e-05	-3.84327e-05	-2.01475e-05	-2.87321e-05	-2.96319e-05	-2.81628e-05	-6.26187e-06	-1.19017e-05	-4.45983e-06	3.70431e-06	-7.52732e-07	5.15549e-06	3.26769e-06	3.94889e-06	1.81824e-05	1.68396e-05	9.14509e-06	2.05137e-05	3.12197e-05	3.8629e-05	2.94113e-05	2.52881e-05	3.8201e-05	3.19615e-05	3.32781e-05	2.87683e-05	3.49231e-05	5.02955e-05	4.40358e-05	4.7627e-05	5.97479e-05	4.60371e-05	5.35638e-05	5.89076e-05	7.54091e-05	6.71916e-05	6.31402e-05	5.81718e-05	5.91692e-05
30070	common	Expected-PRS	-0.000130132	-9.35761e-05	-7.76268e-05	-6.63381e-05	-5.74736e-05	-4.9998e-05	-4.37395e-05	-3.81402e-05	-3.30122e-05	-2.8413e-05	-2.41295e-05	-2.01645e-05	-1.64091e-05	-1.2774e-05	-9.35291e-06	-6.0489e-06	-2.9295e-06	7.95241e-08	2.86326e-06	5.70505e-06	8.30593e-06	1.08135e-05	1.32996e-05	1.58001e-05	1.8221e-05	2.05332e-05	2.28384e-05	2.50838e-05	2.73056e-05	2.94743e-05	3.16345e-05	3.3799e-05	3.58725e-05	3.79484e-05	4.00332e-05	4.21095e-05	4.41113e-05	4.61566e-05	4.80973e-05	5.00345e-05	5.19751e-05	5.3956e-05	5.59125e-05	5.77498e-05	5.9643e-05	6.15465e-05	6.34326e-05
30070	Common+Rare-1%-Recovery	Trait-Centiles	99
30070	Common+Rare-1%-Recovery	Relative-PRS	0.000171512
30070	CommonPRS-0.1%	Trait-Centiles	0.1	99.9
30070	CommonPRS-0.1%	Relative-PRS	-0.0001466	7.29381e-05
30070	Common+Rare-0.1%-Recovery	Trait-Centiles	0.1	99.9
30070	Common+Rare-0.1%-Recovery	Relative-PRS	-0.0001466	-5.18314e-05
30020	common	Trait-Centiles	0	1	2	3	4	5	6	7	8	9	10	11	12	13	14	15	16	17	18	19	20	21	22	23	24	25	26	27	28	29	30	31	32	33	34	35	36	37	38	39	40	41	42	43	44	45	46
30020	common	Observed-PRS	-3.34694e-06	-7.74818e-06	-7.79145e-06	-7.39135e-06	-7.21492e-06	-5.46492e-06	-6.75738e-06	-7.34894e-06	-6.26342e-06	-6.4641e-06	-7.46733e-06	-6.43643e-06	-5.42348e-06	-3.94131e-06	-5.22732e-06	-5.06931e-06	-5.35552e-06	-5.11684e-06	-2.48655e-06	-3.58211e-06	-2.45977e-06	-2.89689e-06	-9.19411e-07	-1.75901e-06	-3.59194e-06	-2.23519e-06	-1.60399e-06	-1.65854e-07	-1.45585e-06	-2.30846e-06	-2.28315e-06	-6.83051e-07	-1.22811e-06	-1.44926e-07	-1.08567e-06	-9.24263e-07	3.07235e-07	9.23418e-07	1.63944e-06	1.39848e-06	1.35012e-06	1.89421e-06	1.33599e-06	1.86402e-06	3.1276e-06	2.28814e-06	3.12264e-06
30020	common	Expected-PRS	-1.76803e-05	-1.37381e-05	-1.20176e-05	-1.08447e-05	-9.93407e-06	-9.17431e-06	-8.50224e-06	-7.90855e-06	-7.37047e-06	-6.87572e-06	-6.4291e-06	-6.00435e-06	-5.61449e-06	-5.24196e-06	-4.88857e-06	-4.55488e-06	-4.23191e-06	-3.92265e-06	-3.61949e-06	-3.32075e-06	-3.03737e-06	-2.76099e-06	-2.48565e-06	-2.22654e-06	-1.97399e-06	-1.73239e-06	-1.48415e-06	-1.24109e-06	-1.00866e-06	-7.71556e-07	-5.43116e-07	-3.14617e-07	-8.98357e-08	1.35042e-07	3.54587e-07	5.72108e-07	7.85082e-07	9.97902e-07	1.20574e-06	1.41224e-06	1.61489e-06	1.81903e-06	2.0222e-06	2.22423e-06	2.42468e-06	2.62739e-06	2.82516e-06
30020	Common+Rare-1%-Recovery	Trait-Centiles	0
30020	Common+Rare-1%-Recovery	Relative-PRS	-5.35362e-06
30020	CommonPRS-0.1%	Trait-Centiles	0.1	99.9
30020	CommonPRS-0.1%	Relative-PRS	1.11879e-06	2.65116e-05
30020	Common+Rare-0.1%-Recovery	Trait-Centiles	0.1	99.9
30020	Common+Rare-0.1%-Recovery	Relative-PRS	-1.13262e-05	2.65116e-05
20015	common	Trait-Centiles	0	1	2	3	4	5	6	7	8	9	10	11	12	13	14	15	16	17	18	19	20	21	22	23	24	25	26	27	28	29	30	31	32	33	34	35	36	37	38	39	40	41	42	43	44	45	46
20015	common	Observed-PRS	-3.03674e-05	-3.5495e-05	-3.59287e-05	-3.55358e-05	-3.35567e-05	-3.20432e-05	-3.24697e-05	-3.02023e-05	-3.04979e-05	-2.88496e-05	-3.01153e-05	-2.87345e-05	-2.75347e-05	-2.63889e-05	-2.73818e-05	-2.64005e-05	-2.4251e-05	-2.59953e-05	-2.637e-05	-2.54366e-05	-2.41962e-05	-2.40911e-05	-2.40244e-05	-2.31525e-05	-2.30364e-05	-2.30986e-05	-2.35779e-05	-2.22573e-05	-2.05987e-05	-2.10044e-05	-2.16874e-05	-2.09998e-05	-1.99146e-05	-1.97761e-05	-2.13262e-05	-2.04741e-05	-2.04542e-05	-1.86112e-05	-1.89182e-05	-1.96684e-05	-1.86018e-05	-1.76531e-05	-1.83376e-05	-1.70484e-05	-1.76446e-05	-1.51688e-05	-1.56771e-05
20015	common	Expected-PRS	-4.48429e-05	-3.94388e-05	-3.71232e-05	-3.54566e-05	-3.41506e-05	-3.30768e-05	-3.2148e-05	-3.13371e-05	-3.05863e-05	-2.99176e-05	-2.92921e-05	-2.87148e-05	-2.81612e-05	-2.76527e-05	-2.717e-05	-2.66946e-05	-2.62316e-05	-2.57919e-05	-2.53723e-05	-2.49608e-05	-2.45634e-05	-2.41748e-05	-2.37974e-05	-2.34375e-05	-2.30822e-05	-2.27289e-05	-2.23904e-05	-2.2061e-05	-2.17336e-05	-2.14038e-05	-2.10874e-05	-2.07757e-05	-2.04637e-05	-2.0159e-05	-1.98587e-05	-1.95522e-05	-1.92538e-05	-1.89615e-05	-1.86751e-05	-1.83782e-05	-1.8097e-05	-1.78139e-05	-1.75312e-05	-1.72493e-05	-1.69695e-05	-1.6694e-05	-1.64129e-05
20015	Common+Rare-1%-Recovery	Trait-Centiles	0	99
20015	Common+Rare-1%-Recovery	Relative-PRS	-3.21045e-05	4.97754e-06
20015	CommonPRS-0.1%	Trait-Centiles	0.1	99.9
20015	CommonPRS-0.1%	Relative-PRS	-2.53349e-05	1.59741e-06
20015	Common+Rare-0.1%-Recovery	Trait-Centiles	0.1	99.9
20015	Common+Rare-0.1%-Recovery	Relative-PRS	-3.8854e-05	1.13636e-06
30810	RarePRS	Trait-Centiles	0	1	2	3	4	5	6	7	8	9	10	11	12	13	14	15	16	17	18	19	20	21	22	23	24	25	26	27	28	29	30	31	32	33	34	35	36	37	38	39	40	41	42	43	44	45	46
30810	RarePRS	Observed-PRS	-0.00141757	-0.00286815	-0.00299674	-0.00377886	-0.00146343	-0.00235118	-0.00133653	-0.00284444	-0.00242319	-0.00196068	0.000360068	-0.00418469	-0.00161603	-0.00163575	-0.00348625	-0.00346355	-0.000964055	-0.00195212	-6.9491e-05	-0.00257579	-0.00274812	-0.0019804	-0.00360639	-0.00111666	-0.00134127	-0.000279301	-0.000237459	-0.000599692	-0.00104036	-0.00168093	-0.00155945	-0.00302501	-0.00353342	-0.00018533	-0.00217886	-0.00215485	0.000231479	0.000583047	-0.00311035	-0.00176221	-0.000722475	-0.000728281	-0.00163575	0.000730856	-0.000574039	0.00171463	-0.00286815
30810	RarePRS	Expected-PRS	-0.00481709	-0.00403603	-0.00369301	-0.00344799	-0.00325572	-0.00309329	-0.00295431	-0.00283193	-0.00272271	-0.00262339	-0.0025315	-0.00244379	-0.00236231	-0.00228632	-0.00221385	-0.00214379	-0.00207792	-0.00201438	-0.00195376	-0.00189468	-0.00184006	-0.00178495	-0.00173012	-0.00167667	-0.0016255	-0.00157406	-0.00152344	-0.00147439	-0.00142626	-0.0013805	-0.00133503	-0.00128928	-0.00124451	-0.00120061	-0.0011559	-0.00111068	-0.00106701	-0.00102411	-0.000980884	-0.00093876	-0.000898098	-0.000857398	-0.000816129	-0.000773968	-0.000734091	-0.000693233	-0.000651508
30810	RarePRS-0.1%	Trait-Centiles	0.1	99.9
30810	RarePRS-0.1%	Relative-PRS	-0.00150738	0.00993247
30070	RarePRS	Trait-Centiles	0	1	2	3	4	5	6	7	8	9	10	11	12	13	14	15	16	17	18	19	20	21	22	23	24	25	26	27	28	29	30	31	32	33	34	35	36	37	38	39	40	41	42	43	44	45	46
30070	RarePRS	Observed-PRS	-0.00169445	-0.000916676	-0.000559289	-0.000690347	-0.000916112	-0.00224934	-0.00246691	-0.00180371	-0.000660944	-0.00016961	-0.000711504	-0.00100868	9.3653e-05	-0.00287855	-0.000463939	0.000904328	-0.000433317	0.000192311	-0.000779616	0.0014326	0.000690431	0.000273565	-0.00018459	-0.000417679	-0.000758233	-0.00105247	0.00070931	7.89767e-05	-0.00103701	0.00158067	-0.00101711	-0.00117139	0.000447383	-0.00164886	-0.00121409	-0.00153955	-0.000390908	0.000152035	0.00111462	0.000852013	-0.000303791	-0.000960112	0.00074953	-0.000242908	-0.000851657	0.000892236	0.000274798
30070	RarePRS	Expected-PRS	-0.00781806	-0.0061584	-0.00543492	-0.00492343	-0.00451864	-0.00417656	-0.00389113	-0.00363698	-0.00340345	-0.00319585	-0.00300121	-0.00282044	-0.00264892	-0.00248334	-0.00232823	-0.00217885	-0.00203558	-0.00189934	-0.00177319	-0.00164402	-0.00152548	-0.0014108	-0.00129821	-0.00118467	-0.00107548	-0.000970941	-0.000866908	-0.000766033	-0.000664996	-0.000566516	-0.000468618	-0.000370366	-0.000276334	-0.000181954	-8.73386e-05	6.1143e-06	9.6735e-05	0.000189691	0.000278528	0.000366137	0.000454174	0.000543906	0.000632507	0.000715828	0.000801703	0.000888152	0.000973499
30070	RarePRS-0.1%	Trait-Centiles	0.1	99.9
30070	RarePRS-0.1%	Relative-PRS	-0.00193169	0.125332
30020	RarePRS	Trait-Centiles	0	1	2	3	4	5	6	7	8	9	10	11	12	13	14	15	16	17	18	19	20	21	22	23	24	25	26	27	28	29	30	31	32	33	34	35	36	37	38	39	40	41	42	43	44	45	46
30020	RarePRS	Observed-PRS	-0.0616132	-0.0109784	-0.00244186	-0.00346545	-0.00244186	-0.00195349	-0.00219767	-0.00297708	-0.00244186	-0.000976744	-0.00370667	-0.00122093	-0.000976744	-0.00146512	-0.00122093	-0.000488372	-0.000732558	-0.00219767	-0.00146512	-0.00297708	-0.00170793	-0.000976744	-0.00122093	-0.000244186	-0.000488372	-0.000244186	-0.000732558	-0.000976744	-0.000976744	-0.000488372	-0.000487981	-0.0017093	-0.000732558	-0.000244186	-0.000976744	-0.000976744	-0.000488372	-0.000732558	-0.000488372	-0.000244186	-0.000487981	-0.00219767	-0.000488372	-0.000488372	-0.000732558	-0.00244186	-0.000488372
30020	RarePRS	Expected-PRS	-0.00813657	-0.00693488	-0.00641052	-0.00605497	-0.00578014	-0.00554931	-0.00534499	-0.00516495	-0.00500088	-0.00485054	-0.00471433	-0.00458491	-0.00446644	-0.00435311	-0.00424597	-0.00414498	-0.00404645	-0.00395233	-0.0038597	-0.00376875	-0.00368242	-0.00359827	-0.00351395	-0.00343565	-0.00335924	-0.00328565	-0.0032101	-0.00313642	-0.00306568	-0.00299369	-0.00292382	-0.00285364	-0.00278441	-0.00271598	-0.00264936	-0.00258318	-0.0025184	-0.00245387	-0.00239118	-0.0023285	-0.00226639	-0.00220373	-0.00214207	-0.00208052	-0.00201941	-0.00195798	-0.00189782
30020	RarePRS-0.1%	Trait-Centiles	0.1	99.9
30020	RarePRS-0.1%	Relative-PRS	-0.103819	-0.000429562
20015	RarePRS	Trait-Centiles	0	1	2	3	4	5	6	7	8	9	10	11	12	13	14	15	16	17	18	19	20	21	22	23	24	25	26	27	28	29	30	31	32	33	34	35	36	37	38	39	40	41	42	43	44	45	46
20015	RarePRS	Observed-PRS	-0.0431847	-0.00651064	-0.0105633	-0.00516982	-0.0053638	-0.0061716	-0.0046524	-0.00520686	-0.00377848	-0.00632615	-0.00533744	-0.00531899	-0.00385549	-0.00520797	-0.00610815	-0.00310916	-0.00328023	-0.00483639	-0.00291226	-0.00528079	-0.00315423	-0.00586338	-0.00517305	-0.00533436	-0.00353387	-0.00378087	-0.0018065	-0.00352839	-0.00508836	-0.00409309	-0.00148408	-0.0034392	-0.0038099	-0.00315199	-0.00416687	-0.00376864	-0.00539334	-0.00465598	-0.00290809	-0.00367772	-0.00353121	-0.0043397	-0.00239086	-0.00212631	-0.00298563	-0.00267016	-0.00300379
20015	RarePRS	Expected-PRS	-0.0105137	-0.00924105	-0.00870068	-0.00831089	-0.00800463	-0.00775141	-0.00753232	-0.00734095	-0.00716383	-0.00700638	-0.00685955	-0.0067227	-0.00659246	-0.00647324	-0.00635962	-0.00624709	-0.00613791	-0.00603503	-0.00593669	-0.00584041	-0.00574741	-0.00565583	-0.00556628	-0.00548185	-0.00539849	-0.00531558	-0.00523618	-0.00515907	-0.00508218	-0.00500447	-0.00493038	-0.00485742	-0.00478416	-0.00471257	-0.00464209	-0.00457012	-0.00450027	-0.00443128	-0.00436382	-0.00429371	-0.00422759	-0.00416051	-0.00409406	-0.00402809	-0.00396221	-0.00389744	-0.00383137
20015	RarePRS-0.1%	Trait-Centiles	0.1	99.9
20015	RarePRS-0.1%	Relative-PRS	-0.0511938	0.00167446
[truncated: 53 more columns]

## Sheet: EDF 5b
Trait-ID	Tail	PRS-Type	Data-Type	Values
30070	upper	all	Bins	0.99	0.991	0.992	0.993	0.994	0.995	0.996	0.997	0.998	0.999
30070	upper	Common PRS	%SampleWithHighPRS	0.12	0.073	0.072	0.097	0.09	0.117	0.1	0.043	0.078	0.04
30070	upper	Common PRS	%SampleWithHighPRS-ConfidenceIntervals	0.096-0.144	0.05-0.096	0.049-0.095	0.07-0.124	0.059-0.121	0.086-0.148	0.072-0.128	0.02-0.066	0.053-0.103	0.022-0.058
30070	upper	Rare+Common PRS	%SampleWithHighPRS	0.125	0.079	0.132	0.105	0.154	0.123	0.11	0.083	0.104	0.16
30070	upper	Rare+Common PRS	%SampleWithHighPRS-ConfidenceIntervals	0.101-0.149	0.053-0.105	0.104-0.16	0.077-0.133	0.123-0.185	0.092-0.154	0.079-0.141	0.06-0.106	0.077-0.131	0.127-0.193
30070	upper	Rare PRS	%SampleWithHighPRS	0.056	0.053	0.12	0.089	0.132	0.04	0.056	0.073	0.086	0.298
30070	upper	Rare PRS	%SampleWithHighPRS-ConfidenceIntervals	0.035-0.077	0.03-0.076	0.091-0.149	0.063-0.115	0.109-0.155	0.022-0.058	0.035-0.077	0.05-0.096	0.065-0.107	0.257-0.339
20015	upper	all	Bins	0.99	0.991	0.992	0.993	0.994	0.995	0.996	0.997	0.998	0.999
20015	upper	Common PRS	%SampleWithHighPRS	0.161	0.201	0.245	0.189	0.179	0.217	0.159	0.115	0.128	0.163
20015	upper	Common PRS	%SampleWithHighPRS-ConfidenceIntervals	0.132-0.19	0.17-0.232	0.211-0.279	0.157-0.221	0.149-0.209	0.182-0.252	0.132-0.186	0.09-0.14	0.102-0.154	0.134-0.192
20015	upper	Rare+Common PRS	%SampleWithHighPRS	0.143	0.194	0.249	0.226	0.188	0.218	0.163	0.123	0.139	0.175
20015	upper	Rare+Common PRS	%SampleWithHighPRS-ConfidenceIntervals	0.115-0.171	0.164-0.224	0.215-0.283	0.195-0.257	0.157-0.219	0.184-0.252	0.135-0.191	0.1-0.146	0.115-0.163	0.145-0.205
20015	upper	Rare PRS	%SampleWithHighPRS	0.075	0.043	0.093	0.097	0.094	0.062	0.062	0.05	0.081	0.069
20015	upper	Rare PRS	%SampleWithHighPRS-ConfidenceIntervals	0.054-0.096	0.027-0.059	0.07-0.116	0.082-0.112	0.071-0.117	0.043-0.081	0.043-0.081	0.033-0.067	0.06-0.102	0.049-0.089
30020	lower	all	Bins	0.01	0.009	0.008	0.007	0.006	0.005	0.004	0.003	0.002	0.001
30020	lower	Common PRS	%SampleWithLowPRS	0.064	0.05	0.124	0.105	0.069	0.111	0.089	0.058	0.064	0.052
30020	lower	Common PRS	%SampleWithLowPRS-ConfidenceIntervals	0.042-0.086	0.032-0.068	0.097-0.151	0.077-0.133	0.048-0.09	0.086-0.136	0.063-0.115	0.039-0.077	0.042-0.086	0.033-0.071
30020	lower	Rare+Common PRS	%SampleWithLowPRS	0.088	0.06	0.12	0.12	0.071	0.116	0.09	0.084	0.074	0.199
30020	lower	Rare+Common PRS	%SampleWithLowPRS-ConfidenceIntervals	0.063-0.113	0.042-0.078	0.092-0.148	0.091-0.149	0.049-0.093	0.09-0.142	0.064-0.116	0.062-0.106	0.052-0.096	0.167-0.231
30020	lower	Rare PRS	%SampleWithLowPRS	0.08	0.064	0.048	0.065	0.064	0.056	0.081	0.094	0.106	0.294
30020	lower	Rare PRS	%SampleWithLowPRS-ConfidenceIntervals	0.056-0.104	0.042-0.086	0.029-0.067	0.043-0.087	0.042-0.086	0.035-0.077	0.057-0.105	0.072-0.116	0.075-0.137	0.249-0.339
20015	lower	all	Bins	0.01	0.009	0.008	0.007	0.006	0.005	0.004	0.003	0.002	0.001
20015	lower	Common PRS	%SampleWithLowPRS	0.151	0.188	0.149	0.132	0.125	0.129	0.127	0.155	0.159	0.137
20015	lower	Common PRS	%SampleWithLowPRS-ConfidenceIntervals	0.119-0.183	0.159-0.217	0.121-0.177	0.103-0.161	0.099-0.151	0.103-0.155	0.105-0.149	0.126-0.184	0.131-0.187	0.11-0.164
20015	lower	Rare+Common PRS	%SampleWithLowPRS	0.159	0.195	0.148	0.137	0.15	0.122	0.126	0.159	0.175	0.259
20015	lower	Rare+Common PRS	%SampleWithLowPRS-ConfidenceIntervals	0.126-0.192	0.166-0.224	0.122-0.174	0.109-0.165	0.122-0.178	0.097-0.147	0.105-0.147	0.132-0.186	0.147-0.203	0.225-0.293
20015	lower	Rare PRS	%SampleWithLowPRS	0.08	0.101	0.031	0.056	0.05	0.037	0.019	0.056	0.151	0.323
20015	lower	Rare PRS	%SampleWithLowPRS-ConfidenceIntervals	0.056-0.104	0.08-0.122	0.017-0.045	0.038-0.074	0.033-0.067	0.022-0.052	0.008-0.03	0.038-0.074	0.122-0.18	0.286-0.36

## Sheet: EDF 5c
Tail Size	SignificantPOPoutEffects
1%	0.085	0.062	0.437	0.27	0.14	0.171	0.12	0.137	0.27	0.321	0.066	0.194	0.149	0.294	0.1404	0.2955	0.189	0.154	0.18	0.095	0.114	0.075	0.166	0.064	0.0841	0.1111	0.147	0.0915	0.18	0.065	0.123	0.276	0.369	0.258	0.444	0.105	0.093	0.496	0.357	0.259	0.178	0.163	0.185	0.131	0.169	0.283	0.125	0.427	0.242
0.1%	0.35	0.33	0.709	0.596	0.39	0.26	0.32	0.23	0.43	0.67	0.16	0.49	0.17	0.44	0.2113	0.2955	0.39	0.43	0.2	0.354	0.416	0.327	0.38	0.32	0.1141	0.1111	0.32	0.1315	0.39	0.479	0.301	0.643	0.7	0.4	0.96	0.805	0.319	0.855	1.039	0.547	0.419	0.619	0.374	0.286	0.349	0.659	0.677	0.732	0.742
[truncated: 49 more columns]

## Sheet: EDF 5d
Tail Size	POPoutReductions
1%	0.12	0.05	0.01	0	0.01	0.01	0	0.01	0.06	0.01	0.14	0.04	0.15	0.69	0.38	0.05	0.6	0.06	0	0.07	0.07	0	0.22	0.11	0.08	0.02	0.18	0.32	0.07	0.03	0.01	0.34	0.12	0.17	0.29	0.38	0.02	0	0.26	0.9	0.07	0.07	0.2	0	0.13	1	0.01	0	0.02
0.1%	0.693	0.037	0.034	0.001	0.011	0.028	0	0	0.385	0	0.662	0.092	0.179	0.365	0.63	0.247	0.907	0	0	0.243	0.218	0	0.331	0.033	0.137	0.508	0.262	0.63	0.221	0	0	0.158	0.029	0.701	0.326	0.344	0	0	0.669	0.852	1	0.002	0.931	0	0.621	1	0	0	0.014
[truncated: 17 more columns]
