# Supplementary material for: Distinct genetic architecture in the tails of complex traits
Source: Nature. 2026 May 27;655(8123):676–84. doi: 10.1038/s41586-026-10516-5 (PMC13372694; doi:10.1038/s41586-026-10516-5)
Supplement: Supplementary file 14 — Source Data Extended Data Fig. 6 [file 41586_2026_10516_MOESM14_ESM.xlsx]

## Sheet: EDF 6a
axType	valType	values
Trait Quantiles	X-Range	1	2	3	4	5	6	11	16	21	26	31	36	41	46	51	56	61	66	71	76	81	86	91	96	97	98	99	100
Rare Enrichement	10k	2.11	2.21	2.07	1.96	1.92	1.76	1.62	1.52	1.44	1.44	1.4	1.37	1.36	1.36	1.38	1.4	1.41	1.41	1.45	1.47	1.54	1.61	1.74	1.88	1.89	2.06	2.11	2.1
Rare Enrichement	50k	1.9	1.93	1.8	1.78	1.73	1.57	1.48	1.42	1.35	1.37	1.33	1.29	1.32	1.29	1.32	1.31	1.33	1.34	1.37	1.39	1.44	1.5	1.64	1.74	1.74	1.91	1.94	2.11
Rare Enrichement	100k	1.98	1.97	1.75	1.77	1.72	1.6	1.51	1.41	1.36	1.38	1.35	1.32	1.32	1.31	1.3	1.33	1.36	1.35	1.37	1.4	1.46	1.52	1.62	1.78	1.7	1.9	1.96	2.04

## Sheet: EDF 6b
axType	valType	values
Trait Quantiles	X-Range	1	2	3	4	5	6	11	16	21	26	31	36	41	46	51	56	61	66	71	76	81	86	91	96	97	98	99	100
Rare Enrichement	10k	5.27	5.04	4.01	3.51	3.14	2.15	1.5	1.17	0.91	0.82	0.68	0.61	0.64	0.54	0.55	0.6	0.61	0.67	0.8	0.82	1.07	1.39	2.03	2.79	3.08	3.99	4.49	4.92
Rare Enrichement	50k	5.3	4.5	3.31	3.1	2.85	1.98	1.42	1.17	0.95	0.9	0.73	0.73	0.69	0.66	0.69	0.72	0.74	0.79	0.93	0.97	1.23	1.55	2.09	2.75	2.94	3.68	4.15	5.45
Rare Enrichement	100k	5.27	4.32	3.13	3.13	2.82	1.99	1.47	1.15	0.95	0.87	0.8	0.73	0.73	0.69	0.69	0.71	0.77	0.75	0.83	0.94	1.18	1.49	2.06	2.84	2.97	3.72	4.21	5.37

## Sheet: EDF 6c
axType	valType	values
Trait Quantiles	X-Range	1	2	3	4	5	6	11	16	21	26	31	36	41	46	51	56	61	66	71	76	81	86	91	96	97	98	99	100
Rare Enrichement	10k	8.06	6.48	4.86	4.43	3.21	1.78	0.91	0.64	0.51	0.48	0.35	0.31	0.27	0.33	0.28	0.32	0.33	0.39	0.42	0.48	0.65	0.97	1.96	3.29	4.49	5.15	7	8.43
Rare Enrichement	50k	6.91	5.04	3.98	3.57	2.86	1.63	0.98	0.75	0.62	0.53	0.45	0.41	0.39	0.34	0.34	0.34	0.39	0.46	0.54	0.62	0.8	1.21	2.12	2.99	3.58	4.18	5.66	7.47
Rare Enrichement	100k	6.84	5.33	4.01	3.86	2.97	1.75	1.04	0.68	0.55	0.51	0.41	0.38	0.37	0.34	0.33	0.35	0.36	0.42	0.49	0.61	0.73	1.07	1.81	2.63	3.14	3.71	5.21	6.83

## Sheet: EDF 6d
axType	valType	values
Trait Quantiles	X-Range	1	2	3	4	5	6	11	16	21	26	31	36	41	46	51	56	61	66	71	76	81	86	91	96	97	98	99	100
Rare Enrichement	10k	9.8	5.05	3.3	3.46	2.58	2.75	2.04	1.17	1.11	0.95	0.82	0.84	0.89	0.81	0.78	0.88	0.85	0.88	1.11	1.07	1.32	2.09	3.05	2.6	3.85	3.69	5.73	9.19
Rare Enrichement	50k	8.9	4.54	2.85	3.22	2.34	2.48	1.69	1.39	1.12	1.11	0.87	0.99	1.03	0.78	0.91	0.97	1.15	0.95	1.07	1.22	1.5	2.07	3	2.56	2.77	3.61	5.31	11.06
Rare Enrichement	100k	8.53	3.79	3.35	2.73	2.41	2.47	1.76	1.36	1.06	0.99	0.86	0.94	0.93	0.8	0.86	0.82	1.12	0.88	1.06	1.21	1.27	1.97	3.01	2.51	3.17	3.18	4.25	10.81

## Sheet: EDF 6e
axType	valType	values
Trait Quantiles	X-Range	1	2	3	4	5	6	11	16	21	26	31	36	41	46	51	56	61	66	71	76	81	86	91	96	97	98	99	100
Rare Enrichement	gamma(u=0.05)	2.1	2.23	2.12	2	1.96	1.85	1.73	1.61	1.6	1.54	1.5	1.5	1.53	1.48	1.51	1.52	1.55	1.54	1.59	1.64	1.65	1.79	1.95	2.09	2.18	2.26	2.19	2.09
Rare Enrichement	gamma(u=0.1)	2.11	2.21	2.07	1.96	1.92	1.76	1.62	1.52	1.44	1.44	1.4	1.37	1.36	1.36	1.38	1.4	1.41	1.41	1.45	1.47	1.54	1.61	1.74	1.88	1.89	2.06	2.11	2.1
Rare Enrichement	gamma(u=0.2)	1.72	1.73	1.73	1.73	1.63	1.5	1.41	1.36	1.29	1.32	1.31	1.26	1.29	1.28	1.25	1.24	1.28	1.27	1.29	1.31	1.33	1.44	1.53	1.65	1.59	1.6	1.72	1.66
Rare Enrichement	gaussian	1.36	1.42	1.44	1.37	1.37	1.32	1.28	1.25	1.22	1.22	1.18	1.15	1.14	1.16	1.16	1.17	1.18	1.2	1.23	1.26	1.29	1.33	1.41	1.46	1.47	1.55	1.52	1.48

## Sheet: EDF 6f
axType	valType	values
Trait Quantiles	X-Range	1	2	3	4	5	6	11	16	21	26	31	36	41	46	51	56	61	66	71	76	81	86	91	96	97	98	99	100
Rare Enrichement	gamma(u=0.05)	6.17	5.53	4.65	3.78	3.27	2.08	1.37	0.98	0.8	0.6	0.53	0.52	0.44	0.46	0.49	0.51	0.56	0.66	0.72	0.86	1.08	1.53	2.31	3.33	4.05	5.17	5.39	5.82
Rare Enrichement	gamma(u=0.1)	5.27	5.04	4.01	3.51	3.14	2.15	1.5	1.17	0.91	0.82	0.68	0.61	0.64	0.54	0.55	0.6	0.61	0.67	0.8	0.82	1.07	1.39	2.03	2.79	3.08	3.99	4.49	4.92
Rare Enrichement	gamma(u=0.2)	3.26	3.35	2.93	2.8	2.31	1.84	1.33	1.06	0.85	0.81	0.74	0.7	0.72	0.72	0.64	0.65	0.71	0.71	0.81	0.96	1.1	1.39	1.81	2.27	2.5	2.55	3.11	3.24
Rare Enrichement	gaussian	1.87	1.86	1.85	1.76	1.59	1.43	1.26	1.15	1.13	1.07	0.98	0.98	0.94	0.98	0.97	0.99	1.02	1.01	1.1	1.19	1.25	1.41	1.65	1.79	1.88	2.09	2.51	2.24

## Sheet: EDF 6g
axType	valType	values
Trait Quantiles	X-Range	1	2	3	4	5	6	11	16	21	26	31	36	41	46	51	56	61	66	71	76	81	86	91	96	97	98	99	100
Rare Enrichement	gamma(u=0.05)	9.89	8	5.82	4.13	3.4	1.94	0.97	0.64	0.47	0.37	0.33	0.32	0.28	0.25	0.26	0.26	0.3	0.35	0.43	0.55	0.74	1.06	2.2	3.65	4.63	5.21	6.74	8.03
Rare Enrichement	gamma(u=0.1)	8.06	6.48	4.86	4.43	3.21	1.78	0.91	0.64	0.51	0.48	0.35	0.31	0.27	0.33	0.28	0.32	0.33	0.39	0.42	0.48	0.65	0.97	1.96	3.29	4.49	5.15	7	8.43
Rare Enrichement	gamma(u=0.2)	8.92	7.13	5.25	4.32	3.28	1.97	0.98	0.66	0.46	0.36	0.29	0.3	0.25	0.25	0.25	0.27	0.25	0.28	0.35	0.39	0.51	0.86	1.69	3.17	3.73	5.08	6.67	8.41
Rare Enrichement	gaussian	5.53	3.8	2.89	2.25	1.97	1.23	0.72	0.53	0.48	0.4	0.33	0.31	0.3	0.31	0.32	0.3	0.34	0.35	0.42	0.48	0.55	0.85	1.27	2.02	2.45	3	3.73	4.29

## Sheet: EDF 6h
axType	valType	values
Trait Quantiles	X-Range	1	2	3	4	5	6	11	16	21	26	31	36	41	46	51	56	61	66	71	76	81	86	91	96	97	98	99	100
Rare Enrichement	gamma(u=0.05)	14.75	7.6	5.16	2.68	3.28	3.04	1.8	1.14	0.98	1.02	0.91	0.85	0.83	0.74	0.81	0.85	0.77	0.89	1.01	1.16	1.4	2.16	3	3.14	3.43	4.2	6.26	10.02
Rare Enrichement	gamma(u=0.1)	9.8	5.05	3.3	3.46	2.58	2.75	2.04	1.17	1.11	0.95	0.82	0.84	0.89	0.81	0.78	0.88	0.85	0.88	1.11	1.07	1.32	2.09	3.05	2.6	3.85	3.69	5.73	9.19
Rare Enrichement	gamma(u=0.2)	6.63	3.79	2.86	2.75	2.11	2.6	1.76	1.42	1.11	1.21	0.97	0.99	0.9	0.87	0.94	0.81	0.74	0.82	1.01	1.13	1.28	1.64	2.48	2.21	2.78	2.89	2.94	5.2
Rare Enrichement	gaussian	2.42	2.18	1.88	1.59	1.5	1.97	1.6	1.39	1.29	1.2	1.04	1.05	1	1.05	0.97	1.01	1.22	1.14	1.08	1.13	1.36	1.55	1.9	1.77	1.97	1.81	1.92	1.78
