# Supplementary material for: Distinct genetic architecture in the tails of complex traits
Source: Nature. 2026 May 27;655(8123):676–84. doi: 10.1038/s41586-026-10516-5 (PMC13372694; doi:10.1038/s41586-026-10516-5)
Supplement: Supplementary file 15 — Source Data Extended Data Fig. 7 [file 41586_2026_10516_MOESM15_ESM.xlsx]

## Sheet: EDF 7a
Condition	axType	valType	values
All	Trait Quantiles	X-Range	1	2	3	4	5	6	7	8	9	10	15	20	25	30	35	40	45	50	55	60	65	70	75	80	85	90	91	92	93	94	95	96	97	98	99	100
Neutrality	POPout Effects	Averages	0.0641	0.0294	0.0252	0.0206	0.0069	0.0056	0.0008	0.0021	0.0028	0.0007	0.0013	0.0011	0.0019	0.0012	-0.0016	-0.0038	-0.0022	-0.0028	0.0014	0.0006	0.0015	-0.0013	0.0005	0.0004	-0.0021	0.0055	-0.0019	0.0074	0.004	0.0072	0.0084	0.0062	0.0083	0.0171	0.0301	0.0703
Neutrality	POPout Effects	ConfidenceIntervals	0.0287|0.0995	0.0076|0.0512	0.0069|0.0436	0.0062|0.035	-0.0023|0.0161	-0.0046|0.0158	-0.0081|0.0097	-0.0061|0.0104	-0.0045|0.0102	-0.0069|0.0083	-0.0039|0.0065	-0.0032|0.0054	-0.0029|0.0068	-0.0029|0.0053	-0.0054|0.0023	-0.0081|0.0005	-0.0065|0.002	-0.0068|0.0012	-0.0031|0.0059	-0.0034|0.0046	-0.0029|0.0058	-0.0059|0.0032	-0.0038|0.0049	-0.0036|0.0045	-0.0074|0.0032	-0.001|0.0121	-0.0076|0.0038	0.0003|0.0146	-0.0026|0.0106	-0.0007|0.0151	-0.0011|0.018	-0.0015|0.0139	-0.0016|0.0183	0.0043|0.03	0.0105|0.0497	0.0321|0.1084
Selection	POPout Effects	Averages	1.6795	0.828	0.5653	0.3935	0.2849	0.2028	0.158	0.1338	0.0941	0.0651	0.0005	-0.0186	-0.0197	-0.0192	-0.0238	-0.0119	-0.0227	-0.02	-0.0102	-0.0018	-0.0206	-0.0208	-0.0111	-0.0256	-0.0112	0.069	0.0701	0.1019	0.1364	0.1865	0.2495	0.3204	0.3977	0.5837	0.9121	1.6505
Selection	POPout Effects	ConfidenceIntervals	1.4703|1.8887	0.697|0.959	0.4656|0.6651	0.3129|0.4741	0.224|0.3458	0.1527|0.2529	0.1181|0.198	0.0999|0.1677	0.0645|0.1237	0.0392|0.091	-0.0204|0.0215	-0.0304|-0.0068	-0.0316|-0.0077	-0.0316|-0.0068	-0.0334|-0.0142	-0.0223|-0.0015	-0.0326|-0.0128	-0.0285|-0.0115	-0.021|0.0005	-0.0107|0.0071	-0.0328|-0.0084	-0.0323|-0.0092	-0.025|0.0028	-0.0401|-0.0111	-0.0281|0.0057	0.0427|0.0954	0.0406|0.0996	0.071|0.1328	0.0986|0.1743	0.137|0.236	0.1972|0.3018	0.2503|0.3906	0.3153|0.48	0.4739|0.6936	0.7642|1.06	1.3991|1.9019

## Sheet: EDF 7b
Condition	axType	valType	values
All	Trait Quantiles	X-Range	1	2	3	4	5	6	7	8	9	10	15	20	25	30	35	40	45	50	55	60	65	70	75	80	85	90	91	92	93	94	95	96	97	98	99	100
Neutrality	POPout Effects	Averages	0.0502	0.026	0.0165	0.011	0.0128	0.0113	0.0033	0.0076	0.003	0.0046	0.0017	-0.0011	-0.0015	-0.0001	0.0009	-0.0005	-0.0016	-0.0054	-0.0044	-0.0012	-0.0038	0.0009	0.0018	0.0032	0.0023	-0.002	-0.0034	-0.0025	0.0059	-0.0009	-0.0033	0.0057	0.0063	0.0133	0.0174	0.0519
Neutrality	POPout Effects	ConfidenceIntervals	0.0229|0.0776	0.013|0.0389	0.0062|0.0267	0.0035|0.0185	0.0044|0.0211	0.0043|0.0183	-0.0021|0.0088	0.0014|0.0139	-0.003|0.0089	-0.0005|0.0096	-0.0025|0.0059	-0.0059|0.0036	-0.0052|0.0023	-0.0039|0.0037	-0.0036|0.0053	-0.0041|0.003	-0.0057|0.0024	-0.0098|-0.0009	-0.0084|-0.0003	-0.0055|0.003	-0.0077|0.0001	-0.0034|0.0052	-0.0024|0.0061	-0.0022|0.0085	-0.0023|0.007	-0.0074|0.0034	-0.0084|0.0016	-0.0076|0.0027	-0.0004|0.0121	-0.0074|0.0055	-0.0098|0.0032	-0.0032|0.0145	-0.0028|0.0154	0.0034|0.0233	0.0045|0.0304	0.0297|0.0741
Selection	POPout Effects	Averages	2.4885	1.2426	0.7924	0.5653	0.416	0.3109	0.2313	0.2009	0.1356	0.0957	0.0046	-0.0145	-0.0227	-0.0255	-0.031	-0.0071	-0.0177	-0.0259	-0.0196	-0.0132	-0.0299	-0.0254	-0.0233	-0.0273	-0.0045	0.0815	0.1158	0.1501	0.1884	0.2585	0.3451	0.4509	0.5821	0.7944	1.1998	2.4695
Selection	POPout Effects	ConfidenceIntervals	2.2587|2.7183	1.0954|1.3899	0.6675|0.9174	0.4655|0.6651	0.3377|0.4944	0.2486|0.3732	0.1756|0.287	0.1527|0.2492	0.1019|0.1692	0.0682|0.1232	-0.0127|0.0219	-0.0328|0.0038	-0.0372|-0.0083	-0.0396|-0.0114	-0.0437|-0.0183	-0.0209|0.0066	-0.0284|-0.007	-0.0349|-0.0168	-0.0302|-0.009	-0.0282|0.0019	-0.0418|-0.0179	-0.04|-0.0108	-0.0362|-0.0104	-0.0423|-0.0122	-0.0215|0.0125	0.0541|0.1089	0.078|0.1536	0.1072|0.1931	0.1394|0.2374	0.2124|0.3046	0.2835|0.4068	0.3884|0.5134	0.5036|0.6606	0.6849|0.9038	1.0489|1.3507	2.2349|2.704
			\

## Sheet: EDF 7c
Condition	axType	valType	values
All	Trait Quantiles	X-Range	1	2	3	4	5	6	7	8	9	10	15	20	25	30	35	40	45	50	55	60	65	70	75	80	85	90	91	92	93	94	95	96	97	98	99	100
Neutrality	POPout Effects	Averages	0.0572	0.0262	0.0221	0.0116	0.0078	0.009	0.0029	0.0026	0.0018	0.0042	0.0018	-0.0003	-0.0043	-0.0053	-0.0023	-0.0001	0	-0.0058	-0.003	0	0.0002	0.0001	0.0006	-0.0012	0	-0.0007	-0.0012	-0.0017	-0.0031	0.0049	-0.0008	0.0085	0.0062	0.0036	0.0117	0.0411
Neutrality	POPout Effects	ConfidenceIntervals	0.0315|0.083	0.0123|0.0401	0.0099|0.0342	0.0002|0.023	-0.0011|0.0168	0.0012|0.0168	-0.0046|0.0103	-0.0051|0.0103	-0.0037|0.0073	-0.0012|0.0096	-0.0029|0.0064	-0.005|0.0044	-0.0083|-0.0003	-0.0102|-0.0005	-0.0065|0.002	-0.0043|0.0041	-0.0042|0.0042	-0.0101|-0.0014	-0.0069|0.0009	-0.004|0.0039	-0.0036|0.004	-0.0046|0.0047	-0.0042|0.0054	-0.0054|0.003	-0.0055|0.0054	-0.0068|0.0054	-0.0085|0.0061	-0.0069|0.0035	-0.0092|0.0029	-0.0032|0.0131	-0.0092|0.0076	0.0003|0.0167	-0.0042|0.0166	-0.0088|0.0159	-0.0011|0.0245	0.0172|0.0649
Selection	POPout Effects	Averages	1.453	0.7339	0.5098	0.3384	0.264	0.1939	0.1358	0.1207	0.105	0.07	0.0094	-0.0072	-0.0342	-0.0209	-0.0164	-0.0175	-0.0205	-0.0126	-0.0091	-0.0093	-0.0175	-0.0135	-0.0108	-0.0111	-0.0102	0.0456	0.0567	0.0742	0.0977	0.1415	0.1894	0.2178	0.3034	0.4381	0.6894	1.4624
Selection	POPout Effects	ConfidenceIntervals	1.2504|1.6556	0.6186|0.8492	0.4285|0.5911	0.2708|0.4061	0.2124|0.3155	0.1482|0.2396	0.1019|0.1696	0.0871|0.1542	0.0763|0.1337	0.0429|0.0971	-0.0091|0.0278	-0.0241|0.0097	-0.0491|-0.0194	-0.0324|-0.0094	-0.0287|-0.0041	-0.0284|-0.0067	-0.0313|-0.0096	-0.0204|-0.0048	-0.0181|-0.0002	-0.0193|0.0008	-0.0283|-0.0067	-0.0238|-0.0033	-0.0242|0.0026	-0.0249|0.0027	-0.0254|0.005	0.0242|0.0669	0.0286|0.0848	0.0444|0.1039	0.0623|0.1332	0.0964|0.1867	0.1352|0.2436	0.1572|0.2784	0.2344|0.3725	0.3546|0.5217	0.5569|0.8219	1.2439|1.6809

## Sheet: EDF 7d
Condition	axType	valType	values
All	Trait Quantiles	X-Range	1	2	3	4	5	6	7	8	9	10	15	20	25	30	35	40	45	50	55	60	65	70	75	80	85	90	91	92	93	94	95	96	97	98	99	100
Neutrality	POPout Effects	Averages	0.0423	0.0121	0.0094	0.0042	0.004	0.0093	0.004	0.0043	0.0048	0.003	0.0023	0.0011	0	-0.001	0.0005	-0.0026	-0.0012	-0.0059	-0.0024	0.0017	0.0003	-0.0031	-0.0026	0.001	-0.002	0.0011	0.0023	0.0011	0.0016	0.0087	-0.0001	0.0096	0.0099	0.0201	0.0214	0.053
Neutrality	POPout Effects	ConfidenceIntervals	0.0175|0.067	0.0011|0.0232	0.0008|0.0179	-0.0044|0.0127	-0.0036|0.0115	0.0014|0.0171	-0.0026|0.0106	-0.0026|0.0113	-0.0025|0.0121	-0.0028|0.0089	-0.0026|0.0072	-0.0053|0.0074	-0.0041|0.0041	-0.0047|0.0028	-0.0043|0.0053	-0.0076|0.0024	-0.0048|0.0025	-0.0105|-0.0013	-0.0064|0.0016	-0.0024|0.0058	-0.0042|0.0048	-0.0069|0.0007	-0.0066|0.0014	-0.0032|0.0051	-0.0063|0.0022	-0.0048|0.007	-0.0038|0.0085	-0.005|0.0073	-0.0055|0.0086	0.0001|0.0174	-0.0066|0.0064	0.001|0.0182	0.0003|0.0195	0.0058|0.0344	0.0024|0.0404	0.0203|0.0856
Selection	POPout Effects	Averages	2.6904	1.1931	0.7665	0.5441	0.4174	0.309	0.2253	0.1605	0.1291	0.0914	0.0103	-0.0335	-0.0291	-0.0147	-0.0227	-0.0226	-0.0056	-0.0261	-0.0144	-0.0162	-0.027	-0.0193	-0.0319	-0.0285	0.009	0.0724	0.0934	0.1348	0.1711	0.2348	0.3346	0.4449	0.6104	0.873	1.2898	2.5984
Selection	POPout Effects	ConfidenceIntervals	2.4187|2.9621	1.0425|1.3437	0.6595|0.8736	0.4546|0.6336	0.3394|0.4954	0.253|0.365	0.1717|0.2789	0.1201|0.2009	0.0968|0.1614	0.0632|0.1196	-0.0102|0.0307	-0.0484|-0.0187	-0.0428|-0.0153	-0.0298|0.0004	-0.0366|-0.0089	-0.0335|-0.0117	-0.015|0.0038	-0.0355|-0.0167	-0.0247|-0.0041	-0.0289|-0.0036	-0.0382|-0.0158	-0.0314|-0.0073	-0.0434|-0.0204	-0.0423|-0.0147	-0.0075|0.0255	0.046|0.0987	0.0614|0.1254	0.1003|0.1694	0.1324|0.2097	0.187|0.2827	0.2808|0.3884	0.3766|0.5131	0.5194|0.7013	0.7504|0.9957	1.1378|1.4418	2.3397|2.857

## Sheet: EDF 7e
Condition	axType	valType	values
All	Trait Quantiles	X-Range	1	2	3	4	5	6	7	8	9	10	15	20	25	30	35	40	45	50	55	60	65	70	75	80	85	90	91	92	93	94	95	96	97	98	99	100
Neutrality	POPout Effects	Averages	0.0589	0.0265	0.0148	0.0075	0.0107	0.0028	0.0018	0.0042	0.0044	0.0063	0.0005	-0.0012	0.003	0.0029	-0.0026	0.0005	0.0028	-0.0034	0.0009	0.0069	0.0037	0.0003	-0.0001	-0.0024	0	0.0013	0.0037	0.0056	0.0066	0.0075	0.012	0.0047	0.015	0.0194	0.0214	0.0735
Neutrality	POPout Effects	ConfidenceIntervals	0.0285|0.0892	0.0115|0.0415	0.0039|0.0257	-0.0017|0.0166	0.0008|0.0205	-0.0052|0.0108	-0.0053|0.009	-0.0024|0.0107	-0.0031|0.0119	0.0001|0.0125	-0.0049|0.0059	-0.0056|0.0032	-0.0017|0.0077	-0.0012|0.007	-0.0076|0.0024	-0.0039|0.0049	-0.0024|0.0079	-0.0068|-0.0	-0.0034|0.0053	0.0023|0.0116	-0.0001|0.0074	-0.0037|0.0044	-0.0044|0.0042	-0.0068|0.002	-0.0048|0.0047	-0.0035|0.0061	-0.0031|0.0104	-0.0014|0.0126	0.0006|0.0125	0.0009|0.0141	0.0035|0.0206	-0.0033|0.0126	0.0047|0.0253	0.0086|0.0302	0.0084|0.0344	0.0369|0.1101
Selection	POPout Effects	Averages	0.8979	0.4752	0.3095	0.225	0.1646	0.11	0.0812	0.077	0.0711	0.0475	0.0057	-0.0123	-0.0231	-0.0157	-0.0102	-0.0104	-0.0109	-0.0186	-0.0085	-0.0024	-0.0077	-0.0152	-0.011	-0.0051	-0.0048	0.0433	0.0442	0.0676	0.0763	0.0824	0.0939	0.1879	0.2252	0.3101	0.4989	1.1152
Selection	POPout Effects	ConfidenceIntervals	0.7088|1.087	0.371|0.5794	0.2364|0.3827	0.1685|0.2815	0.1243|0.2048	0.0782|0.1417	0.0526|0.1099	0.0507|0.1032	0.047|0.0952	0.0262|0.0688	-0.01|0.0215	-0.0269|0.0023	-0.0342|-0.012	-0.0265|-0.0049	-0.0198|-0.0005	-0.0193|-0.0015	-0.0204|-0.0015	-0.0268|-0.0103	-0.0168|-0.0003	-0.013|0.0083	-0.0177|0.0023	-0.0275|-0.003	-0.0219|-0.0	-0.0232|0.0129	-0.0207|0.0111	0.0202|0.0663	0.0221|0.0663	0.0426|0.0927	0.0529|0.0998	0.0547|0.1101	0.0642|0.1235	0.1447|0.2311	0.1768|0.2735	0.2331|0.3871	0.3848|0.6129	0.901|1.3294

## Sheet: EDF 7f
Condition	axType	valType	values
All	Trait Quantiles	X-Range	1	2	3	4	5	6	7	8	9	10	15	20	25	30	35	40	45	50	55	60	65	70	75	80	85	90	91	92	93	94	95	96	97	98	99	100
Neutrality	POPout Effects	Averages	0.0692	0.019	0.0164	0.0215	0.0108	0.0018	0.0017	0.0052	0.0071	0.0037	0	-0.003	-0.0035	0.005	0.0009	-0.0018	-0.0024	-0.0022	-0.0031	0.0029	0.0039	-0.0018	0.002	0.0035	-0.0008	-0.0041	0.0009	-0.0026	0.0019	0.0046	0.0038	0.0002	0.0063	0.0059	0.0117	0.0465
Neutrality	POPout Effects	ConfidenceIntervals	0.0328|0.1056	0.003|0.0351	0.002|0.0309	-0.0053|0.0482	0.0003|0.0214	-0.0061|0.0097	-0.0058|0.0091	-0.0016|0.0121	0.001|0.0132	-0.002|0.0094	-0.0053|0.0052	-0.0073|0.0013	-0.0076|0.0006	0.0004|0.0095	-0.0044|0.0061	-0.0072|0.0035	-0.007|0.0021	-0.0057|0.0013	-0.0077|0.0015	-0.0014|0.0072	-0.0007|0.0085	-0.0068|0.0031	-0.0026|0.0065	-0.002|0.0089	-0.006|0.0043	-0.0094|0.0012	-0.0039|0.0058	-0.0081|0.003	-0.0041|0.0079	-0.0028|0.012	-0.0044|0.0121	-0.0069|0.0073	-0.0029|0.0155	-0.0045|0.0163	-0.0018|0.0252	0.024|0.069
Selection	POPout Effects	Averages	2.8903	1.3525	0.8845	0.6482	0.4738	0.3777	0.2841	0.2373	0.2011	0.1371	0.0248	-0.034	-0.0425	-0.0333	-0.0361	-0.0269	-0.0287	-0.0217	-0.0093	-0.0068	-0.034	-0.0325	-0.0414	-0.0282	-0.0089	0.0669	0.1104	0.1376	0.1603	0.2352	0.287	0.4149	0.6143	0.8898	1.3815	2.9092
Selection	POPout Effects	ConfidenceIntervals	2.5808|3.1998	1.1631|1.542	0.7344|1.0346	0.5413|0.7552	0.3847|0.5629	0.3029|0.4525	0.2176|0.3506	0.1765|0.2981	0.1476|0.2545	0.0953|0.179	0.0033|0.0463	-0.0531|-0.015	-0.0591|-0.0259	-0.0486|-0.0179	-0.05|-0.0223	-0.0409|-0.013	-0.0406|-0.0167	-0.0301|-0.0133	-0.0185|-0.0001	-0.0181|0.0044	-0.0468|-0.0211	-0.0457|-0.0192	-0.0539|-0.0289	-0.0441|-0.0122	-0.0306|0.0128	0.0373|0.0965	0.0783|0.1426	0.1017|0.1735	0.1219|0.1988	0.1897|0.2808	0.2361|0.338	0.3454|0.4844	0.5234|0.7051	0.7744|1.0052	1.2267|1.5362	2.6142|3.2042

## Sheet: EDF 7g
Condition	axType	valType	values
All	Trait Quantiles	X-Range	1	2	3	4	5	6	7	8	9	10	15	20	25	30	35	40	45	50	55	60	65	70	75	80	85	90	91	92	93	94	95	96	97	98	99	100
Neutrality	POPout Effects	Averages	0.0403	0.0146	0.0079	0.0056	0.0024	0.003	0.0043	0.0004	-0.0008	0.0004	0.0014	0.0023	0.0003	-0.0005	0.0015	-0.0031	-0.0016	-0.0035	-0.0012	-0.0019	-0.0021	0.0015	0.0016	-0.0043	0.0004	-0.0019	-0.0001	-0.0026	-0.0019	0.0016	0.0002	0.0016	0.0065	0.0104	0.0158	0.0375
Neutrality	POPout Effects	ConfidenceIntervals	0.0189|0.0617	0.0032|0.026	-0.002|0.0177	-0.0015|0.0126	-0.0036|0.0084	-0.0033|0.0093	-0.0016|0.0102	-0.0053|0.0061	-0.0057|0.0041	-0.004|0.0047	-0.0025|0.0054	-0.0021|0.0068	-0.0034|0.004	-0.0046|0.0036	-0.0027|0.0056	-0.0076|0.0015	-0.0054|0.0021	-0.0068|-0.0002	-0.0051|0.0027	-0.0054|0.0016	-0.0056|0.0013	-0.0022|0.0052	-0.0023|0.0055	-0.0077|-0.0008	-0.0034|0.0042	-0.0064|0.0026	-0.0047|0.0045	-0.0075|0.0023	-0.0064|0.0026	-0.004|0.0072	-0.0048|0.0051	-0.0058|0.009	-0.0012|0.0141	0.0014|0.0194	-0.0001|0.0318	0.0138|0.0613
Selection	POPout Effects	Averages	-0.0615	0.0115	0.0091	0.0135	0.0089	0.0145	0.01	0.0055	0.0202	0.0054	0.0036	-0.0095	-0.0028	-0.0074	0.0016	-0.0024	-0.0099	-0.029	-0.009	-0.0112	-0.0032	-0.0042	-0.0034	0.0018	0.0011	0.0042	0.0047	0.0237	0.013	0.008	0.0202	0.02	0.0196	0.0095	0.0087	-0.0784
Selection	POPout Effects	ConfidenceIntervals	-0.1269|0.0038	-0.0235|0.0466	-0.0258|0.0439	-0.0136|0.0406	-0.0145|0.0324	-0.0083|0.0374	-0.0093|0.0292	-0.0106|0.0216	0.002|0.0385	-0.0115|0.0223	-0.0085|0.0157	-0.0226|0.0036	-0.0137|0.008	-0.0202|0.0055	-0.0085|0.0117	-0.012|0.0073	-0.0211|0.0013	-0.0373|-0.0206	-0.0202|0.0022	-0.0219|-0.0004	-0.014|0.0076	-0.0148|0.0064	-0.0136|0.0067	-0.01|0.0135	-0.0131|0.0154	-0.0122|0.0206	-0.0112|0.0205	0.0037|0.0438	-0.006|0.032	-0.0146|0.0307	0.0011|0.0393	-0.0068|0.0467	-0.009|0.0482	-0.0213|0.0402	-0.0333|0.0508	-0.1527|-0.0041

## Sheet: EDF 7h
Condition	axType	valType	values
All	Trait Quantiles	X-Range	1	2	3	4	5	6	7	8	9	10	15	20	25	30	35	40	45	50	55	60	65	70	75	80	85	90	91	92	93	94	95	96	97	98	99	100
Neutrality	POPout Effects	Averages	0.013	0.0075	-0.0035	-0.001	-0.0024	-0.0023	0.0041	0.0001	-0.0006	0.0013	0.0029	-0.0016	0.0006	0.0018	0.0003	-0.0026	-0.0008	-0.0021	-0.0011	0.0026	0	0.0003	0.0017	0.0008	-0.0005	0.0043	0.0034	-0.0014	0.0051	0.006	0.0026	0.0033	0.0073	0.01	0.0057	0.0259
Neutrality	POPout Effects	ConfidenceIntervals	-0.0065|0.0325	-0.003|0.0179	-0.0098|0.0028	-0.0068|0.0048	-0.0072|0.0023	-0.0084|0.0038	-0.0024|0.0106	-0.0053|0.0054	-0.0053|0.0042	-0.0032|0.0057	-0.0009|0.0068	-0.0054|0.0023	-0.0032|0.0045	-0.0017|0.0054	-0.0033|0.004	-0.0062|0.001	-0.0046|0.003	-0.0054|0.0013	-0.0045|0.0023	-0.001|0.0062	-0.0044|0.0043	-0.0038|0.0043	-0.002|0.0055	-0.0029|0.0046	-0.0046|0.0035	0.0001|0.0085	-0.0016|0.0083	-0.0059|0.0031	-0.0002|0.0104	0.0001|0.0119	-0.0029|0.0081	-0.0031|0.0098	0.0011|0.0134	0.0015|0.0184	-0.0041|0.0155	0.0118|0.04
Selection	POPout Effects	Averages	0.4762	0.5393	0.4402	0.3546	0.3032	0.2515	0.1959	0.1547	0.1331	0.103	0.0167	-0.023	-0.0356	-0.0387	-0.0739	-0.0348	-0.035	-0.0443	-0.0459	-0.0346	-0.0397	-0.0572	-0.0445	-0.0164	0.0201	0.1207	0.1087	0.1432	0.1809	0.2036	0.2399	0.3211	0.3597	0.4305	0.4795	0.3634
Selection	POPout Effects	ConfidenceIntervals	0.3385|0.614	0.4582|0.6204	0.379|0.5013	0.3016|0.4077	0.2568|0.3497	0.2048|0.2981	0.1561|0.2357	0.1188|0.1906	0.095|0.1712	0.0734|0.1327	-0.0048|0.0382	-0.0453|-0.0007	-0.056|-0.0153	-0.0581|-0.0192	-0.0951|-0.0527	-0.0529|-0.0166	-0.0491|-0.021	-0.0585|-0.0302	-0.0603|-0.0314	-0.0504|-0.0189	-0.0572|-0.0221	-0.0797|-0.0347	-0.0655|-0.0235	-0.0373|0.0044	-0.0028|0.043	0.0889|0.1525	0.0752|0.1422	0.1092|0.1772	0.1416|0.2201	0.1649|0.2423	0.1903|0.2895	0.2706|0.3716	0.305|0.4144	0.3693|0.4916	0.405|0.554	0.2087|0.5181
